# Supplementary material for: Whole genome expression analysis within the angiotensin II-apolipoprotein E deficient mouse model of abdominal aortic aneurysm
Source: BMC Genomics. 2009 Jul 6;10:298. doi: 10.1186/1471-2164-10-298 (PMC2728106; doi:10.1186/1471-2164-10-298)
Supplement: Additional file 1 — List of transcripts differentially expressed in supra and infrarenal aortas. Transcripts included were expressed at 1.5 fold different levels and significant at uncorrected p < 0.05. Included are genebank and unigene names, uncorrected p values and ratio of transcripts expression compared between supra and infrarenal aortas. [file 1471-2164-10-298-S1.xls]

## Sheet: Sheet1
Genbank	UniGene	Map	P-value	Normalized	Normalized	Normalized	Normalized	Normalized	Normalized	Normalized	Normalized	Normalized	Normalized	IRA 1/SRA 1	IRA 6/SRA 6	IRA 8/SRA 8	IRA 11/SRA 11	IRA 12/SRA 12	GO biological process	GO molecular function	GO cellular component	Pathways	Description
AV065196	Mm.304301	8	0.0138	0.0978245	0.183234	0.0527497	0.277475	0.139006	0.234955	0.0634299	0.254895	0.0414365	0.334225	1.87309	5.26023	1.69025	4.01854	8.06596					PREDICTED: similar to Defensin-related sequence cryptdin peptide precursor (Cryptdin-related protein 1C) (CRS1C) [Mus musculus], mRNA sequence
AK006222	Mm.258841	7 B3	0.00951	0.208676	0.744153	0.0666407	0.274494	0.0945709	0.193641	0.10983	0.169391	0.07117	0.42042	3.56608	4.11902	2.04757	1.5423	5.90727					RIKEN cDNA 1700021P22 gene
NM_009731	Mm.90151		0.000301	0.179283	0.703114	0.0710357	0.364734	9.00571	23.3603	0.0490671	0.241846	0.319653	1.30664	3.9218	5.13452	2.59394	4.92888	4.08767	GO:44255(cellular lipid metabolism)	GO:4032(aldehyde reductase activity); GO:16491(oxidoreductase activity)		KEGG pathway: Fructose and mannose metabolism 00051; KEGG pathway: Galactose metabolism 00052; KEGG pathway: Glycerolipid metabolism 00561; KEGG pathway: Pentose and glucuronate interconversions 00040; KEGG pathway: Pyruvate metabolism 00620	aldo-keto reductase family 1, member B7
CODELINK UNIQUE			0.0197	0.0148981	0.189701	0.123641	0.32891	0.113104	0.409989	0.283698	0.426045	0.0665769	0.251422	12.7333	2.6602	3.62488	1.50176	3.77641
BB642595	Mm.192580	11 A3.3	0.00484	0.0753076	0.215697	0.0665553	0.295637	0.0660027	0.105082	0.020794	0.0449511	0.0469092	0.166167	2.86422	4.44198	1.59209	2.16174	3.54232					RTN4 (Rtn4) mRNA, complete cds, alternatively spliced
BG067629	Mm.353263	17	0.00408	0.0673572	0.107227	0.170072	0.280443	0.100552	0.211828	0.0503532	0.144925	0.0262315	0.0774033	1.59191	1.64896	2.10665	2.87816	2.95078					Transcribed locus
CODELINK UNIQUE			0.0159	0.0682678	0.57496	0.0806877	0.154197	0.0137059	0.0426388	0.01	0.123007	0.049611	0.13495	8.42212	1.91104	3.11098	12.3007	2.72017
CODELINK UNIQUE			0.00105	0.15792	0.3203	0.191103	0.30303	0.100984	0.217737	0.117375	0.309817	0.11432	0.287401	2.02824	1.58569	2.15616	2.63954	2.514
BB136264	Mm.4745	11	0.00441	0.0848402	0.133594	0.167325	0.368423	0.0384047	0.159544	0.138669	0.338027	0.151934	0.375156	1.57466	2.20184	4.15429	2.43765	2.46921					Kinase suppressor of ras (Ksr), mRNA
BE227221	Mm.343025	13	0.000569	0.578203	1.30919	0.618514	1.01853	0.855346	1.42474	0.989754	1.9399	0.932405	2.05955	2.26424	1.64674	1.66569	1.95998	2.20886					PREDICTED: Mus musculus similar to cytoplasmic beta-actin (LOC544957), mRNA
AK037972	Mm.379570	16	0.0012	0.0647003	0.107184	0.144787	0.280459	0.0614128	0.181332	0.0652417	0.146375	0.0824783	0.181591	1.65662	1.93705	2.95268	2.24358	2.20168					16 days neonate thymus cDNA, RIKEN full-length enriched library, clone:A130068D08 product:unclassifiable, full insert sequence
NM_030744	Mm.23515	16 B3	0.0252	0.0442044	0.340986	0.200967	0.362274	0.136415	0.215968	0.0582273	0.305911	0.0649453	0.135815	7.71385	1.80266	1.58316	5.25374	2.09122		GO:15288(porin activity)	GO:16021(integral to membrane); GO:19867(outer membrane)		ropporin, rhophilin associated protein 1
AK086152	Mm.136223	10	0.0091	0.124985	0.200187	0.123703	0.486547	0.114739	0.207386	0.217088	0.407721	0.170849	0.334027	1.60169	3.93319	1.80746	1.87814	1.9551					15 days embryo head cDNA, RIKEN full-length enriched library, clone:D930008H16 product:unclassifiable, full insert sequence
BB056787			0.0056	0.235191	0.455578	0.223677	0.511878	0.20671	0.434036	0.153314	0.67198	0.409684	0.735242	1.93705	2.28847	2.09973	4.38304	1.79465					BB056787 RIKEN full-length enriched, 2 days neonate sympathetic ganglion Mus musculus cDNA clone 7120446M14 3', mRNA sequence.
AK086247	Mm.380960	15 B1	0.033	0.098863	0.175891	0.083632	0.256951	0.158449	2.20416	0.0863516	0.290125	0.149831	0.252889	1.77914	3.07241	13.9109	3.35981	1.68783					hypothetical gene supported by AK086247
BG067249	Mm.236449	5 F	0.00348	0.0595028	0.216673	0.195412	0.364114	0.0684095	0.19782	0.074859	0.234772	0.18186	0.304349	3.6414	1.86331	2.8917	3.13619	1.67354					Ring finger protein 34, mRNA (cDNA clone MGC:7670 IMAGE:3496314)
AV312048	Mm.324474	15 F1	0.000113	0.172121	0.324267	0.189357	0.292229	0.128376	0.203131	0.157658	0.269922	0.150207	0.247737	1.88395	1.54327	1.58231	1.71207	1.6493					PREDICTED: Mus musculus splicing factor, arginine/serine-rich 2, interacting protein (Sfrs2ip), mRNA
BF165298	Mm.276337	7 A3	0.000716	0.389628	0.840787	0.443468	0.697841	0.561614	0.961455	0.678515	1.07591	0.645313	1.04971	2.15792	1.5736	1.71195	1.58568	1.62667					Ribosomal protein L17, mRNA (cDNA clone IMAGE:1332253)
AK014976	Mm.127952	6 B1	0.0152	0.0361665	0.155233	0.158098	0.258092	0.0245007	0.117013	0.0624476	0.144255	0.100093	0.15659	4.29218	1.63248	4.7759	2.31002	1.56444					RIKEN cDNA 4921528H16 gene
CODELINK UNIQUE			0.000408	0.598737	1.17748	0.601282	1.00641	0.751568	1.14199	0.762857	1.27861	0.831791	1.25606	1.9666	1.67378	1.51948	1.67607	1.51006
AK005945	Mm.331454	3 H4	0.00561	0.257697	0.411325	0.155141	0.297836	0.11027	0.324778	0.165512	0.295415	0.270904	0.406504	1.59616	1.91978	2.94528	1.78486	1.50055					RIKEN cDNA 1700013E18 gene
NM_023781	Mm.20071	19 A	0.00739	0.344134	0.595757	0.155565	0.237823	0.124288	0.286361	0.0295174	0.0820124	0.174234	0.245787	1.73118	1.52877	2.30402	2.77844	1.41067	GO:4(biological process unknown)	GO:5554(molecular function unknown)	GO:8372(cellular component unknown)		RIKEN cDNA 1700020D05 gene
AK078582	Mm.114690	8	0.0139	0.0664329	0.137165	0.195057	0.294863	0.048176	0.160867	0.134126	0.22744	0.141023	0.19871	2.06472	1.51168	3.33915	1.69572	1.40906					11 days embryo gonad cDNA, RIKEN full-length enriched library, clone:7030409K17 product:unclassifiable, full insert sequence
BQ951950	Mm.349537	7	0.00273	0.187373	0.286564	0.207915	0.32005	0.084645	0.153422	0.119459	0.257516	0.213102	0.294504	1.52938	1.53934	1.81254	2.15569	1.38199					RIKEN cDNA C330014O21 gene (C330014O21Rik), mRNA
AV364748			0.00619	0.278614	0.485454	0.20945	0.457927	0.171599	0.277914	0.051534	0.120317	0.160453	0.202871	1.74239	2.18633	1.61955	2.3347	1.26437					AV364748 RIKEN full-length enriched, 16 days embryo lung Mus musculus cDNA clone 8430401I06 3', mRNA sequence.
NM_080641	Mm.134062		0.0185	0.0797371	0.13925	0.133599	0.228253	0.176256	0.334483	0.0922874	0.319991	0.208662	0.259319	1.74636	1.70848	1.89771	3.46733	1.24277	GO:46671(negative regulation of retinal programmed cell death); GO:45944(positive regulation of transcription from RNA polymerase II promoter); GO:48050(post-embryonic eye morphogenesis)	GO:16563(transcriptional activator activity)	GO:8372(cellular component unknown)		basic helix-loop-helix domain containing, class B4
BB454223			0.00299	0.308178	0.591029	0.372398	0.656808	0.393069	0.662093	0.299804	0.562917	0.429586	0.529338	1.91782	1.76372	1.68442	1.87761	1.2322					BB454223 RIKEN full-length enriched, 12 days embryo spinal ganglion Mus musculus cDNA clone D130030I02 3', mRNA sequence.
M74753	Mm.340090		0.0147	0.0974615	0.307955	0.15305	0.329741	0.134134	0.249581	0.223196	0.379625	0.345571	0.413885	3.15976	2.15446	1.86068	1.70086	1.19769	GO:7010(cytoskeleton organization and biogenesis); GO:7517(muscle development); GO:6941(striated muscle contraction)	GO:5524(ATP binding); GO:3779(actin binding); GO:3774(motor activity); GO:166(nucleotide binding)	GO:5856(cytoskeleton); GO:16459(myosin); GO:5863(striated muscle thick filament)		myosin, heavy polypeptide 3, skeletal muscle, embryonic
NM_146343	Mm.377441	2	0.0154	0.100127	0.174876	0.0935483	0.323907	0.0469181	0.162971	0.104436	0.292791	0.0950819	0.112727	1.74654	3.46246	3.47351	2.80354	1.18557	GO:7186(G-protein coupled receptor protein signaling pathway); GO:7608(sensory perception of smell)	GO:4984(olfactory receptor activity); GO:4872(receptor activity)	GO:16021(integral to membrane)		olfactory receptor 1265
BB797251			0.0221	0.239051	0.366497	0.136183	0.420771	0.141005	0.391382	0.264815	0.476294	0.405713	0.472326	1.53313	3.08974	2.77566	1.79859	1.16419					BB797251 RIKEN full-length enriched, 21 days neonate cerebellum Mus musculus cDNA clone G630004K24 3', mRNA sequence.
AK088994	Mm.37727	19	0.0307	0.0647404	0.241369	0.174956	0.318646	0.105481	0.168206	0.112335	0.420515	0.386948	0.446453	3.72826	1.82129	1.59466	3.74341	1.15378					2 days neonate thymus thymic cells cDNA, RIKEN full-length enriched library, clone:E430034M04 product:unclassifiable, full insert sequence
AK039679	Mm.245636	13	0.0138	0.152103	0.32586	0.136484	0.323275	0.105633	0.375613	0.174211	0.507563	0.398316	0.448929	2.14237	2.36859	3.55584	2.9135	1.12707					RIKEN cDNA 2810449C10 gene
AK037028	Mm.305696	11 B3	0.0255	0.161064	0.357911	0.0887404	0.313876	0.156177	0.362328	0.291702	0.447682	0.309577	0.34176	2.22217	3.53701	2.31997	1.53473	1.10396		GO:46872(metal ion binding); GO:8270(zinc ion binding)			RIKEN cDNA 9930039A11 gene
AK086729	Mm.25059	13	0.0181	0.169166	0.282689	0.191025	0.338877	0.14504	0.390661	0.296274	0.541546	0.348066	0.380635	1.67108	1.77399	2.69347	1.82785	1.09357					Jumonji, AT rich interactive domain 2, mRNA (cDNA clone IMAGE:3589616)
BB141909			0.0197	0.177075	0.353835	0.271006	0.496695	0.257889	0.393846	0.167407	0.425448	0.437076	0.465918	1.99823	1.83278	1.52719	2.5414	1.06599					BB141909 RIKEN full-length enriched, adult female vagina Mus musculus cDNA clone 9930013C01 3', mRNA sequence.
CB519229	Mm.372643	1	0.0249	0.0338331	0.252088	0.078433	0.323284	0.0683689	0.264443	0.139333	0.324542	0.283534	0.301124	7.45091	4.12179	3.86788	2.32925	1.06204					Transcribed locus
AK005752	Mm.65493	5	0.0303	0.0669937	0.335552	0.0796662	0.363734	0.0184965	0.128077	0.178475	0.328524	0.276035	0.292135	5.00871	4.56573	6.92438	1.84072	1.05832					RIKEN cDNA 1700008B11 gene
NM_146493	Mm.377529	14	0.0492	0.182154	0.303546	0.108824	0.334974	0.182058	0.273182	0.104526	0.423525	0.313104	0.323424	1.66643	3.07813	1.50052	4.05185	1.03296	GO:7186(G-protein coupled receptor protein signaling pathway); GO:7608(sensory perception of smell)	GO:4984(olfactory receptor activity); GO:4872(receptor activity)	GO:16021(integral to membrane)		olfactory receptor 730
BU846778	Mm.256588	5 B1	0.0221	0.0982323	0.2084	0.0465186	0.0822107	0.130433	0.293701	0.0789326	0.118625	0.0816482	0.0834185	2.1215	1.76726	2.25174	1.50287	1.02168					Adult male corpora quadrigemina cDNA, RIKEN full-length enriched library, clone:B230316E01 product:hypothetical protein, full insert sequence
AV346830	Mm.364198		0.0251	0.110017	0.169047	0.119502	0.301187	0.0929873	0.1888	0.0581973	0.141572	0.145742	0.147343	1.53656	2.52036	2.03038	2.43261	1.01099					Transcribed locus
NM_198418	Mm.329058	17 B3	0.0227	0.231201	0.483061	0.15335	0.307258	0.0690942	0.162734	0.0302014	0.049433	0.114676	0.113	2.08936	2.00365	2.35525	1.63678	0.985385		GO:3676(nucleic acid binding)			tudor domain containing 6
AA764601	Mm.275553	5 B3	0.0254	0.119385	0.264107	0.179267	0.337587	0.0949667	0.195139	0.0931825	0.144601	0.10764	0.104766	2.21222	1.88315	2.05481	1.55181	0.973304					C1q and tumor necrosis factor related protein 7, mRNA (cDNA clone IMAGE:1068225)
BY730214	Mm.132579	1	0.0283	0.10336	0.214169	0.162301	0.244489	0.0812099	0.139689	0.0645109	0.12255	0.116893	0.111603	2.07206	1.50639	1.7201	1.89967	0.954744					Prospero-related homeobox 1 (Prox1), mRNA
AK032764	Mm.326876	14	0.0411	0.0386545	0.216035	0.11549	0.370969	0.0993113	0.224376	0.112666	0.317065	0.245166	0.208575	5.58888	3.21214	2.25932	2.81421	0.850753					12 days embryo male wolffian duct includes surrounding region cDNA, RIKEN full-length enriched library, clone:6720430M22 product:unclassifiable, full insert sequence
BQ832097	Mm.10763	X E3	0.0359	0.044593	0.16432	0.0723181	0.108604	0.025133	0.0852494	0.0781922	0.097542	0.0394633	0.318352	3.68489	1.50175	3.39193	1.24746	8.06704					Dia protein
BB547482	Mm.25457	13 D2.2	0.0326	0.184251	0.331421	0.20467	0.387501	0.0706478	0.346679	0.199173	0.224746	0.0754392	0.272517	1.79875	1.8933	4.90714	1.1284	3.6124					PREDICTED: similar to uracil-DNA glycosylase 2 [Mus musculus], mRNA sequence
NM_198122	Mm.193588		0.0137	0.279391	0.530169	0.111015	0.476753	0.206395	0.424059	0.242217	0.3228	0.165983	0.436297	1.89759	4.29448	2.0546	1.33269	2.62857	GO:4(biological process unknown)	GO:5554(molecular function unknown)	GO:8372(cellular component unknown)		AT rich interactive domain 4B (Rbp1 like)
NM_011741	Mm.7984		0.0115	0.0869994	0.281476	0.190714	0.39297	0.124499	0.251118	0.265318	0.313164	0.131983	0.293231	3.23537	2.06052	2.01703	1.18034	2.22174	GO:7339(binding of sperm to zona pellucida); GO:7155(cell adhesion)	GO:5515(protein binding)	GO:5615(extracellular space); GO:16021(integral to membrane); GO:16020(membrane)		zonadhesin
NM_029987	Mm.131708		0.0204	0.124903	0.188726	0.139084	0.275978	0.110094	0.240766	0.266321	0.272851	0.0966851	0.212563	1.51098	1.98425	2.18691	1.02452	2.19851	GO:7468(regulation of rhodopsin gene activity); GO:42574(retinal metabolism); GO:7600(sensory perception); GO:7601(visual perception)		GO:16020(membrane)		retinal pigment epithelium 65
NM_011682	Mm.331784		0.0107	0.269698	0.611456	0.289263	0.550858	0.295735	0.499366	0.358212	0.397623	0.313464	0.674922	2.26719	1.90435	1.68856	1.11002	2.15311	GO:7527(adult somatic muscle development); GO:6935(chemotaxis); GO:6936(muscle contraction); GO:7517(muscle development); GO:7165(signal transduction)	GO:3779(actin binding); GO:5509(calcium ion binding); GO:46872(metal ion binding); GO:5515(protein binding); GO:5198(structural molecule activity); GO:4888(transmembrane receptor activity); GO:8270(zinc ion binding)	GO:30054(cell junction); GO:5856(cytoskeleton); GO:16020(membrane); GO:5624(membrane fraction); GO:5886(plasma membrane); GO:45202(synapse)		utrophin
NM_146788	Mm.377688	2	0.00908	0.262992	0.495278	0.310863	0.481505	0.279577	0.427594	0.398609	0.454736	0.237062	0.471806	1.88324	1.54893	1.52944	1.14081	1.99022	GO:7186(G-protein coupled receptor protein signaling pathway); GO:7608(sensory perception of smell)	GO:4984(olfactory receptor activity); GO:4872(receptor activity)	GO:16021(integral to membrane)		olfactory receptor 1245
CF550790	Mm.297715	X C3	0.00459	0.286412	0.447966	0.206672	0.474397	0.213812	0.367313	0.296722	0.387448	0.236442	0.465895	1.56406	2.29542	1.71792	1.30576	1.97044					PREDICTED: similar to DMRT-like family C1 [Mus musculus], mRNA sequence
AI661622	Mm.283573	8	0.0169	0.141887	0.281851	0.20866	0.341079	0.222682	0.479687	0.293635	0.30262	0.260458	0.456275	1.98645	1.63462	2.15413	1.0306	1.75182					Glutathione reductase 1, mRNA (cDNA clone IMAGE:3589654)
CODELINK UNIQUE			0.031	0.0654862	0.26971	0.0514713	0.34593	0.02191	0.0950429	0.250377	0.278132	0.328801	0.554539	4.11858	6.72083	4.33788	1.11085	1.68655
AK076972	Mm.214178	1 A5	0.00507	0.058439	0.136053	0.160667	0.395251	0.0643498	0.112702	0.138634	0.191994	0.127861	0.202186	2.32812	2.46007	1.7514	1.3849	1.5813					gene model 597, (NCBI)
NM_007724	Mm.5097	X A6	0.021	0.181615	0.280262	0.10863	0.389997	0.119857	0.245678	0.255933	0.349024	0.257498	0.405148	1.54317	3.59016	2.04977	1.36373	1.5734	GO:6811(ion transport); GO:6813(potassium ion transport); GO:7600(sensory perception); GO:7608(sensory perception of smell); GO:6810(transport)	GO:30552(cAMP binding); GO:5216(ion channel activity); GO:166(nucleotide binding); GO:5267(potassium channel activity); GO:5249(voltage-gated potassium channel activity)	GO:16021(integral to membrane); GO:16020(membrane)		cyclic nucleotide gated channel alpha 2
BQ177879	Mm.23156	1	0.0222	0.0851988	0.235268	0.49876	0.924774	0.347321	0.552204	0.386293	0.437702	0.312888	0.476141	2.7614	1.85414	1.5899	1.13308	1.52176					A disintegrin-like and metalloprotease (reprolysin type) with thrombospondin type 1 motif, 4, mRNA (cDNA clone MGC:38401 IMAGE:5345809)
NM_015777	Mm.84043	6 G1	0.00889	0.0830449	0.195568	0.121926	0.225134	0.0523317	0.097207	0.253826	0.304347	0.225617	0.339319	2.35496	1.84648	1.85752	1.19904	1.50396	GO:42113(B cell activation); GO:9966(regulation of signal transduction); GO:9607(response to biotic stimulus); GO:7165(signal transduction)	GO:19208(phosphatase regulator activity); GO:5515(protein binding)	GO:8372(cellular component unknown)		immunoglobulin (CD79A) binding protein 1b
BB185119			0.0313	0.020684	0.0608903	0.0821147	0.303283	0.0381839	0.0688013	0.104526	0.119197	0.0745466	0.111225	2.94384	3.6934	1.80184	1.14035	1.49201					BB185119 RIKEN full-length enriched, adult male spinal cord Mus musculus cDNA clone A330019I10 3', mRNA sequence.
CODELINK UNIQUE			0.0121	0.534503	1.13191	0.406338	0.717674	0.726364	1.14116	0.889933	1.00944	0.793212	1.13519	2.11768	1.7662	1.57106	1.13428	1.43113
AW490205	Mm.388135	9	0.0449	0.118221	0.398196	0.159282	0.424411	0.14535	0.338696	0.274199	0.258672	0.344751	0.48425	3.36823	2.66453	2.33021	0.94337	1.40464					Transcribed locus
NM_177044	Mm.358981	X E3	0.0273	0.102915	0.23889	0.170816	0.415285	0.206757	0.344914	0.342014	0.369617	0.323831	0.441494	2.32123	2.43118	1.66821	1.08071	1.36334					RIKEN cDNA 9330119M13 gene
XM_283282	Mm.123240	15 D3	0.0458	0.127052	0.46824	0.315801	0.524635	0.288759	0.439525	0.344993	0.434289	0.414365	0.563718	3.68541	1.66128	1.52212	1.25883	1.36044					RIKEN cDNA D330001F17 gene
AV022346	Mm.57302	18 B3	0.0301	0.0797145	0.254273	0.0455378	0.108324	0.153001	0.245642	0.166108	0.204474	0.239201	0.314546	3.1898	2.37876	1.60549	1.23097	1.31498					PREDICTED: similar to protease inhibitor H; acrosin inhibitor [Mus musculus], mRNA sequence
AW492213	Mm.101549	11	0.0396	0.130354	0.334027	0.274484	0.438916	0.225978	0.456485	0.384595	0.407084	0.35066	0.438696	2.56246	1.59905	2.02004	1.05847	1.25106					Adult male hypothalamus cDNA, RIKEN full-length enriched library, clone:A230080O15 product:unclassifiable, full insert sequence
AK054405	Mm.197630	8 C1	0.0483	0.170264	0.463291	0.418792	0.628389	0.155832	0.421641	0.361518	0.394996	0.446462	0.55622	2.72101	1.50048	2.70574	1.09261	1.24584					hypothetical protein E330022O07
AK043222	Mm.308721	14	0.0428	0.149031	0.280262	0.149124	0.488105	0.132283	0.326691	0.219881	0.243193	0.263289	0.319078	1.88056	3.27315	2.46964	1.10602	1.21189					7 days neonate cerebellum cDNA, RIKEN full-length enriched library, clone:A730072C08 product:unclassifiable, full insert sequence
AK042551	Mm.208346	1 H5	0.0271	0.228391	0.35233	0.149711	0.383342	0.223157	0.38716	0.278475	0.360176	0.370955	0.430117	1.54266	2.56054	1.73492	1.29339	1.15949					RIKEN cDNA A730004F24 gene
AA763328	Mm.249474	5	0.0282	0.411956	0.743553	0.476091	0.763486	0.307927	0.634188	0.48544	0.539254	0.544347	0.630733	1.80493	1.60366	2.05954	1.11086	1.1587					Zinc finger protein 644, mRNA (cDNA clone IMAGE:4037170)
NM_177062	Mm.358983	9 D	0.0145	0.51315	0.858661	0.480356	0.984397	0.599031	0.914345	0.621572	0.836417	0.643826	0.726671	1.67331	2.04931	1.52637	1.34565	1.12868					RIKEN cDNA 4833444G19 gene
CODELINK UNIQUE			0.0343	0.158762	0.330566	0.162691	0.32129	0.144313	0.311299	0.299804	0.355329	0.418647	0.440728	2.08215	1.97485	2.15711	1.1852	1.05274
AA107334	Mm.335833		0.0435	0.14653	0.316487	0.149829	0.226052	0.175876	0.243786	0.217088	0.354451	0.0483968	0.27027	2.15987	1.50874	1.38612	1.63275	5.58447					mo48e11.r1 Life Tech mouse embryo 10 5dpc 10665016 Mus musculus cDNA clone IMAGE:556844 5' similar to gb:K03235 Mouse (MOUSE);, mRNA sequence.
M19909	Mm.333116	6 C1	0.0393	0.160564	0.272327	0.134841	0.376213	0.106216	0.111887	0.181328	0.357352	0.0715846	0.351164	1.69606	2.79004	1.0534	1.97075	4.90557					PREDICTED: similar to Ig kappa chain V-II region VKappa167 precursor [Mus musculus], mRNA sequence
AV352256	Mm.7226	11	0.0473	0.101539	0.278275	0.0446297	0.323984	0.254556	0.232794	0.145136	0.272144	0.113031	0.484592	2.74056	7.25939	0.914507	1.8751	4.28724					Transcription factor 2, mRNA (cDNA clone MGC:32464 IMAGE:5044299)
NM_011367	Mm.1431		0.0343	0.188949	0.300822	0.267299	0.497834	0.339518	0.373853	0.131451	0.488896	0.156226	0.588295	1.59208	1.86246	1.10113	3.71923	3.76567	GO:6520(amino acid metabolism)	GO:16831(carboxy-lyase activity); GO:8289(lipid binding); GO:5515(protein binding); GO:5496(steroid binding)	GO:5615(extracellular space)		sex hormone binding globulin
AY169235	Mm.327618		0.0244	0.0681056	0.16015	0.115748	0.208737	0.09563	0.103911	0.153013	0.266232	0.107367	0.365169	2.35149	1.80337	1.08659	1.73993	3.40111		GO:4869(cysteine protease inhibitor activity); GO:4866(endopeptidase inhibitor activity)	GO:5622(intracellular)		stefin A1
BB223679			0.0255	0.0926236	0.149329	0.134172	0.27767	0.0630627	0.0840477	0.0260101	0.139537	0.0643745	0.215539	1.61221	2.0695	1.33276	5.36473	3.34821					BB223679 RIKEN full-length enriched, adult male aorta and vein Mus musculus cDNA clone A530083D08 3', mRNA sequence.
AK043539	Mm.255585	15	0.0297	0.0227019	0.173019	0.11891	0.306484	0.0853433	0.11517	0.102778	0.173252	0.0748314	0.245824	7.62135	2.57746	1.34949	1.68569	3.28503					Potassium voltage-gated channel, subfamily Q, member 3 (Kcnq3), mRNA
AA764259	Mm.278058		0.0295	0.106405	0.183606	0.175583	0.309457	0.230387	0.231849	0.143641	0.277846	0.121036	0.364618	1.72554	1.76245	1.00634	1.93431	3.01247					vv49f06.r1 Soares_thymus_2NbMT Mus musculus cDNA clone IMAGE:1225763 5', mRNA sequence.
AK018050	Mm.200997	1	0.00984	0.0902974	0.138716	0.0480399	0.148665	0.103384	0.143939	0.0552673	0.157213	0.123829	0.362047	1.53621	3.09462	1.39228	2.84459	2.92376					RIKEN cDNA 5830472F04 gene
BY419882	Mm.336542	1	0.016	0.0557228	0.314766	0.130775	0.528876	0.209327	0.26598	0.224094	0.474631	0.148645	0.42345	5.64879	4.04416	1.27065	2.118	2.84873					Transcribed locus
AK079756	Mm.122634	12	0.0291	0.129959	0.222773	0.147953	0.375366	0.156746	0.150101	0.092529	0.184528	0.0727054	0.206733	1.71418	2.53705	0.95761	1.99427	2.84344					0 day neonate thymus cDNA, RIKEN full-length enriched library, clone:A430058D16 product:unclassifiable, full insert sequence
NM_007723	Mm.378896		0.0345	0.228835	0.418943	0.252209	0.509185	0.427376	0.386966	0.225901	0.414318	0.187845	0.498844	1.83076	2.0189	0.905448	1.83407	2.65561	GO:6811(ion transport); GO:6813(potassium ion transport); GO:7600(sensory perception); GO:6810(transport); GO:7601(visual perception)	GO:30553(cGMP binding); GO:5216(ion channel activity); GO:166(nucleotide binding); GO:5267(potassium channel activity); GO:5249(voltage-gated potassium channel activity)	GO:16021(integral to membrane); GO:16020(membrane); GO:5624(membrane fraction); GO:1750(photoreceptor outer segment)		cyclic nucleotide gated channel alpha 1
NM_018874	Mm.10753		0.0344	0.0668531	0.231455	0.0862678	0.200335	0.184978	0.154831	0.0729254	0.219422	0.11412	0.301367	3.46214	2.32224	0.837024	3.00886	2.64079	GO:16042(lipid catabolism); GO:6629(lipid metabolism)	GO:3824(catalytic activity); GO:16787(hydrolase activity); GO:4806(triacylglycerol lipase activity)	GO:5615(extracellular space)		pancreatic lipase related protein 1
BC046444	Mm.260098		0.0432	0.162813	0.317414	0.135666	0.424586	0.32596	0.289042	0.236811	0.397588	0.155562	0.382022	1.94957	3.12965	0.886742	1.67892	2.45576	GO:7010(cytoskeleton organization and biogenesis)	GO:3774(motor activity)	GO:5856(cytoskeleton); GO:16459(myosin)	KEGG pathway: Alanine and aspartate metabolism 00252; KEGG pathway: Butanoate metabolism 00650; KEGG pathway: Glutamate metabolism 00251; KEGG pathway: Taurine and hypotaurine metabolism 00430; KEGG pathway: Type I diabetes mellitus 04940; KEGG pathway: beta-Alanine metabolism 00410	myosin Vb
AW490357			0.019	0.255983	0.410081	0.18634	0.423861	0.0881376	0.0939953	0.194468	0.324706	0.15241	0.363088	1.60198	2.27466	1.06646	1.66972	2.38231					UI-M-BH3-asp-a-06-0-UI.s1 NIH_BMAP_M_S4 Mus musculus cDNA clone UI-M-BH3-asp-a-06-0-UI 3', mRNA sequence.
CODELINK UNIQUE			0.0336	0.132205	0.314628	0.066354	0.347673	0.26711	0.317584	0.194864	0.302356	0.130229	0.302061	2.37985	5.23967	1.18896	1.55162	2.31947
BB449517			0.036	0.151218	0.262722	0.263192	0.40166	0.263724	0.253851	0.26769	0.40882	0.125285	0.289816	1.73738	1.52611	0.962563	1.52722	2.31325					BB449517 RIKEN full-length enriched, 9 days embryo Mus musculus cDNA clone D030072F08 3', mRNA sequence.
CF553918	Mm.323245	15	0.0471	0.150634	0.330852	0.0781019	0.357427	0.157696	0.130513	0.0810282	0.215076	0.0925195	0.211274	2.1964	4.57641	0.827625	2.65433	2.28357					CDNA clone MGC:107704 IMAGE:6831822
BY715987	Mm.109380	17 E1.1	0.003	0.364649	0.584025	0.292243	0.501262	0.387504	0.519661	0.24035	0.470742	0.227506	0.505618	1.60161	1.71522	1.34105	1.95857	2.22244					Adult male testis cDNA, RIKEN full-length enriched library, clone:4930583I09 product:hypothetical protein, full insert sequence
BY732117	Mm.153019	5	0.0113	0.0325149	0.089781	0.151416	0.354297	0.0619588	0.0695568	0.0903088	0.169988	0.0830922	0.178612	2.76122	2.33989	1.12263	1.8823	2.14956					Adult male corpora quadrigemina cDNA, RIKEN full-length enriched library, clone:B230311D12 product:unclassifiable, full insert sequence
AK002660	Mm.233880	5 E4	0.0432	0.0693218	0.132578	0.0596896	0.249905	0.0748634	0.0751904	0.108681	0.182256	0.03298	0.0688128	1.9125	4.18675	1.00437	1.67697	2.0865	GO:4(biological process unknown)	GO:5096(GTPase activator activity); GO:5554(molecular function unknown)	GO:8372(cellular component unknown)		Rho GTPase activating protein 24
AK016584	Mm.289689	9 A3	0.0298	0.0787888	0.230883	0.032448	0.210596	0.241265	0.278913	0.10174	0.242064	0.149324	0.294518	2.9304	6.49026	1.15605	2.37923	1.97234		GO:46872(metal ion binding); GO:8270(zinc ion binding)	GO:5634(nucleus)		zinc finger protein 558
CODELINK UNIQUE			0.0123	0.171303	0.306954	0.23852	0.385943	0.33748	0.356243	0.271014	0.44052	0.321929	0.626162	1.79188	1.61807	1.0556	1.62546	1.94503
CK346577	Mm.310524	16 A1	0.0306	0.0891347	0.145321	0.0790657	0.15608	0.253526	0.237673	0.1587	0.242029	0.169992	0.310921	1.63035	1.97405	0.93747	1.52508	1.82903					L0861B08-3 NIA Mouse Newborn Brain cDNA Library Mus musculus cDNA clone L0861B08 3', mRNA sequence.
BY755961			0.00355	0.204666	0.403887	0.221784	0.439077	0.208876	0.270285	0.212525	0.503353	0.225467	0.402969	1.97339	1.97975	1.294	2.36844	1.78726					BY755961 RIKEN full-length enriched, 5 days embryo whole body Mus musculus cDNA clone I0C0019P04 3', mRNA sequence.
BB785492	Mm.14798	7	0.0132	0.1918	0.293608	0.126105	0.305917	0.305813	0.348407	0.283698	0.503954	0.259866	0.45472	1.5308	2.42589	1.13928	1.77638	1.74983					Blastocyst blastocyst cDNA, RIKEN full-length enriched library, clone:I1C0003E23 product:ribosomal protein S13, full insert sequence
CODELINK UNIQUE			0.0326	0.227911	0.393864	0.184364	0.351889	0.397777	0.401016	0.159647	0.496671	0.255297	0.433387	1.72815	1.90867	1.00814	3.11105	1.69758
NM_007882	Mm.89935		0.0371	0.146358	0.252849	0.0813225	0.26952	0.0697756	0.0701081	0.1133	0.220794	0.148156	0.245526	1.72761	3.31421	1.00477	1.94876	1.65721	GO:7155(cell adhesion); GO:7156(homophilic cell adhesion)	GO:5509(calcium ion binding); GO:5515(protein binding)	GO:5856(cytoskeleton); GO:30057(desmosome); GO:16021(integral to membrane); GO:16020(membrane)	KEGG pathway: Cell Communication 01430	desmocollin 3
CODELINK UNIQUE			0.00751	0.198414	0.476891	0.373538	0.564726	0.466079	0.608485	0.419941	0.663181	0.376391	0.618792	2.40351	1.51183	1.30554	1.57922	1.64401
BB013899	Mm.23298	8 D2	0.00588	0.195236	0.339533	0.1383	0.386459	0.208905	0.308438	0.194935	0.459914	0.223968	0.349032	1.73909	2.79435	1.47645	2.35932	1.5584					Sphingomyelin phosphodiesterase 3, neutral (Smpd3), mRNA
NM_146865	Mm.223282	2	0.0132	0.14807	0.350855	0.239366	0.462498	0.319045	0.37169	0.314322	0.480946	0.244052	0.374532	2.36952	1.93218	1.16501	1.53011	1.53464	GO:7186(G-protein coupled receptor protein signaling pathway); GO:7608(sensory perception of smell)	GO:4984(olfactory receptor activity); GO:4872(receptor activity)	GO:16021(integral to membrane)		olfactory receptor 992
BB028895	Mm.291816	11	0.0145	0.163453	0.308956	0.242641	0.390257	0.214767	0.271276	0.164082	0.46013	0.261473	0.390688	1.89018	1.60837	1.26312	2.80427	1.49418					Guanylate cyclase 2e (Gucy2e), mRNA
AK047634	Mm.208794	5	0.00721	0.102393	0.232069	0.229726	0.424832	0.12392	0.157569	0.168677	0.34367	0.244344	0.349216	2.26645	1.8493	1.27153	2.03744	1.4292					Adult male corpus striatum cDNA, RIKEN full-length enriched library, clone:C030003M13 product:hypothetical protein, full insert sequence
BY529552			0.036	0.169361	0.336982	0.0864051	0.475007	0.158864	0.214288	0.123148	0.306854	0.164486	0.233261	1.98972	5.49744	1.34887	2.49176	1.41812					BY529552 RIKEN full-length enriched, NOD-derived CD11c +ve dendritic cells Mus musculus cDNA clone F630203F19 3', mRNA sequence.
NM_145712	Mm.222631	9 A2	0.00778	0.196725	0.342172	0.163394	0.412207	0.195123	0.2832	0.297952	0.477853	0.368623	0.508172	1.73934	2.52278	1.45139	1.60379	1.37857	GO:7186(G-protein coupled receptor protein signaling pathway); GO:7623(circadian rhythm); GO:7165(signal transduction)	GO:4930(G-protein coupled receptor activity); GO:8502(melatonin receptor activity); GO:4872(receptor activity); GO:1584(rhodopsin-like receptor activity); GO:4871(signal transducer activity)	GO:16021(integral to membrane); GO:5887(integral to plasma membrane); GO:16020(membrane)	KEGG pathway: Neuroactive ligand-receptor interaction 04080	melatonin receptor 1B
BG069241	Mm.25059	13	0.022	0.194218	0.426805	0.293466	0.488396	0.418654	0.474715	0.227265	0.497763	0.378178	0.483704	2.19755	1.66423	1.13391	2.19023	1.27904					Jumonji, AT rich interactive domain 2, mRNA (cDNA clone IMAGE:3589616)
BB159969	Mm.316886	3	0.0265	0.224868	0.417485	0.124456	0.220155	0.367843	0.424195	0.12535	0.32954	0.329025	0.415674	1.85658	1.76893	1.1532	2.62896	1.26335					Transcribed locus
BY529130	Mm.235324	15	0.0104	0.654571	1.54405	1.04074	1.64499	1.18886	1.76533	1.29729	2.86473	1.80409	2.25898	2.35888	1.58059	1.4849	2.20825	1.25214					Colony stimulating factor 2 receptor, beta 1, low-affinity (granulocyte-macrophage) (Csf2rb1), mRNA
BC052486	Mm.231617	2 G3	0.0208	0.384057	0.90033	0.500245	0.884328	0.760264	0.905926	0.700968	1.58266	1.05071	1.31387	2.34426	1.76779	1.1916	2.25783	1.25046					cDNA sequence BC052486
AV131001	Mm.383716	11	0.0123	0.854138	1.7558	1.07841	2.02527	1.49088	1.96102	1.08439	2.49227	1.54437	1.90125	2.05564	1.87801	1.31534	2.29833	1.23108					CDNA clone IMAGE:30936667, containing frame-shift errors
X89690	Mm.246534	4 B1	0.0468	0.195236	0.32908	0.141458	0.363794	0.162793	0.165572	0.135788	0.250019	0.304171	0.373063	1.68555	2.57175	1.01707	1.84125	1.22649					olfactory receptor 29, pseudogene 1
BX523184			0.0398	0.298242	0.467414	0.200834	0.400538	0.409932	0.418189	0.16495	0.350454	0.36984	0.450573	1.56723	1.99438	1.02014	2.1246	1.21829					BX523184 Soares_thymus_2NbMT Mus musculus cDNA clone IMAGp998G238154 ; IMAGE:3327406, mRNA sequence.
NM_198192	Mm.330975	3 B	0.017	0.194702	0.452888	0.205245	0.419997	0.395226	0.496959	0.402609	0.718285	0.345225	0.418467	2.32606	2.04632	1.2574	1.78408	1.21216	GO:7186(G-protein coupled receptor protein signaling pathway); GO:7165(signal transduction)	GO:4930(G-protein coupled receptor activity); GO:4983(neuropeptide Y receptor activity); GO:4872(receptor activity); GO:1584(rhodopsin-like receptor activity); GO:4871(signal transducer activity)	GO:16021(integral to membrane); GO:16020(membrane)		G protein-coupled receptor 103
BB242620	Mm.340083	11 B2	0.00785	1.32309	2.70376	1.25456	2.47924	1.90139	2.68311	1.99463	3.44731	2.52138	3.04779	2.04352	1.97618	1.41113	1.7283	1.20878					RIKEN cDNA 2310079P12 gene, mRNA (cDNA clone IMAGE:6436029)
AK076239	Mm.379264	1 C5	0.0227	1.60729	3.01109	1.97497	4.12977	3.43236	3.96772	2.91346	5.90625	4.11182	4.85528	1.87339	2.09105	1.15597	2.02723	1.18081					armadillo repeat containing 9
BC003493	Mm.329820	19 C1	0.0118	0.137248	0.279521	0.168649	0.311025	0.115491	0.158578	0.129519	0.262748	0.123771	0.143258	2.03662	1.84421	1.37308	2.02865	1.15744					RIKEN cDNA 2010002M12 gene
NM_172050	Mm.222667	11 E2	0.0107	0.561709	0.980405	0.525574	1.01323	0.499281	0.672792	0.58514	0.959972	0.670609	0.763728	1.7454	1.92786	1.34752	1.64059	1.13886		GO:4872(receptor activity)			CD300 antigen like family member E
AK042609	Mm.270503	2	0.0158	0.12557	0.210111	0.127341	0.27767	0.155062	0.214709	0.0849383	0.181134	0.146804	0.166817	1.67326	2.18052	1.38466	2.13254	1.13633					7 days neonate cerebellum cDNA, RIKEN full-length enriched library, clone:A730010G01 product:unclassifiable, full insert sequence
NM_146289	Mm.377415	17 B1	0.0298	1.24252	2.57611	0.921323	2.10663	1.71681	1.99914	1.7062	3.17468	2.174	2.45085	2.07329	2.28653	1.16445	1.86068	1.12735	GO:7186(G-protein coupled receptor protein signaling pathway); GO:7608(sensory perception of smell)	GO:4984(olfactory receptor activity); GO:4872(receptor activity)	GO:16021(integral to membrane)		olfactory receptor 113
NM_146936	Mm.377758	19	0.0405	0.263909	0.640599	0.360731	0.553847	0.463941	0.54016	0.385752	0.804243	0.565995	0.627753	2.42735	1.53535	1.16429	2.08487	1.10911	GO:7186(G-protein coupled receptor protein signaling pathway); GO:7608(sensory perception of smell)	GO:4984(olfactory receptor activity); GO:4872(receptor activity)	GO:16021(integral to membrane)		olfactory receptor 1417
AK047286	Mm.223504	2	0.0477	0.190696	0.551071	0.377011	0.709034	0.605286	0.713381	0.328879	0.545584	0.633924	0.698107	2.88979	1.88067	1.17858	1.65892	1.10125					Wiskott-Aldrich syndrome protein interacting protein (Waspip), mRNA
BB702607	Mm.182836	5 E5	0.0297	0.159786	0.330468	0.212276	0.392588	0.204139	0.247048	0.187456	0.331918	0.265689	0.28057	2.06819	1.84942	1.21019	1.77065	1.05601					Bromodomain, testis-specific (Brdt), mRNA
NM_053188	Mm.38933	17 E2	0.0297	0.156507	0.357544	0.191369	0.345678	0.206228	0.284322	0.0827838	0.205923	0.279926	0.289577	2.28453	1.80634	1.37868	2.48748	1.03448	GO:6702(androgen biosynthesis); GO:30154(cell differentiation); GO:30539(male genitalia morphogenesis); GO:7548(sex differentiation); GO:6694(steroid biosynthesis)	GO:3865(3-oxo-5-alpha-steroid 4-dehydrogenase activity); GO:16491(oxidoreductase activity)	GO:5783(endoplasmic reticulum); GO:16021(integral to membrane); GO:16020(membrane); GO:5792(microsome)	KEGG pathway: Androgen and estrogen metabolism 00150; KEGG pathway: Bile acid biosynthesis 00120	steroid 5 alpha-reductase 2
AK089571	Mm.275489	5	0.0478	0.149832	0.332978	0.204873	0.416901	0.240808	0.311592	0.0845208	0.161367	0.1618	0.149106	2.22234	2.03493	1.29394	1.9092	0.921548					Solute carrier family 7 (cationic amino acid transporter, y+ system), member 1 (Slc7a1), mRNA
CB525890	Mm.207767	12 C3	0.0428	0.266013	0.623846	0.253676	0.721941	0.509071	0.60569	0.487906	0.519338	0.251091	0.775593	2.34518	2.84592	1.18979	1.06442	3.0889					Translocase of inner mitochondrial membrane 10 homolog (yeast), mRNA (cDNA clone MGC:35982 IMAGE:4976059)
BY745134	Mm.35450	10 C1	0.0436	0.287627	0.436075	0.233917	0.552757	0.296675	0.321086	0.503694	0.647661	0.264345	0.745596	1.51611	2.36305	1.08228	1.28582	2.82054					RIKEN cDNA 1200002N14 gene (1200002N14Rik), mRNA
BB208422	Mm.100615	8 C4	0.0215	0.244802	0.417233	0.257132	0.428564	0.301742	0.349752	0.278158	0.370123	0.19553	0.491136	1.70437	1.6667	1.15911	1.33062	2.51181					BB208422 RIKEN full-length enriched, 0 day neonate thymus Mus musculus cDNA clone A430088C02 3', mRNA sequence.
NM_146798	Mm.377695	9	0.0433	0.258801	0.425304	0.352042	0.569496	0.400146	0.410909	0.434034	0.548555	0.238911	0.591328	1.64336	1.61769	1.0269	1.26385	2.4751	GO:7186(G-protein coupled receptor protein signaling pathway); GO:7608(sensory perception of smell)	GO:4984(olfactory receptor activity); GO:4872(receptor activity)	GO:16021(integral to membrane)		olfactory receptor 878
NM_177747	Mm.259846	X E1	0.0443	0.174498	0.498244	0.137283	0.43853	0.349314	0.391283	0.388125	0.433139	0.151667	0.36259	2.8553	3.19436	1.12015	1.11598	2.3907					RIKEN cDNA A230078I01 gene
NM_020261	Mm.326858		0.0231	0.147497	0.268285	0.130945	0.273187	0.215099	0.312891	0.210673	0.214323	0.21639	0.478568	1.81892	2.08627	1.45464	1.01732	2.2116	GO:7565(pregnancy)				pregnancy-specific glycoprotein 23
AK015534	Mm.24167	19 D3	0.0188	0.0865342	0.15969	0.0990705	0.295944	0.135289	0.159523	0.147281	0.219669	0.0624449	0.120324	1.84539	2.9872	1.17912	1.4915	1.92688					RAB11 family interacting protein 2 (class I)
CA324653	Mm.333978	7	0.018	0.30176	0.469425	0.238935	0.534177	0.267889	0.38802	0.399676	0.436395	0.254111	0.482949	1.55562	2.23566	1.44844	1.09187	1.90054					UI-M-FY0-ccl-h-05-0-UI.r1 NIH_BMAP_FY0 Mus musculus cDNA clone IMAGE:6821142 5', mRNA sequence.
AI597454	Mm.380583	10	0.0298	0.100407	0.168785	0.0983999	0.287068	0.0675079	0.0995155	0.111993	0.120743	0.237387	0.450152	1.68101	2.91736	1.47413	1.07814	1.89628					Adult male urinary bladder cDNA, RIKEN full-length enriched library, clone:9530078M16 product:unclassifiable, full insert sequence
BU938823	Mm.234248	2	0.0438	0.0184544	0.108991	0.0919164	0.285484	0.0577188	0.0829089	0.160952	0.20363	0.0552486	0.101083	5.90595	3.10591	1.43643	1.26517	1.82961					Adult male epididymis cDNA, RIKEN full-length enriched library, clone:9230107I16 product:weakly similar to Kunitz-type proteinase inhibitor AXPI-II [Anthopleura aff. xanthogrammica], full insert sequence
BY761038	Mm.233289	11	0.0336	0.133487	0.285485	0.193828	0.409966	0.111063	0.129556	0.213037	0.230989	0.0976717	0.171745	2.13867	2.1151	1.16652	1.08427	1.75839					17 days pregnant adult female amnion cDNA, RIKEN full-length enriched library, clone:I920098J20 product:unclassifiable, full insert sequence
AI604116	Mm.28392	7 F5	0.0463	0.0957606	0.353819	0.215598	0.365562	0.219581	0.314289	0.262221	0.309817	0.219743	0.3402	3.69483	1.69557	1.43131	1.18151	1.54817					Deformed epidermal autoregulatory factor 1 (Drosophila) (Deaf1), mRNA
AV232533	Mm.294708	6 B3	0.000179	0.104807	0.172384	0.179297	0.278106	0.0882703	0.121335	0.144114	0.208705	0.148659	0.225854	1.64477	1.55109	1.37458	1.44819	1.51928					RIKEN cDNA A030007L17 gene (A030007L17Rik), mRNA
AW987743	Mm.85744	3 C	0.0122	0.222635	0.395242	0.21718	0.485834	0.199402	0.252143	0.236228	0.330605	0.270605	0.372035	1.77529	2.23701	1.2645	1.39951	1.37482					uf20d07.x1 Soares_mammary_gland_NMLMG Mus musculus cDNA clone IMAGE:1511917 3', mRNA sequence.
BY723074	Mm.316644	3 F1	0.047	0.0905552	0.290067	0.13409	0.380267	0.237614	0.287505	0.243361	0.315823	0.207638	0.283199	3.20321	2.83591	1.20996	1.29776	1.36391					Peptidoglycan recognition protein 4 (Pglyrp4), mRNA
CF537760	Mm.310524	16 B5	0.0302	0.0929994	0.237798	0.205929	0.315903	0.121979	0.156601	0.134336	0.178281	0.120211	0.154654	2.55699	1.53404	1.28384	1.32712	1.28652					Limbic system-associated membrane protein (Lsamp), mRNA
BM118746	Mm.202457	11	0.0354	0.15862	0.369133	0.247964	0.56378	0.260889	0.339163	0.260978	0.319381	0.350697	0.42982	2.32715	2.27364	1.30003	1.22378	1.22562					SLIT1 protein (Slit1)
AK014914	Mm.235716	18 A2	0.0459	0.187653	0.360627	0.224736	0.558144	0.262085	0.382043	0.412767	0.453473	0.486206	0.569288	1.92178	2.48356	1.4577	1.09862	1.17088					RIKEN cDNA 4921517O11 gene
NM_183289	Mm.334297	7 F4	0.0387	0.099262	0.249122	0.205881	0.26189	0.0305268	0.106524	0.01	0.120796	0.0305028	0.203348	2.50974	1.27205	3.48952	12.0796	6.66652					transcription elongation regulator 1-like
AK037292			0.0155	0.082752	0.148374	0.119332	0.128343	0.0340949	0.0740176	0.106279	0.18915	0.109988	0.281037	1.793	1.0755	2.17093	1.77975	2.55516					Mus musculus 16 days neonate thymus cDNA, RIKEN full-length enriched library, clone:A130003P22 product:similar to NEPRILYSIN-LIKE PEPTIDASE GAMMA [Mus musculus], full insert sequence.
NM_145598	Mm.213208	8 B3.3	0.0479	0.227368	0.36974	0.391607	0.33104	0.153855	0.300783	0.140642	0.276716	0.134626	0.331637	1.62617	0.845337	1.95497	1.96752	2.46339	GO:6118(electron transport)	GO:5489(electron transporter activity)			thioredoxin-like 6
NM_146305	Mm.377422	1	0.000887	0.322017	0.621094	0.26707	0.388272	0.219822	0.442488	0.292295	0.574599	0.228535	0.514172	1.92876	1.45382	2.01294	1.96582	2.24986	GO:7186(G-protein coupled receptor protein signaling pathway); GO:7608(sensory perception of smell)	GO:4984(olfactory receptor activity); GO:4872(receptor activity)	GO:16021(integral to membrane)		olfactory receptor 420
AK015380	Mm.288194	10 A3	0.00672	0.114226	0.310145	0.180915	0.222701	0.0595499	0.163623	0.160706	0.415857	0.113009	0.230297	2.71518	1.23097	2.74766	2.58769	2.03787					RIKEN cDNA 4930444G20 gene
AK040905	Mm.89772	2 A2-A3	0.0015	0.187669	0.408838	0.202775	0.280878	0.196783	0.420806	0.137936	0.260077	0.160024	0.32608	2.17851	1.38517	2.13842	1.88549	2.0377					DNA cytosine methyltransferase 3b6 (Dnmt3b6) mRNA, complete cds; alternatively spliced
AK089581			0.0474	0.0510792	0.182346	0.218181	0.25135	0.0615667	0.391079	0.286232	0.430121	0.226452	0.449993	3.56987	1.15202	6.35212	1.5027	1.98714					Mus musculus activated spleen cDNA, RIKEN full-length enriched library, clone:F830002M16 product:unclassifiable, full insert sequence.
AI854396	Mm.374440	7 D3	0.033	0.0399553	0.114539	0.285293	0.273988	0.111766	0.300503	0.152084	0.248259	0.130035	0.252185	2.86669	0.960377	2.68869	1.63239	1.93936					Glutamate receptor, metabotropic 5, mRNA (cDNA clone IMAGE:30620703)
CODELINK UNIQUE			0.0297	0.221343	1.02566	0.11702	0.167494	0.14086	0.233063	0.205927	0.32799	0.191605	0.370145	4.63379	1.43133	1.65458	1.59275	1.93182
AK013453	Mm.381857		0.00435	0.0980721	0.228322	0.180877	0.26234	0.0253648	0.0685799	0.021564	0.044259	0.0678051	0.107273	2.3281	1.45038	2.70374	2.05245	1.58208					RIKEN cDNA 2810489J07 gene
AK054454	Mm.83981	2 A3	0.00746	0.150944	0.340028	0.241148	0.360403	0.146949	0.415421	0.20478	0.318568	0.310116	0.49042	2.25267	1.49453	2.82697	1.55566	1.58141					PREDICTED: Mus musculus RIKEN cDNA 4933428L19 gene (4933428L19Rik), mRNA
BY764797			0.0049	1.66198	3.09285	2.20145	2.60461	1.58378	2.90904	1.87738	3.33786	2.26192	3.4202	1.86094	1.18314	1.83677	1.77794	1.51208					BY764797 RIKEN full-length enriched, activated spleen Mus musculus cDNA clone F830004N01 3', mRNA sequence.
AJ293592	Mm.42012		0.0252	0.135513	0.2387	0.174077	0.243034	0.0612907	0.216474	0.221554	0.3334	0.192384	0.289441	1.76145	1.39613	3.53192	1.50482	1.5045	GO:7155(cell adhesion); GO:30155(regulation of cell adhesion); GO:30334(regulation of cell migration); GO:45995(regulation of embryonic development); GO:6355(regulation of transcription, DNA-dependent); GO:6352(transcription initiation)	GO:3677(DNA binding); GO:5201(extracellular matrix structural constituent); GO:5515(protein binding); GO:5102(receptor binding); GO:16987(sigma factor activity); GO:5198(structural molecule activity); GO:3700(transcription factor activity)	GO:5605(basal lamina); GO:5604(basement membrane); GO:31012(extracellular matrix); GO:5578(extracellular matrix (sensu Metazoa)); GO:5606(laminin-1)	KEGG pathway: Cell Communication 01430; KEGG pathway: ECM-receptor interaction 04512; KEGG pathway: Focal adhesion 04510	laminin, alpha 3
NM_007675	Mm.30300		0.016	0.17974	0.344026	0.0941029	0.121191	0.0947385	0.297828	0.0574347	0.117674	0.139218	0.19871	1.91402	1.28786	3.14368	2.04883	1.42733			GO:5615(extracellular space)		CEA-related cell adhesion molecule 10
BE949330	Mm.240912	1 C3	0.00306	0.453389	0.834824	0.53867	0.687245	0.447095	0.702557	0.525236	0.925995	0.648083	0.897897	1.8413	1.27582	1.57138	1.76301	1.38547					Ribulose-5-phosphate-3-epimerase, mRNA (cDNA clone MGC:29410 IMAGE:5008075)
BI202663	Mm.331052	1 H5	0.0307	0.313013	0.550302	0.482701	0.521746	0.238355	0.540683	0.358246	0.557258	0.436809	0.545073	1.75808	1.08089	2.2684	1.55552	1.24785					Sushi domain containing 4 (Susd4), mRNA
NM_029460	Mm.159597	7 B3	0.00365	0.269888	0.483573	0.347341	0.476753	0.235493	0.393589	0.381309	0.655524	0.418609	0.519783	1.79175	1.37258	1.67134	1.71914	1.24169					RIKEN cDNA 1700108E19 gene
CA881020	Mm.334891	8 E2	0.048	0.208968	0.350598	0.0832552	0.124063	0.0502875	0.225699	0.0474015	0.246205	0.284136	0.34124	1.67776	1.49015	4.48817	5.19402	1.20098					CDNA sequence AK122209 (AK122209), mRNA
AI452341	Mm.385769	13	0.0303	0.100342	0.312771	0.188398	0.247962	0.109978	0.255286	0.185742	0.384326	0.243883	0.271003	3.11704	1.31616	2.32124	2.06914	1.1112					Transcribed locus
AK086843	Mm.330116	2	0.0466	0.249721	0.414024	0.232068	0.299998	0.169777	0.332091	0.0864008	0.284359	0.263928	0.288311	1.65795	1.29272	1.95604	3.29117	1.09239					Outer dense fiber of sperm tails 2 (Odf2), mRNA
AK042176	Mm.334444	8	0.0264	0.218911	0.406876	0.3608	0.443183	0.159711	0.301508	0.259797	0.319991	0.0968645	0.280483	1.85864	1.22833	1.88784	1.2317	2.89562					Ankyrin 1, erythroid (Ank1), mRNA
AK030807	Mm.167298	16 B5	0.00854	0.153	0.28772	0.276815	0.379385	0.127013	0.296949	0.198321	0.286143	0.153167	0.414482	1.88052	1.37053	2.33793	1.44282	2.70608	GO:1920(negative regulation of receptor recycling); GO:51051(negative regulation of transport); GO:50862(positive regulation of T cell receptor signaling pathway); GO:50850(positive regulation of calcium-mediated signaling)	GO:4872(receptor activity)	GO:42101(T cell receptor complex); GO:16021(integral to membrane); GO:5886(plasma membrane)		T cell receptor associated transmembrane adaptor 1
AI586050	Mm.315242	13	0.0309	0.104575	0.260985	0.171876	0.246406	0.072989	0.289192	0.189132	0.213129	0.13994	0.312599	2.49567	1.43362	3.96213	1.12688	2.23382					vs43e08.x1 Stratagene mouse Tcell 937311 Mus musculus cDNA clone IMAGE:1149062 3', mRNA sequence.
BE136185	Mm.234998	11	0.0222	0.53328	0.891148	0.521934	0.56036	0.397472	0.613015	0.498324	0.672895	0.489435	1.05146	1.67107	1.07362	1.54229	1.35032	2.14832					Amiloride-sensitive cation channel 1, neuronal (degenerin), mRNA (cDNA clone IMAGE:5119213)
AK090149	Mm.327698	X A2	0.00883	0.150367	0.407728	0.228127	0.310914	0.101802	0.17281	0.220747	0.325781	0.153699	0.298891	2.71156	1.3629	1.69752	1.47581	1.94465					Odd Oz/ten-m homolog 1 (Drosophila) (Odz1), mRNA
NM_011082	Mm.276414		0.00398	0.439064	0.701891	0.533661	0.667644	0.499416	0.823687	0.693268	0.930716	0.652738	1.20162	1.59861	1.25106	1.6493	1.34251	1.8409		GO:4872(receptor activity)	GO:16021(integral to membrane); GO:16020(membrane)		polymeric immunoglobulin receptor
AV303824	Mm.87624	6 A3.3	0.0443	0.0917878	0.393213	0.169788	0.245187	0.0151077	0.0245993	0.0667291	0.0829911	0.078672	0.144751	4.28394	1.44408	1.62827	1.2437	1.83994					CDNA sequence BC048651 (BC048651), mRNA
AI646286	Mm.385998	18	0.00655	0.359168	0.655708	0.427647	0.608712	0.40744	0.888266	0.479103	0.604427	0.482921	0.781486	1.82563	1.4234	2.18012	1.26158	1.61825					Transcribed locus
AK086516	Mm.305994	17 A3.3	0.00159	0.389311	0.721701	0.486321	0.656549	0.479336	0.780716	0.410267	0.567226	0.470929	0.726592	1.85379	1.35003	1.62874	1.38258	1.54289					Ring finger protein 8 (Rnf8), mRNA
AK081474	Mm.131572	2 F3	0.044	0.0841305	0.281631	0.393918	0.49378	0.372602	0.405354	0.115309	0.472862	0.101508	0.496255	3.34755	1.25351	1.0879	4.10081	4.8888					P21 (CDKN1A)-activated kinase 7, mRNA (cDNA clone IMAGE:30931624)
NM_177921	Mm.328336	X F1	0.0398	0.0448179	0.130711	0.150895	0.215674	0.231132	0.233079	0.111279	0.336832	0.0918007	0.391698	2.91648	1.4293	1.00842	3.02692	4.26683					RIKEN cDNA E230019M04 gene
NM_199021	Mm.242090	1 E2.3	0.0259	0.232376	0.394147	0.333307	0.409655	0.323244	0.454808	0.175461	0.463763	0.137076	0.454829	1.69616	1.22906	1.40701	2.64312	3.31809	GO:4(biological process unknown); GO:6508(proteolysis)	GO:3824(catalytic activity); GO:4274(dipeptidyl-peptidase IV activity); GO:8239(NOT dipeptidyl-peptidase activity); GO:8236(serine-type peptidase activity)	GO:16021(integral to membrane); GO:16020(membrane); GO:5624(membrane fraction)		dipeptidylpeptidase 10
AA756510	Mm.332248	5	0.048	0.103646	0.310678	0.388323	0.487858	0.445673	0.457324	0.111819	0.22122	0.138394	0.447618	2.9975	1.25632	1.02614	1.97838	3.23438					vv54g06.r1 Soares_thymus_2NbMT Mus musculus cDNA clone IMAGE:1226266 5', mRNA sequence.
NM_019935	Mm.280225	19 A	0.0238	0.73928	1.13419	0.743354	0.801021	0.722774	1.00732	0.775312	1.40516	0.600101	1.38755	1.53419	1.07758	1.39369	1.81238	2.3122	GO:8544(epidermis development); GO:7498(mesoderm development); GO:122(negative regulation of transcription from RNA polymerase II promoter); GO:239(pachytene); GO:6355(regulation of transcription, DNA-dependent); GO:7283(spermatogenesis); GO:6350(transcription)	GO:3677(DNA binding); GO:46872(metal ion binding); GO:3676(nucleic acid binding); GO:3700(transcription factor activity); GO:8270(zinc ion binding)	GO:5634(nucleus)		OVO homolog-like 1 (Drosophila)
BB530364	Mm.46299	11	0.0365	0.142738	0.238782	0.137217	0.152738	0.26453	0.306262	0.143273	0.341323	0.110621	0.236191	1.67287	1.11311	1.15776	2.38233	2.13515					Guanine nucleotide binding protein (G protein), gamma transducing activity polypeptide 2 (Gngt2), mRNA
AK054536	Mm.37249	7 B5	0.0234	0.178156	0.50203	0.369834	0.400246	0.324952	0.482594	0.200882	0.482424	0.331492	0.641698	2.81793	1.08223	1.48513	2.40152	1.93579					Cytoplasmic FMR1 interacting protein 1, mRNA (cDNA clone IMAGE:3486930)
NM_177653	Mm.330586	2 F1	0.0272	0.195113	0.412017	0.375733	0.49378	0.480612	0.498852	0.402503	0.64208	0.365881	0.70416	2.11168	1.31418	1.03795	1.59522	1.92456		GO:19864(IgG binding); GO:4872(receptor activity)	GO:16021(integral to membrane)		RIKEN cDNA F830045P16 gene
AI552743	Mm.242373	15	0.0118	0.423475	0.990731	0.658249	0.956912	0.942977	1.10521	0.820296	1.48812	1.05881	1.85561	2.33953	1.45372	1.17205	1.81413	1.75255					PREDICTED: Mus musculus similar to thymosin beta-10 (LOC546646), mRNA
CB523763	Mm.241109	5 F	0.00729	0.0976963	0.170665	0.189157	0.260845	0.141137	0.175655	0.175629	0.374623	0.138425	0.23359	1.74689	1.37899	1.24457	2.13304	1.68748					Restin (Reed-Steinberg cell-expressed intermediate filament-associated protein), mRNA (cDNA clone MGC:8267 IMAGE:3592614)
AK047226	Mm.379477	2 H1	0.00297	0.756977	1.29225	0.762018	1.00837	0.904099	1.14694	0.937444	1.62181	0.976526	1.55684	1.70712	1.32329	1.2686	1.73004	1.59427					RIKEN cDNA 6430550D23 gene
AI451526	Mm.38010	1 C3	0.0285	0.191831	0.443142	0.237336	0.34561	0.336885	0.359307	0.198899	0.35759	0.250691	0.344782	2.31007	1.45621	1.06656	1.79785	1.37533					5-aminoimidazole-4-carboxamide ribonucleotide formyltransferase/IMP cyclohydrolase (Atic), mRNA
BU698641	Mm.336672	10	0.0391	0.110331	0.328513	0.0798997	0.105554	0.189375	0.2308	0.124581	0.310168	0.147796	0.200865	2.97752	1.32108	1.21874	2.48969	1.35907					PREDICTED: Mus musculus similar to Glyceraldehyde-3-phosphate dehydrogenase (GAPDH) (LOC268353), mRNA
BB118797	Mm.42135	9 F1	0.0495	0.198681	0.356697	0.265244	0.333475	0.209631	0.279718	0.242492	0.281858	0.121043	0.349286	1.79533	1.25724	1.33434	1.16234	2.88562					Stromal antigen 1 (Stag1), mRNA
CODELINK UNIQUE			0.0311	0.158097	0.286755	0.21737	0.281453	0.191385	0.268721	0.379898	0.473586	0.113371	0.316569	1.81379	1.29481	1.40409	1.24662	2.79232
CA572070			0.0487	0.0649007	0.236888	0.195804	0.291257	0.174104	0.197792	0.125666	0.169349	0.0926751	0.213662	3.65001	1.48749	1.13606	1.34761	2.30549					K0528G06-5N NIA Mouse Hematopoietic Stem Cell (Lin-/c-Kit+/Sca-1+) cDNA Library (Long) Mus musculus cDNA clone NIA:K0528G06 IMAGE:30066605 5', mRNA sequence.
NM_008226	Mm.12956	10 C1	0.0493	0.208159	0.54743	0.308635	0.445487	0.45184	0.512486	0.409192	0.597765	0.532271	0.658329	2.62987	1.44341	1.13422	1.46084	1.23683	GO:6812(cation transport); GO:6811(ion transport); GO:6813(potassium ion transport); GO:6814(sodium ion transport); GO:6810(transport)	GO:30552(cAMP binding); GO:5261(cation channel activity); GO:5216(ion channel activity); GO:166(nucleotide binding); GO:5267(potassium channel activity); GO:30955(potassium ion binding); GO:31402(sodium ion binding); GO:5244(voltage-gated ion channel activity); GO:5249(voltage-gated potassium channel activity)	GO:16021(integral to membrane); GO:16020(membrane)		hyperpolarization-activated, cyclic nucleotide-gated K+ 2
AK044041	Mm.145613	5 E3	0.00884	0.127744	0.157625	0.10445	0.326289	0.0169308	0.0588726	0.0225512	0.103328	0.0426204	0.129473	1.23391	3.12386	3.47724	4.58192	3.03782					hypothetical protein A830083F22
AK040116	Mm.20827	3 F3	0.0221	0.162545	0.167525	0.167402	0.426332	0.108884	0.17598	0.15402	0.318607	0.0653259	0.170973	1.03064	2.54676	1.61622	2.06861	2.61723					Nuclear body associated kinase 2b (Nbak2) mRNA, alternatively spliced
AK051913	Mm.260737	11 C	0.0133	0.347339	0.396967	0.256754	0.466185	0.203603	0.320315	0.129553	0.29776	0.147987	0.360525	1.14288	1.81569	1.57323	2.29836	2.43619					Sperm associated antigen 9 (Spag9), transcript variant 3, mRNA
AK006130	Mm.125196	9 F4	0.0479	0.128266	0.132725	0.0355417	0.216206	0.0948175	0.159248	0.0645975	0.190208	0.178571	0.36845	1.03477	6.08316	1.67952	2.94452	2.06332					RIKEN cDNA 1700019L13 gene
NM_007820	Mm.378905		0.027	0.124966	0.126013	0.147044	0.376319	0.0571288	0.09775	0.200844	0.313911	0.073175	0.150948	1.00838	2.55924	1.71105	1.56296	2.06283	GO:6118(electron transport)	GO:20037(heme binding); GO:5506(iron ion binding); GO:46872(metal ion binding); GO:4497(monooxygenase activity); GO:16491(oxidoreductase activity); GO:16712(oxidoreductase activity, acting on paired donors, with incorporation or reduction of molecular oxygen, reduced flavin or flavoprotein as one donor, and incorporation of one atom of oxygen); GO:50381(unspecific monooxygenase activity)	GO:5783(endoplasmic reticulum); GO:16020(membrane); GO:5792(microsome)	KEGG pathway: gamma-Hexachlorocyclohexane degradation 00361	cytochrome P450, family 3, subfamily a, polypeptide 16
CODELINK UNIQUE			0.0111	0.086	0.110937	0.121324	0.343449	0.0602266	0.100704	0.0863516	0.272943	0.159826	0.32328	1.28997	2.83083	1.67208	3.16084	2.0227
BB049129			0.0197	0.0467659	0.0667291	0.0799488	0.365403	0.0695704	0.10648	0.0179419	0.0473733	0.0302098	0.060126	1.42688	4.57046	1.53054	2.64037	1.99028					BB049129 RIKEN full-length enriched, adult male cerebellum Mus musculus cDNA clone 6530403C19 3', mRNA sequence.
AK080210	Mm.162407	8 B3.1	0.0449	0.212203	0.182605	0.0955004	0.318971	0.124883	0.279817	0.169508	0.327401	0.180028	0.347861	0.86052	3.33999	2.24064	1.93148	1.93226					Membrane-associated ring finger (C3HC4) 1, mRNA (cDNA clone MGC:86120 IMAGE:5703753)
NM_028982	Mm.34182	6 G1	0.0138	0.183734	0.195076	0.134347	0.312407	0.0743111	0.159102	0.172001	0.303852	0.157712	0.301359	1.06173	2.32537	2.14103	1.76657	1.91082	GO:7155(cell adhesion); GO:7160(cell-matrix adhesion)		GO:8305(integrin complex)		RIKEN cDNA 8430419L09 gene
NM_146300	Mm.377419	10	0.0386	0.296871	0.27591	0.144636	0.263017	0.0902722	0.281135	0.201678	0.408584	0.194409	0.345514	0.929396	1.81847	3.1143	2.02592	1.77726	GO:7186(G-protein coupled receptor protein signaling pathway); GO:7608(sensory perception of smell)	GO:4984(olfactory receptor activity); GO:4872(receptor activity)	GO:16021(integral to membrane)		olfactory receptor 827
BE691028	Mm.138849	5	0.0193	0.262693	0.323403	0.105499	0.349871	0.149621	0.237552	0.0742513	0.142172	0.178545	0.316105	1.23111	3.31633	1.58769	1.91474	1.77045					Visual cortex cDNA, RIKEN full-length enriched library, clone:K230019J17 product:unclassifiable, full insert sequence
AI449889	Mm.32251		0.0264	0.201174	0.18821	0.178148	0.398035	0.160422	0.319088	0.0906043	0.206509	0.247101	0.429991	0.935562	2.23429	1.98906	2.27925	1.74014					mr77h08.x1 Stratagene mouse heart (#937316) Mus musculus cDNA clone IMAGE:603519 3', mRNA sequence.
AK006812	Mm.59218	5 F	0.00599	0.187669	0.22126	0.0899352	0.142702	0.151608	0.296622	0.148785	0.30008	0.213778	0.364179	1.17899	1.58672	1.95651	2.01688	1.70353					myosin XVIIIb
BB266560	Mm.316418	3 E2	0.0232	0.151114	0.156753	0.099341	0.210784	0.0922458	0.289042	0.119083	0.293767	0.241142	0.408211	1.03731	2.12183	3.13339	2.46692	1.69283					Arginine/serine-rich coiled-coil 1, mRNA (cDNA clone MGC:47904 IMAGE:1445711)
BI499944			0.0239	0.180377	0.233361	0.0285064	0.1505	0.0832947	0.278903	0.144282	0.319591	0.164055	0.270698	1.29374	5.27951	3.34839	2.21504	1.65005					ie12e10.x1 Kaestner ngn3 wt Mus musculus cDNA 3', mRNA sequence.
AK081809	Mm.359299	1 E4	0.012	0.196586	0.265063	0.149457	0.459499	0.0401511	0.101472	0.106908	0.325298	0.137464	0.203036	1.34833	3.07445	2.52726	3.04279	1.47701					hypothetical gene supported by AK081809
BE991099	Mm.383998	15	0.0121	0.368087	0.440738	0.393432	0.685665	0.166944	0.398089	0.340319	0.535615	0.325159	0.479343	1.19737	1.74278	2.38457	1.57386	1.47418					Transcribed locus
BU938511	Mm.279725	7	0.00437	0.249267	0.365008	0.171961	0.28572	0.321329	0.502454	0.214262	0.497137	0.320912	0.460394	1.46433	1.66154	1.56367	2.32023	1.43464					Adult male testis cDNA, RIKEN full-length enriched library, clone:1700015G11 product:unclassifiable, full insert sequence
NM_028220	Mm.95281	8 B3.1	0.0173	0.240177	0.356573	0.0604252	0.197701	0.0659178	0.147455	0.102096	0.253807	0.201855	0.245846	1.48463	3.27183	2.23695	2.48598	1.21794					WD repeat domain 17
AW146407	Mm.355339	13 B3	0.045	0.0544845	0.0737855	0.0787551	0.323859	0.0740859	0.144422	0.0873585	0.147196	0.0475836	0.0576779	1.35425	4.11223	1.94938	1.68496	1.21214	GO:6355(regulation of transcription, DNA-dependent); GO:6350(transcription)	GO:46872(metal ion binding); GO:3676(nucleic acid binding); GO:8270(zinc ion binding)	GO:5622(intracellular); GO:5634(nucleus)		RIKEN cDNA 2610014M12 gene
NM_031250	Mm.313662	13 A1	0.0226	0.239572	0.293608	0.131807	0.334503	0.131445	0.260548	0.221902	0.407084	0.334527	0.401581	1.22556	2.53782	1.98218	1.83452	1.20044	GO:7189(G-protein signaling, adenylate cyclase activating pathway); GO:7218(neuropeptide signaling pathway)	GO:5179(hormone activity); GO:5184(neuropeptide hormone activity); GO:5515(protein binding)	GO:8372(cellular component unknown)	KEGG pathway: Neuroactive ligand-receptor interaction 04080	urocortin 3
BB519918			0.0308	0.35869	0.453758	0.214512	0.4984	0.171642	0.39331	0.162368	0.421075	0.427224	0.458735	1.26504	2.32342	2.29145	2.59334	1.07376					BB519918 RIKEN full-length enriched, 16 days neonate heart Mus musculus cDNA clone D830038P09 3' similar to D67015 Mouse mRNA for scg, mRNA sequence.
AK052124	Mm.233009	10 D2	0.0472	0.391725	0.51328	0.363731	0.571408	0.287201	0.507857	0.209759	0.512227	0.410928	0.40135	1.31031	1.57096	1.7683	2.44198	0.976693					RAS related protein 1b, mRNA (cDNA clone MGC:36521 IMAGE:5370922)
NM_146439	Mm.271359	9	0.0287	0.127423	0.166016	0.21906	0.451078	0.0883982	0.260185	0.27919	0.314551	0.11552	0.291649	1.30287	2.05915	2.94333	1.12666	2.52467	GO:7186(G-protein coupled receptor protein signaling pathway); GO:7608(sensory perception of smell)	GO:4984(olfactory receptor activity); GO:4872(receptor activity)	GO:16021(integral to membrane)		olfactory receptor 937
AK079329	Mm.31914	3	0.0181	0.242235	0.294769	0.153391	0.349201	0.0402895	0.112747	0.190416	0.256283	0.173425	0.353834	1.21687	2.27655	2.79842	1.34591	2.04027					RIKEN cDNA 9630025H16 gene
NM_133246	Mm.240438	19 B	0.00229	0.290402	0.382024	0.171458	0.325311	0.153459	0.266393	0.277054	0.392789	0.291183	0.470816	1.3155	1.89732	1.73592	1.41773	1.61691	GO:4(biological process unknown); GO:7165(signal transduction)	GO:5554(molecular function unknown); GO:4872(receptor activity)	GO:16021(integral to membrane); GO:16020(membrane)		membrane-spanning 4-domains, subfamily A, member 3
AK002458	Mm.156217	12 E	0.0115	0.261791	0.36155	0.24047	0.46787	0.247905	0.40505	0.319509	0.355569	0.319324	0.505618	1.38106	1.94565	1.6339	1.11286	1.5834					RIKEN cDNA 0610010D24 gene
NM_147066	Mm.377820	11	0.0393	0.275764	0.284711	0.216743	0.466348	0.155818	0.363148	0.291405	0.405492	0.323683	0.443493	1.03245	2.15162	2.33059	1.39151	1.37015	GO:7186(G-protein coupled receptor protein signaling pathway); GO:7608(sensory perception of smell)	GO:4984(olfactory receptor activity); GO:4872(receptor activity)	GO:16021(integral to membrane)		olfactory receptor 1389
AK047263	Mm.243658	15 F1	0.026	0.383261	0.470005	0.293777	0.471456	0.19747	0.504788	0.417295	0.581615	0.442515	0.591511	1.22633	1.60481	2.55627	1.39377	1.3367		GO:16874(ligase activity)			expressed sequence AI317237
AV349060	Mm.267473	15 D2	0.031	0.180577	0.246695	0.0987408	0.255404	0.115877	0.219158	0.159181	0.208852	0.265754	0.315297	1.36615	2.5866	1.89129	1.31204	1.18642					PHD finger protein 20-like 1
CB174055	Mm.330387	2 E1	0.0383	0.233894	0.286268	0.196163	0.47073	0.131793	0.283172	0.274291	0.386749	0.283873	0.319676	1.22392	2.39969	2.14861	1.40999	1.12613					Olfactory receptor 1257 (Olfr1257), mRNA
AI536242	Mm.67829	17	0.0331	0.197506	0.235372	0.092542	0.246953	0.174836	0.250856	0.192096	0.314586	0.109088	0.401741	1.19172	2.66855	1.43481	1.63765	3.68273					0 day neonate thymus cDNA, RIKEN full-length enriched library, clone:A430066P15 product:hypothetical protein, full insert sequence
CK376480			0.0492	0.17336	0.256573	0.0165438	0.0937395	0.155848	0.18891	0.0331709	0.410356	0.0810106	0.254196	1.48001	5.66613	1.21215	12.3709	3.13781					lah85e05.y1 Gastric Epithelial Progenitor 2 Mus musculus cDNA 5' similar to SW:H33_HUMAN P06351 HISTONE H3.3 ;, mRNA sequence.
BB617653			0.0336	0.146965	0.190374	0.212018	0.369278	0.170563	0.172195	0.114196	0.197574	0.105441	0.235253	1.29537	1.74173	1.00957	1.73012	2.23113					BB617653 RIKEN full-length enriched, adult male pituitary gland Mus musculus cDNA clone 5330404M11 5', mRNA sequence.
NM_183193	Mm.132547	7 F3	0.0441	0.276253	0.282315	0.108711	0.309187	0.245557	0.320456	0.0928141	0.31288	0.140972	0.293562	1.02194	2.84412	1.30502	3.37104	2.08241	GO:6355(regulation of transcription, DNA-dependent); GO:6350(transcription)	GO:3677(DNA binding)	GO:5634(nucleus)		forkhead box I2
NM_029070	Mm.159318	16 A3	0.0323	0.771611	0.920862	0.273027	0.547405	0.416828	0.46634	0.198708	0.522118	0.295693	0.589593	1.19343	2.00495	1.11878	2.62757	1.99394			GO:16021(integral to membrane)		RIKEN cDNA 4930511J11 gene
BE288330			0.00506	0.186327	0.261951	0.20334	0.364862	0.288831	0.347397	0.194836	0.314755	0.252117	0.459487	1.40587	1.79435	1.20277	1.61548	1.82252					601094966F1 NCI_CGAP_Mam5 Mus musculus cDNA clone IMAGE:3489377 5', mRNA sequence.
BG079952	Mm.28013	1 A5	0.0474	0.279233	0.388434	0.148102	0.498166	0.418045	0.4247	0.234712	0.571412	0.321834	0.536829	1.39107	3.36368	1.01592	2.43453	1.66803					Opioid growth factor receptor-like 1, mRNA (cDNA clone MGC:30347 IMAGE:4485439)
NM_010310	Mm.125770		0.00197	0.229481	0.329317	0.122318	0.188242	0.182807	0.25987	0.116605	0.230975	0.237403	0.350414	1.43505	1.53896	1.42155	1.98084	1.47603	GO:7186(G-protein coupled receptor protein signaling pathway); GO:7189(G-protein signaling, adenylate cyclase activating pathway); GO:6112(energy reserve metabolism); GO:42493(response to drug); GO:7165(signal transduction)	GO:5525(GTP binding); GO:3924(GTPase activity); GO:19001(guanyl nucleotide binding); GO:166(nucleotide binding); GO:4871(signal transducer activity)	GO:5834(heterotrimeric G-protein complex); GO:5624(membrane fraction)	KEGG pathway: Calcium signaling pathway 04020; KEGG pathway: Gap junction 04540	GNAS (guanine nucleotide binding protein, alpha stimulating) complex locus
NM_133254	Mm.38870	7 F4	0.0417	0.204752	0.251309	0.0467054	0.151775	0.196629	0.265512	0.0885325	0.254903	0.267177	0.369226	1.22738	3.24963	1.35032	2.8792	1.38195	GO:6811(ion transport); GO:6814(sodium ion transport); GO:6810(transport)	GO:31402(sodium ion binding); GO:5351(sugar porter activity); GO:15293(symporter activity); GO:5215(transporter activity)	GO:16021(integral to membrane); GO:16020(membrane)		solute carrier family 5 (sodium/glucose cotransporter), member 2
AK032125	Mm.269210	4	0.000833	1.02923	1.46495	1.11667	1.73074	1.11672	1.66327	1.13781	1.99528	1.50723	2.01948	1.42334	1.54992	1.48942	1.75361	1.33986					Adult male medulla oblongata cDNA, RIKEN full-length enriched library, clone:6332404K23 product:unclassifiable, full insert sequence
CODELINK UNIQUE			0.0363	0.428137	0.530126	0.21325	0.450267	0.369006	0.494307	0.214772	0.504194	0.463825	0.535467	1.23822	2.11145	1.33957	2.34757	1.15446
AK079758	Mm.300204	12	0.0208	0.437238	0.64794	0.220683	0.460672	0.405571	0.522736	0.397849	0.785184	0.541634	0.615104	1.48189	2.08748	1.28889	1.97357	1.13565					0 day neonate thymus cDNA, RIKEN full-length enriched library, clone:A430059D01 product:hypothetical protein, full insert sequence
AW123086	Mm.329776	19 B	0.033	2.64074	3.35144	0.765191	1.80361	1.15806	1.31022	0.958638	1.41833	0.819794	1.95145	1.26913	2.35707	1.13138	1.47953	2.38042					Transmembrane protein 2 (Tmem2), transcript variant 1, mRNA
NM_133205	Mm.95518	X C2	0.0498	0.215992	0.261019	0.113104	0.26916	0.111759	0.118536	0.149623	0.21052	0.0726277	0.160068	1.20847	2.37975	1.06064	1.40701	2.20395	GO:7600(sensory perception); GO:7165(signal transduction); GO:7601(visual perception)				arrestin 3, retinal
BY719819	Mm.306256		0.00408	0.23507	0.328513	0.208507	0.350857	0.23928	0.341755	0.271155	0.362202	0.15656	0.31211	1.39751	1.68272	1.42826	1.33577	1.99354					BY719819 RIKEN full-length enriched, in vitro fertilized eggs Mus musculus cDNA clone 7420434E04 5', mRNA sequence.
AK080562	Mm.78052	11	0.0244	0.613267	0.893702	0.176146	0.528288	0.197365	0.260445	0.270432	0.371501	0.316029	0.565147	1.45728	2.99914	1.31961	1.37373	1.78828					RIKEN cDNA A730090H04 gene
AA823902	Mm.24764	3	0.0204	0.16794	0.250641	0.24059	0.280795	0.0951486	0.220711	0.141919	0.318071	0.147437	0.490876	1.49244	1.16711	2.31964	2.24122	3.3294					Transcribed locus
NM_199222	Mm.295630	9 B	0.0303	0.149832	0.21115	0.138308	0.14356	0.0324764	0.0732192	0.0889529	0.261423	0.112359	0.286784	1.40924	1.03797	2.25453	2.93889	2.5524		sugar binding	membrane		lectin, mannose-binding 1 like
BB072075	Mm.379397	8 B3.2	0.0393	0.220662	0.298876	0.223311	0.216676	0.0888129	0.232364	0.0622444	0.170536	0.130588	0.332787	1.35445	0.970289	2.61633	2.73978	2.54838					RIKEN cDNA 4931420C21 gene (4931420C21Rik), mRNA
AK033367	Mm.228798	13	0.043	0.490644	0.517151	0.40879	0.46969	0.295674	0.568105	0.407167	0.662707	0.253202	0.579329	1.05402	1.14898	1.92139	1.62761	2.28801					Patched homolog 1 (Ptch1), mRNA
CODELINK UNIQUE			0.0472	0.240753	0.213103	0.140583	0.2018	0.138305	0.249507	0.201124	0.381429	0.126151	0.284156	0.885149	1.43545	1.80404	1.89649	2.2525
BM935606	Mm.336186	X C3	0.0162	0.240197	0.290605	0.200507	0.25748	0.151628	0.236217	0.116018	0.248229	0.194446	0.40931	1.20986	1.28415	1.55787	2.13958	2.105					PREDICTED: similar to novel protein similar to multidomain presynaptic cytomatrix protein Piccolo\; piccolo (presynaptic cytomatrix protein) [Mus musculus], mRNA sequence
CD542306	Mm.209903	2 C3	0.0367	0.330385	0.319974	0.211971	0.280126	0.219018	0.345562	0.156106	0.312677	0.187683	0.363236	0.96849	1.32153	1.57778	2.00298	1.93537					T-cell antigen receptor alpha-chain (TCR-ATF2)
NM_197983	Mm.46190	2 H3	0.0412	0.115304	0.120733	0.103586	0.141891	0.0360908	0.107318	0.14423	0.287523	0.180455	0.290853	1.04708	1.36979	2.97355	1.9935	1.61177					RIKEN cDNA 0610008F07 gene
NM_010648	Mm.358615		0.00967	0.359987	0.468772	0.264613	0.378916	0.121463	0.198965	0.182921	0.375059	0.185326	0.23221	1.30219	1.43196	1.63807	2.05038	1.25298	GO:6952(defense response)	GO:4872(receptor activity); GO:5529(sugar binding)	GO:5886(plasma membrane)	KEGG pathway: Natural killer cell mediated cytotoxicity 04650	killer cell lectin-like receptor, subfamily A, member 3
AK043781			0.0117	0.259079	0.384757	0.353367	0.478202	0.170308	0.386724	0.24931	0.321239	0.303867	0.460102	1.48509	1.35328	2.27074	1.28851	1.51415					Mus musculus 10 days neonate cortex cDNA, RIKEN full-length enriched library, clone:A830032F19 product:unclassifiable, full insert sequence.
BY755839	Mm.257790	18 D1	0.0458	0.241526	0.336892	0.304586	0.417632	0.110172	0.298133	0.297779	0.335699	0.285291	0.409176	1.39485	1.37114	2.70607	1.12734	1.43424					Dmx-like 1, mRNA (cDNA clone MGC:28386 IMAGE:4022096)
AI663497	Mm.235042	8	0.0472	0.260078	0.347559	0.266555	0.390938	0.2384	0.322191	0.176421	0.269729	0.109634	0.400043	1.33636	1.46663	1.35147	1.5289	3.6489					10, 11 days embryo whole body cDNA, RIKEN full-length enriched library, clone:2810030D12 product:unclassifiable, full insert sequence
AK017586	Mm.158398	10 C2	0.0278	0.10674	0.126785	0.279309	0.327339	0.168852	0.245993	0.0597294	0.112482	0.114825	0.257111	1.18779	1.17196	1.45686	1.88319	2.23915					RIKEN cDNA 5730420D15 gene
NM_010702	Mm.16973		0.00338	0.239402	0.348508	0.314524	0.424083	0.220858	0.29462	0.222119	0.406634	0.237353	0.427244	1.45575	1.34833	1.33398	1.83071	1.80004	GO:6935(chemotaxis); GO:7600(sensory perception)		GO:5615(extracellular space)		leukocyte cell-derived chemotaxin 2
BE984314	Mm.34901	8 A1.1	0.03	0.241131	0.280262	0.246742	0.365789	0.15366	0.207976	0.0842217	0.23073	0.154354	0.275669	1.16228	1.48248	1.35348	2.73956	1.78596					GH regulated TBC protein 1, mRNA (cDNA clone MGC:27905 IMAGE:3500563)
L11333	Mm.295534	8 D3	0.0139	0.174565	0.117846	0.176632	0.141639	0.447839	0.301211	0.19268	0.0790732	0.147617	0.0947345	0.675083	0.801887	0.672588	0.410386	0.641757		GO:4091(carboxylesterase activity); GO:3824(catalytic activity); GO:16787(hydrolase activity); GO:4759(serine esterase activity)	GO:5783(endoplasmic reticulum); GO:5615(extracellular space)	KEGG pathway: Alkaloid biosynthesis II 00960	esterase 31
BY648126			0.0388	0.664408	0.454076	0.600749	0.498094	0.668683	0.321548	0.762678	0.278051	0.598126	0.507421	0.683429	0.829121	0.480868	0.364573	0.848351					BY648126 RIKEN full-length enriched, visual cortex Mus musculus cDNA clone K530032K04 3', mRNA sequence.
NM_031376	Mm.222266	19 D1	0.0302	0.342798	0.247639	0.380862	0.335555	0.351118	0.124873	0.259935	0.121381	0.285002	0.0794983	0.722405	0.88104	0.355644	0.466966	0.27894		GO:16301(kinase activity); GO:5515(protein binding); GO:5066(transmembrane receptor protein tyrosine kinase signaling protein activity)	GO:5737(cytoplasm); GO:5634(NOT nucleus); GO:5886(plasma membrane)		phosphoinositide-3-kinase adaptor protein 1
BB080969	Mm.371162	16	0.0319	0.454686	0.309349	0.4207	0.201831	0.493126	0.368325	0.397038	0.376309	0.409684	0.182411	0.680358	0.479751	0.746919	0.94779	0.445248					Transcribed locus
NM_017379	Mm.32884	6 F1	0.0451	5.00596	3.86089	4.31691	1.21166	3.29923	2.6151	4.7321	1.89679	1.99791	1.44473	0.771259	0.280677	0.792639	0.400835	0.72312	GO:226(microtubule cytoskeleton organization and biogenesis); GO:7018(microtubule-based movement); GO:51258(protein polymerization)	GO:5525(GTP binding); GO:3924(GTPase activity); GO:166(nucleotide binding); GO:5200(structural constituent of cytoskeleton); GO:5198(structural molecule activity)	GO:5874(microtubule); GO:43234(protein complex)	KEGG pathway: Gap junction 04540	tubulin, alpha 8
BC058613	Mm.78711	4	0.01	1.79337	1.39401	2.2512	1.15978	1.55321	1.26921	1.99443	1.24767	1.46403	0.757455	0.777314	0.515182	0.81715	0.625575	0.517377					CDNA clone MGC:60813 IMAGE:30044792
CODELINK UNIQUE			0.0215	0.465912	0.355888	0.476729	0.172126	0.243342	0.189961	0.255596	0.13249	0.267624	0.0887779	0.763853	0.361057	0.780634	0.518355	0.331727
CB520160	Mm.263250	14	0.045	1.91611	1.58524	2.05824	1.00471	2.57092	1.1699	1.60458	1.08192	1.2355	1.20275	0.827321	0.48814	0.455053	0.674268	0.97349					Transcribed locus
BE286535			0.0457	17.7849	13.2666	24.3037	10.0417	22.0509	11.0071	12.0192	9.41575	11.7795	11.0518	0.74595	0.413174	0.499168	0.783393	0.938222					601090046F1 NCI_CGAP_Mam5 Mus musculus cDNA clone IMAGE:3484931 5', mRNA sequence.
BE627992	Mm.274943	15 E1	0.0249	0.227397	0.178991	0.115802	0.0572969	0.332024	0.137982	0.0853227	0.0639981	0.184897	0.145423	0.78713	0.494783	0.41558	0.750071	0.786505					RUN and TBC1 domain containing 3, mRNA (cDNA clone MGC:38199 IMAGE:5322980)
NM_013737	Mm.9277	17 C	0.0428	11.4124	11.1257	14.6434	6.13453	14.5625	9.53807	10.2912	8.07474	10.6476	6.45534	0.974881	0.418927	0.654976	0.784621	0.606273	GO:6954(inflammatory response); GO:16042(lipid catabolism)	GO:3847(1-alkyl-2-acetylglycerophosphocholine esterase activity); GO:3824(catalytic activity); GO:16787(hydrolase activity)	GO:8247(2-acetyl-1-alkylglycerophosphocholine esterase complex); GO:5615(extracellular space)	KEGG pathway: Glycerophospholipid metabolism 00564	phospholipase A2, group VII (platelet-activating factor acetylhydrolase, plasma)
NM_008673	Mm.14125		0.0484	0.355225	0.276648	0.517475	0.103107	0.340827	0.138914	0.326476	0.246037	0.189054	0.113873	0.778797	0.199251	0.407579	0.753615	0.60233	GO:8152(metabolism)	GO:16407(acetyltransferase activity); GO:8415(acyltransferase activity); GO:4060(arylamine N-acetyltransferase activity); GO:16740(transferase activity)			N-acetyltransferase 1 (arylamine N-acetyltransferase)
NM_011794	Mm.227549	1 H4	0.0424	1.53772	1.66865	2.63213	1.27101	2.03844	0.985676	1.56557	1.1398	1.40501	0.813853	1.08515	0.482882	0.483543	0.728038	0.579251	GO:6355(regulation of transcription, DNA-dependent)	GO:8441(3'(2'),5'-bisphosphate nucleotidase activity); GO:16787(hydrolase activity); GO:4437(inositol or phosphatidylinositol phosphatase activity); GO:31403(lithium ion binding); GO:287(magnesium ion binding); GO:46872(metal ion binding); GO:3700(transcription factor activity)	GO:5622(intracellular)	KEGG pathway: Sulfur metabolism 00920	bisphosphate 3'-nucleotidase 1
NM_026011	Mm.271178	6 E1	0.0137	1.22801	1.09068	1.44236	0.810306	1.39148	0.848479	1.14655	0.873328	1.20335	0.608086	0.88817	0.561791	0.609768	0.761702	0.505328	GO:4(biological process unknown)	GO:5525(GTP binding); GO:5554(molecular function unknown); GO:166(nucleotide binding)	GO:5795(Golgi stack); GO:8372(cellular component unknown)		ADP-ribosylation factor-like 8B
BE980471	Mm.259673	11 C	0.0399	2.18739	2.00259	7.59776	1.7777	2.80535	1.4574	2.24246	1.50704	1.98046	0.835494	0.915514	0.233977	0.519506	0.672048	0.421868					Transducer of ErbB-2.1 (Tob1), mRNA
NM_201640	Mm.10742	4 D1	0.0386	7.88414	5.93698	10.3994	4.79165	8.77599	4.74949	9.32285	6.12662	6.54378	6.66302	0.753029	0.460763	0.541191	0.657162	1.01822		GO:4497(monooxygenase activity); GO:16491(oxidoreductase activity)	GO:5783(endoplasmic reticulum); GO:16020(membrane); GO:5792(microsome)		cDNA sequence BC013476
NM_133752	Mm.274285		0.0242	5.03694	3.40109	6.46588	2.7209	4.78798	3.0947	4.60279	2.91928	2.88717	2.67987	0.675229	0.420809	0.646348	0.634242	0.928199		GO:5525(GTP binding); GO:3924(GTPase activity); GO:3774(motor activity); GO:166(nucleotide binding)	GO:5743(mitochondrial inner membrane); GO:5739(mitochondrion)		optic atrophy 1 homolog (human)
NM_007995	Mm.10510	2 A3	0.0491	15.818	13.1595	29.392	10.2147	20.1952	12.6512	18.1872	11.1227	18.0808	16.0756	0.831931	0.347532	0.626448	0.611569	0.8891	GO:6817(phosphate transport)	GO:5529(sugar binding)	GO:5737(cytoplasm); GO:5615(extracellular space)		ficolin A
NM_018871	Mm.233813	5 G2	0.0241	5.84514	4.36488	8.15477	3.1294	4.64785	2.86248	4.95082	3.23074	3.40944	2.83102	0.746754	0.383751	0.615872	0.652566	0.830346	GO:7242(intracellular signaling cascade); GO:6605(protein targeting); GO:7165(signal transduction)	GO:8047(enzyme activator activity); GO:19904(protein domain specific binding); GO:5080(protein kinase C binding)	GO:8372(cellular component unknown)	KEGG pathway: Cell cycle 04110	3-monooxygenase/tryptophan 5-monooxygenase activation protein, gamma polypeptide
BB372561	Mm.28650		0.0347	0.257062	0.190178	0.348816	0.095675	0.295674	0.117248	0.168471	0.10325	0.264404	0.216641	0.739812	0.274285	0.396544	0.612866	0.819355					RAB6, member RAS oncogene family, mRNA (cDNA clone IMAGE:3491845)
NM_007652	Mm.247265		0.00762	7.356	5.30778	7.41116	3.58881	7.98849	3.5136	10.292	5.67154	5.09919	3.95591	0.721558	0.484244	0.439834	0.551064	0.775793			GO:5615(extracellular space); GO:16020(membrane); GO:5886(plasma membrane)	KEGG pathway: Complement and coagulation cascades 04610; KEGG pathway: Hematopoietic cell lineage 04640	CD59a antigen
XM_129620	Mm.290410	1 H4	0.0431	0.292137	0.308066	0.325586	0.138623	0.35301	0.173642	0.355511	0.127574	0.370626	0.270599	1.05453	0.425764	0.491891	0.358847	0.730114					similar to Protein KIAA0841
NM_021503	Mm.141157	3 G3	0.0383	3.93145	3.46256	3.38101	2.11323	12.2239	3.48444	6.00715	2.67652	9.1549	6.49533	0.880735	0.625029	0.285051	0.445556	0.709493		GO:5198(structural molecule activity)	GO:30018(Z disc); GO:15629(actin cytoskeleton)		myozenin 2
NM_010174	Mm.22220		0.0437	77.5003	77.8929	56.139	14.5635	63.5872	28.6748	102.787	28.4444	57.9611	40.2618	1.00507	0.259419	0.450953	0.27673	0.694635	GO:6656(phosphatidylcholine biosynthesis); GO:6810(transport)	GO:5488(binding); GO:8289(lipid binding)			fatty acid binding protein 3, muscle and heart
AK053822	Mm.33360	16 B3	0.0136	0.124336	0.106978	0.0549027	0.021189	0.196244	0.0438176	0.104359	0.0299991	0.394737	0.0792164	0.860395	0.385937	0.223281	0.287461	0.200682	cytoskeleton organization and biogenesis	ATP binding; kinase activity; transferase activity	cytoskeleton		RIKEN cDNA E130310I04 gene
NM_027402	Mm.44075	4 D2.2	0.0313	0.552041	0.224118	0.454142	0.362768	0.682057	0.612971	0.67488	0.426121	1.15422	0.653417	0.40598	0.798798	0.898709	0.631403	0.566113	GO:6605(protein targeting)		GO:16021(integral to membrane)	KEGG pathway: ECM-receptor interaction 04512	fibronectin type III domain containing 5
AK019268	Mm.157070	2 F3	0.0305	0.433431	0.24055	0.470391	0.486655	0.352895	0.254193	0.271155	0.164744	0.429543	0.217846	0.554991	1.03458	0.720308	0.607562	0.507157	GO:6260(DNA replication); GO:6270(DNA replication initiation); GO:7049(cell cycle); GO:6355(regulation of transcription, DNA-dependent); GO:6350(transcription)	GO:5524(ATP binding); GO:3677(DNA binding); GO:8094(DNA-dependent ATPase activity); GO:17111(nucleoside-triphosphatase activity); GO:166(nucleotide binding)	GO:5634(nucleus)		minichromosome maintenance deficient 8 (S. cerevisiae)
AK089798	Mm.244384	5 F	0.0264	0.0966298	0.0242894	0.302918	0.21108	0.278571	0.165572	0.207316	0.154029	0.167487	0.0662094	0.251365	0.69682	0.594364	0.742967	0.395311					PREDICTED: hypothetical protein XP_358646 [Mus musculus], mRNA sequence
AV101000	Mm.303363	5	0.0331	0.384797	0.191342	0.408424	0.342354	0.303256	0.151055	0.338293	0.307191	0.419363	0.165002	0.497254	0.838232	0.498112	0.908062	0.393458					Transcribed locus, strongly similar to XP_532859.1 PREDICTED: similar to 40S ribosomal protein S7 (S8) isoform 1 [Canis familiaris]
BF052226	Mm.378780	7	0.0495	0.413061	0.214394	0.11472	0.0879723	0.230443	0.142676	0.199173	0.169776	0.183049	0.0477851	0.519038	0.766842	0.619138	0.852407	0.261051					Transcribed locus
NM_011867	Mm.100187	12 B1	0.013	0.389175	0.181236	0.333827	0.258932	0.731378	0.407989	0.607447	0.274327	0.453609	0.364317	0.465694	0.775646	0.557836	0.451606	0.803153	GO:15698(inorganic anion transport); GO:9887(organ morphogenesis); GO:7605(sensory perception of sound); GO:8272(sulfate transport); GO:6810(transport)	GO:8509(anion transporter activity); GO:15108(chloride transporter activity); GO:15111(iodide transporter activity); GO:8271(sulfate porter activity); GO:15116(sulfate transporter activity); GO:5215(transporter activity)	GO:16021(integral to membrane); GO:16020(membrane)		solute carrier family 26, member 4
BY408697	Mm.352027	12	0.00791	0.47558	0.274479	0.731127	0.509259	0.517561	0.288499	0.442761	0.210987	0.380635	0.115269	0.577146	0.69654	0.557422	0.476526	0.302832					CDNA, clone:Y0G0145C22, strand:unspecified
AK036689	Mm.24103	13	0.0284	0.187111	0.111342	0.313645	0.26562	0.128785	0.0848677	0.212525	0.106855	0.26835	0.076522	0.595059	0.84688	0.658987	0.502788	0.285157					Death associated protein kinase 1 (Dapk1), mRNA
BQ175346	Mm.59812	6 G3	0.0107	0.322489	0.110029	0.0870339	0.0723238	0.11812	0.0594018	0.209863	0.0701915	0.131709	0.0650701	0.341186	0.830985	0.502893	0.334463	0.494046					RIKEN cDNA 1200009B18 gene (1200009B18Rik), transcript variant 1, mRNA
AK128923	Mm.271635	13 C1	0.014	0.258182	0.157481	0.222343	0.175661	0.203512	0.1086	0.280437	0.0850464	0.0992948	0.0488026	0.609959	0.790046	0.533631	0.303264	0.491493	GO:6865(amino acid transport); GO:6836(neurotransmitter transport); GO:15804(neutral amino acid transport); GO:6810(transport)	GO:15171(amino acid transporter activity); GO:5328(neurotransmitter:sodium symporter activity); GO:15175(neutral amino acid transporter activity); GO:15293(symporter activity)	GO:16021(integral to membrane); GO:5887(integral to plasma membrane); GO:16020(membrane); GO:5886(plasma membrane)		solute carrier family 6 (neurotransmitter transporter), member 19
NM_053192	Mm.358796		0.0418	0.158991	0.0724049	0.22636	0.115102	0.332845	0.267124	0.107036	0.110227	0.247491	0.129526	0.455402	0.508489	0.802546	1.02982	0.523354	cell-matrix adhesion	calcium ion binding	extracellular; extracellular space		Upregulated in colorectal cancer gene 1
AI428869	Mm.23487	7	0.00845	0.442567	0.212451	0.528269	0.248696	0.304773	0.221394	0.336884	0.244754	0.373551	0.14314	0.480043	0.470775	0.726423	0.726523	0.383187					Transcribed locus
M55253	Mm.260098		0.0409	0.6543	0.417851	0.717707	0.302788	0.431737	0.349204	0.674092	0.230056	0.211434	0.185366	0.638623	0.421883	0.808835	0.341283	0.876708	GO:7010(cytoskeleton organization and biogenesis)	GO:3774(motor activity)	GO:5856(cytoskeleton); GO:16459(myosin)	KEGG pathway: Alanine and aspartate metabolism 00252; KEGG pathway: Butanoate metabolism 00650; KEGG pathway: Glutamate metabolism 00251; KEGG pathway: Taurine and hypotaurine metabolism 00430; KEGG pathway: Type I diabetes mellitus 04940; KEGG pathway: beta-Alanine metabolism 00410	myosin Vb
BG794571	Mm.200775	5 E5	0.0303	0.325323	0.191944	0.427355	0.170397	0.278012	0.246476	0.234982	0.134175	0.304854	0.248439	0.590011	0.398724	0.886564	0.571003	0.814946					Transforming growth factor, beta receptor III, mRNA (cDNA clone MGC:95749 IMAGE:6410554)
NM_018866	Mm.10116	5 E3	0.0216	6.93136	3.77054	5.62765	2.89694	4.85819	4.66636	3.25881	1.5341	2.48123	1.79143	0.543982	0.514769	0.960516	0.470754	0.721991	GO:6935(chemotaxis); GO:6955(immune response); GO:6954(inflammatory response); GO:48535(lymph node development); GO:7600(sensory perception)	GO:8009(chemokine activity); GO:5125(cytokine activity)	GO:5576(extracellular region); GO:5615(extracellular space)	KEGG pathway: Cytokine-cytokine receptor interaction 04060	chemokine (C-X-C motif) ligand 13
NM_010709	Mm.276294		0.0416	57.9693	4.64209	60.2081	3.70017	3.55999	3.23555	54.5032	3.77474	4.41779	2.64334	0.0800784	0.0614563	0.908864	0.0692573	0.598339	GO:6413(translational initiation)	GO:3723(RNA binding); GO:3743(translation initiation factor activity)	GO:16020(membrane)		ligatin
NM_011141	Mm.297371		0.0051	0.368955	0.169354	0.285701	0.105663	0.304262	0.228422	0.35887	0.155811	0.271386	0.159622	0.45901	0.369839	0.750742	0.434171	0.588173	GO:42552(myelination); GO:45449(regulation of transcription); GO:6355(regulation of transcription, DNA-dependent); GO:6350(transcription)	GO:3677(DNA binding); GO:3700(transcription factor activity)	GO:5634(nucleus)		POU domain, class 3, transcription factor 1
BG075847	Mm.26621	1	0.0287	0.318671	0.188695	0.405145	0.238635	0.296958	0.309086	0.42804	0.178795	0.267099	0.116105	0.592132	0.58901	1.04084	0.417705	0.434688					Transcribed locus
AW044769	Mm.61107	19 C2	0.0157	0.148016	0.0488369	0.493521	0.114526	0.180868	0.149902	0.0901675	0.0490652	0.120827	0.0423251	0.329943	0.232059	0.828792	0.544157	0.350294					HECT domain containing 2 (Hectd2), mRNA
BG092462	Mm.31761	18 B1	0.0104	0.358793	0.185788	0.269374	0.160982	0.421408	0.248684	0.225568	0.163364	0.227186	0.202379	0.517814	0.597614	0.590126	0.724232	0.890805					Synovial sarcoma translocation, Chromosome 18 (Ss18), mRNA
NM_013538	Mm.285723		0.0393	0.307551	0.192231	0.206009	0.115577	0.291015	0.0901975	0.200882	0.169239	0.343331	0.265577	0.625039	0.561027	0.309941	0.84248	0.773531	GO:4(biological process unknown); GO:51301(cell division)	GO:5554(molecular function unknown)	GO:8372(cellular component unknown)		cell division cycle associated 3
AK014999	Mm.380463	9	0.00576	0.327982	0.129414	0.207463	0.0810628	0.189199	0.076407	0.135497	0.0944734	0.104047	0.0686642	0.394576	0.390735	0.403844	0.697235	0.659937					RIKEN cDNA 4921534H16 gene
NM_008854	Mm.19111	8 C3	0.0146	1.72127	1.00575	3.61633	1.28318	1.79822	0.981826	1.71154	1.38643	1.48674	0.978969	0.584307	0.354829	0.545999	0.810051	0.658468	GO:1707(mesoderm formation); GO:6468(protein amino acid phosphorylation)	GO:5524(ATP binding); GO:4691(cAMP-dependent protein kinase activity); GO:16301(kinase activity); GO:166(nucleotide binding); GO:5515(protein binding); GO:4672(protein kinase activity); GO:4674(protein serine/threonine kinase activity); GO:4713(protein-tyrosine kinase activity); GO:16740(transferase activity)	GO:5737(cytoplasm); GO:5739(mitochondrion); GO:5634(nucleus)	KEGG pathway: Apoptosis 04210; KEGG pathway: Calcium signaling pathway 04020; KEGG pathway: Gap junction 04540; KEGG pathway: Hedgehog signaling pathway 04340; KEGG pathway: Insulin signaling pathway 04910; KEGG pathway: MAPK signaling pathway 04010; KEGG pathway: Wnt signaling pathway 04310	protein kinase, cAMP dependent, catalytic, alpha
BB246493	Mm.44225	7 F1	0.00263	0.304205	0.128926	0.349891	0.208215	0.365159	0.156278	0.302168	0.21448	0.340443	0.171571	0.423812	0.595085	0.427973	0.709805	0.503964					Mitochondrial ribosomal protein L17, mRNA (cDNA clone MGC:6922 IMAGE:2811255)
M12191	Mm.370329	6 C1	0.0221	0.417221	0.0912731	0.080773	0.0302701	0.276327	0.0893535	0.0887259	0.0247993	0.111681	0.116651	0.218765	0.374755	0.323361	0.279504	1.0445					Mga5th125 mRNA for anti-glycyrrhetic acid antibody GA125 light chain
NM_177789	Mm.26781	X C3	0.0346	1.00503	0.656715	1.74615	0.918106	2.31818	0.780345	1.81612	0.746567	1.20414	1.229	0.653431	0.525789	0.33662	0.411079	1.02064					V-set and immunoglobulin domain containing 4
AK016757	Mm.87356	1 H1	0.0096	0.293571	0.194692	0.194889	0.120648	0.313568	0.125259	0.173632	0.0925741	0.219166	0.173133	0.663185	0.619058	0.399462	0.533163	0.789962	GO:6457(protein folding); GO:6355(regulation of transcription, DNA-dependent); GO:6986(response to unfolded protein)	GO:3677(DNA binding); GO:3700(transcription factor activity)			ankyrin repeat domain 45
NM_172750	Mm.132785	8 A1.1	0.0154	6.09877	3.37723	10.2993	0.878088	5.84347	2.20363	7.78503	1.80146	3.84929	1.38743	0.553757	0.0852572	0.37711	0.2314	0.360438		GO:16787(hydrolase activity)			ADP-ribosylhydrolase like 1
