# Supplementary material for: Whole genome expression analysis within the angiotensin II-apolipoprotein E deficient mouse model of abdominal aortic aneurysm
Source: BMC Genomics. 2009 Jul 6;10:298. doi: 10.1186/1471-2164-10-298 (PMC2728106; doi:10.1186/1471-2164-10-298)
Supplement: Additional file 3 — List of transcripts differentially expressed in aortas of mice exposed to angiotensin II which did (AAA group) and did not (no AAA group) develop aneurysms (n = 531). We considered this the most important comparison since the controls were in all ways similar to the group of interest except they did not have AAAs. Transcripts included were expressed at 2 fold different levels and significant at uncorrected p < 0.05. Transcripts with higher expression in AAA group are indicated in yellow, whilst those with higher expression in no AAA group are coloured blue. Included are gene symbol (where an identified gene is associated with the transcript), genebank accession number, fold difference, uncorrected p values, gene description, and Illumina Probe identification number. [file 1471-2164-10-298-S3.xls]

## Sheet: AAA v no AAA gene list
AAA v no AAA gene list
Transcripts differentially expressed in AAA compared to no AAA
Greater than 2-fold change, p<0.05 are shown
higher expression in AAA are shown in yellow
higher expression in no AAA are shown in blue
Symbol	Genbank Accession	Fold change in AAA v no AAA	P-value (uncorrected)	Gene description	Illumina Probe ID
AU044919	XM_354705.1	17.11	0.000857		scl0380794.2_30-S
Igh-1a	XM_354704.1	15.24	0.0128		scl0380793.1_210-S
Igk-C	XM_132633.4	12.85	0.00182		IGKC_V00807_Ig_kappa_constant_192-S
Igk-C	XM_132633.4	12.06	0.00132		scl0016071.1_62-S
Igh-VJ558	XM_354700	11.81	0.00323		scl0380791.1_239-S
		10.48	0.00488		IGKV6-15_Y15976_Ig_kappa_variable_6-15_15-S
		8.581	0.0348		IGKV4-61_AJ231209_Ig_kappa_variable_4-61_12-S
LOC381774	XM_355772.1	8.116	0.00261	Mus musculus similar to IgE antibody light chain (VJ) (LOC381774), mRNA.	IGKV1-117_D00081_Ig_kappa_variable_1-117_10-S
LOC384414	XM_357632.1	7.999	0.0152	Mus musculus similar to Ig kappa V-region from CEA 66-E3 (LOC384414), mRNA.	IGKV6-23_AJ235961_Ig_kappa_variable_6-23_15-S
		7.873	0.00799		IGKV6-25_AJ235962_Ig_kappa_variable_6-25_13-S
Hmox1	NM_010442.1	7.444	0.0204	Mus musculus heme oxygenase (decycling) 1 (Hmox1), mRNA.	scl33660.5_397-S
Igh-VJ558	XM_354700	6.575	0.0128		scl0016061.1_157-S
		6.454	0.0374		IGKV4-62_AJ231210_Ig_kappa_variable_4-62_17-S
Mmp13	NM_008607.1	6.428	0.02	Mus musculus matrix metalloproteinase 13 (Mmp13), mRNA.	scl37309.10_320-S
Clecsf10	NM_020001.1	6.309	0.0169	Mus musculus C-type (calcium dependent, carbohydrate recognition domain) lectin, superfamily member 10 (Clecsf10), mRNA.	scl056620.6_30-S
Igh-1a	XM_354704.1	6.031	0.0375		IGHG2C_J00479_Ig_heavy_constant_gamma_2C_715-S
LOC243467	XM_144849.1	5.93	0.0138	PREDICTED: Mus musculus similar to immunoglobulin light chain (LOC243467), mRNA.	IGKV6-14_Y15975_Ig_kappa_variable_6-14_11-S
		5.763	0.0403		IGKV4-68_AJ231222_Ig_kappa_variable_4-68_18-S
Igl-V1	XM_148393.1	5.7	0.00852		scl0016142.1_65-S
Slpi	NM_011414.1	5.652	0.00684	Mus musculus secretory leukocyte protease inhibitor (Slpi), mRNA.	scl18360.6.1_88-S
LOC385253	XM_358150.1	5.467	0.0346	Mus musculus similar to immunoglobulin light chain variable region (LOC385253), mRNA.	IGKV4-55_AJ231225_Ig_kappa_variable_4-55_21-S
		5.403	0.00338		IGKV3-9_Y15972_Ig_kappa_variable_3-9_10-S
Clecsf8	NM_010819.1	5.346	0.0197	Mus musculus C-type (calcium dependent, carbohydrate recognition domain) lectin, superfamily member 8 (Clecsf8), mRNA.	scl017474.5_5-S
Igk-V1	XM_355776.1	5.34	0.00785		IGKV1-110_D00080$M15566_Ig_kappa_variable_1-110_11-S
Igk-V1	XM_355776.1	5.318	0.0063		scl016081.1_132-S
Ddah1	NM_026993	5.317	0.0116	Mus musculus dimethylarginine dimethylaminohydrolase 1 (Ddah1), mRNA.	scl22489.6_38-S
Igfbp3	NM_008343	5.217	0.0213	Mus musculus insulin-like growth factor binding protein 3 (Igfbp3), mRNA.	scl40526.6_232-S
Ddah1	NM_026993.1	5.207	0.00788	Mus musculus dimethylarginine dimethylaminohydrolase 1 (Ddah1), mRNA.	scl0069219.2_49-S
LOC380980	XM_354891.1	5.106	0.00148	Mus musculus similar to collagen triple helix repeat containing 1 (LOC380980), mRNA.	GI_38077369-S
Serpina3g	XM_354694.1	5.022	0.00126	Mus musculus serine (or cysteine) proteinase inhibitor, clade A, member 3G (Serpina3g), mRNA.	scl020715.6_281-S
LOC245281	XM_142951.2	4.737	0.0179	Mus musculus similar to immunoglobulin kappa-chain (LOC245281), mRNA.	IGKV6-17_Y15978_Ig_kappa_variable_6-17_13-S
LOC232065	XM_132611.2	4.439	0.0336	Mus musculus similar to variable region of immunoglobulin kappa light chain (LOC232065), mRNA.	IGKV8-19_Y15980_Ig_kappa_variable_8-19_9-S
LOC382696	XM_138364.2	4.344	0.0124	Mus musculus similar to Ig heavy chain precursor V region (3) - mouse (LOC382696), mRNA.	IGHV1S63_L26853_Ig_heavy_variable_1S63_4-S
9930027N05Rik	NM_198405.1	4.319	0.00507		scl0320832.1_104-S
Col8a1	NM_007739.1	4.267	0.00308	Mus musculus procollagen, type VIII, alpha 1 (Col8a1), mRNA.	scl0012837.1_129-S
Ccl4	NM_013652	4.232	0.0154	Mus musculus chemokine (C-C motif) ligand 4 (Ccl4), mRNA.	scl41134.1_185-S
D6Mit97		4.196	0.0386		scl0110963.1_108-S
Comp	NM_016685	4.18	0.000272	Mus musculus cartilage oligomeric matrix protein (Comp), mRNA.	scl33728.21.1_0-S
		4.152	0.0346		GI_51921340-S
LOC385291	XM_358173.1	4.119	0.0491	Mus musculus similar to immunoglobulin light chain variable region (LOC385291), mRNA.	IGKV4-54_AJ231223_Ig_kappa_variable_4-54_15-S
Kng1	NM_023125.2	4.117	0.00109		scl016644.11_30-S
		4.061	0.00727		IGHV1S13_X00160$K00706_Ig_heavy_variable_1S13_8-S
Igh-6	XM_354710.1	3.992	0.0122		scl016019.1_4-S
Igfbp3	NM_008343.1	3.986	0.0366	Mus musculus insulin-like growth factor binding protein 3 (Igfbp3), mRNA.	scl0016009.2_204-S
Il1b	NM_008361	3.966	0.0158	Mus musculus interleukin 1 beta (Il1b), mRNA.	scl18674.7.1_35-S
Slc40a1	NM_016917.1	3.951	0.0481	Mus musculus solute carrier family 40 (iron-regulated transporter), member 1 (Slc40a1), mRNA.	scl16803.9_203-S
Cd72	NM_007654.1	3.942	0.00344	Mus musculus CD72 antigen (Cd72), mRNA.	scl012517.2_30-S
Basp1	NM_027395	3.897	0.00334	Mus musculus brain abundant, membrane attached signal protein 1 (Basp1), mRNA.	scl47358.1_193-S
Fscn1	NM_007984.1	3.884	0.00675	Mus musculus fascin homolog 1, actin bundling protein (Strongylocentrotus) purpuratus) (Fscn1), mRNA.	scl27024.7_349-S
Ifitm1	NM_026820.2	3.863	0.0136	Mus musculus interferon induced transmembrane protein 1 (Ifitm1), mRNA.	GI_40254488-S
Bcl2a1d	NM_007536	3.819	0.00666	Mus musculus B-cell leukemia/lymphoma 2 related protein A1d (Bcl2a1d), mRNA.	scl0012047.1_125-S
Cxcl14	NM_019568	3.812	0.0092	Mus musculus chemokine (C-X-C motif) ligand 14 (Cxcl14), mRNA.	scl0057266.1_102-S
Gm1012	NM_201367.1	3.797	0.0167	Mus musculus gene model 1012, (NCBI) (Gm1012), mRNA.	scl0381413.1_190-S
LOC243423	XM_144770.2	3.705	0.0278	Mus musculus similar to immunoglobulin light chain variable region (LOC243423), mRNA.	IGKV1-132_AJ231198_Ig_kappa_variable_1-132_20-S
Bcl2a1b	NM_007534	3.694	0.00508	Mus musculus B-cell leukemia/lymphoma 2 related protein A1b (Bcl2a1b), mRNA.	scl0012045.1_114-S
Fcrl3	NM_144559.1	3.677	0.00615	Mus musculus Fc receptor-like 3 (Fcrl3), mRNA.	scl17239.5.1_240-S
Plac8	NM_139198.1	3.675	0.00168	Mus musculus placenta-specific 8 (Plac8), mRNA.	scl26323.5.1_40-S
6330404C01Rik	AK018112	3.625	0.0237		ri|6330404C01|PX00008C19|AK018112|1753-S
		3.61	0.0397		IGHV12S1_M22439_Ig_heavy_variable_12S1_339-S
		3.587	0.0393		IGKV8-28_AJ235947_Ig_kappa_variable_8-28_11-S
Itga11	NM_176922.4	3.587	0.0048	Mus musculus integrin, alpha 11 (Itga11), mRNA.	scl00319480.2_263-S
		3.582	0.0169		IGHV1S35_M12376_Ig_heavy_variable_1S35_13-S
Ccl21a	NM_011335.1	3.577	0.000615	Mus musculus chemokine (C-C motif) ligand 21a (leucine) (Ccl21a), mRNA.	scl0020298.1_98-S
		3.551	0.0216		IGKV3-2_X16954_Ig_kappa_variable_3-2_18-S
Ccl21b	NM_011124.3	3.542	0.000641	Mus musculus chemokine (C-C motif) ligand 21b (serine) (Ccl21b), mRNA.	scl0018829.1_65-S
Ccl21c	NM_023052	3.449	0.000607	Mus musculus chemokine (C-C motif) ligand 21c (leucine) (Ccl21c), mRNA.	scl0065956.1_31-S
Wbscr5	NM_022964.2	3.419	0.0054	Mus musculus Williams-Beuren syndrome chromosome region 5 homolog (human) (Wbscr5), mRNA.	scl25940.13_350-S
Apoc1	NM_007469.2	3.408	0.00301	Mus musculus apolipoprotein C-I (Apoc1), mRNA.	scl31674.3.1_6-S
Col12a1	AK076278	3.396	0.0153	procollagen, type XII, alpha 1	ri|4632409D22|PX00637I12|AK076278|2778-S
Ms4a6d	NM_026835.1	3.387	0.0099	Mus musculus membrane-spanning 4-domains, subfamily A, member 11 (Ms4a11), mRNA.	scl064382.1_42-S
9130422I10Rik	AK018686	3.384	0.0177		ri|9130422I10|PX00026H10|AK018686|876-S
		3.35	0.041		IGKV1-131_AJ231197_Ig_kappa_variable_1-131_20-S
Prss35	NM_178738.1	3.295	0.0405		scl36644.3_0-S
LOC207685	XM_358779.1	3.286	0.0484	Mus musculus hypothetical protein LOC207685 (LOC207685), mRNA.	IGLV2_J00599_Ig_lambda_variable_2_12-S
Mmp9	NM_013599.2	3.281	0.0198	Mus musculus matrix metalloproteinase 9 (Mmp9), mRNA.	scl19917.13_586-S
Trem2	NM_031254.2	3.271	0.0218	Mus musculus triggering receptor expressed on myeloid cells 2 (Trem2), mRNA.	scl50635.6.1_10-S
Igh-6	XM_354710.1	3.261	0.00654		IGHM_V00818_Ig_heavy_constant_mu_941-S
S100a8	NM_013650.1	3.217	0.0201	Mus musculus S100 calcium binding protein A8 (calgranulin A) (S100a8), mRNA.	scl22940.2.1_25-S
Ccl7	NM_013654	3.183	0.00247	Mus musculus chemokine (C-C motif) ligand 7 (Ccl7), mRNA.	scl41159.3.1_10-S
Pscdbp	NM_139200.2	3.175	0.00157	Mus musculus pleckstrin homology, Sec7 and coiled-coil domains, binding protein (Pscdbp), mRNA.	scl0227929.1_2-S
Col8a1	NM_007739	3.175	0.0096	Mus musculus procollagen, type VIII, alpha 1 (Col8a1), mRNA.	scl490.1.1_278-S
Col1a1	NM_007742.2	3.165	0.000165	Mus musculus procollagen, type I, alpha 1 (Col1a1), mRNA.	scl012842.26_28-S
Col8a2	NM_199473.1	3.137	0.00584	Mus musculus procollagen, type VIII, alpha 2 (Col8a2), mRNA.	scl00329941.2_3-S
Cxcl9	NM_008599.1	3.128	4.81e-06	Mus musculus chemokine (C-X-C motif) ligand 9 (Cxcl9), mRNA.	scl0017329.2_123-S
		3.123	0.0187		IGHV1S120_AF025443_Ig_heavy_variable_1S120_8-S
Ccl8	NM_021443.1	3.12	0.00645	Mus musculus chemokine (C-C motif) ligand 8 (Ccl8), mRNA.	scl41156.3.1_26-S
Ch25h	NM_009890.1	3.113	0.00509	Mus musculus cholesterol 25-hydroxylase (Ch25h), mRNA.	scl52539.1_152-S
Tlr13	NM_205820.1	3.103	0.0164	Mus musculus toll-like receptor 13 (Tlr13), mRNA.	scl0279572.3_11-S
1810044J04Rik	AK007777	3.057	0.000201		ri|1810044J04|ZX00042P12|AK007777|1541-S
Gpr171	NM_173398.1	3.038	0.00238		scl22124.2_66-S
Cxcl12	NM_013655.2	3.022	0.0121	Mus musculus chemokine (C-X-C motif) ligand 12 (Cxcl12), transcript variant 2, mRNA.	scl0001241.1_2518-S
Prg4	XM_355243.1	2.964	0.00557		scl096875.3_23-S
Fcgr1	NM_010186.2	2.962	0.00228	Mus musculus Fc receptor, IgG, high affinity I (Fcgr1), mRNA.	scl21814.6_497-S
Mest	NM_008590.1	2.957	0.0241	Mus musculus mesoderm specific transcript (Mest), mRNA.	scl0017294.1_5-S
Cxcl14	NM_019568.1	2.94	0.0324	Mus musculus chemokine (C-X-C motif) ligand 14 (Cxcl14), mRNA.	scl43911.4.1_38-S
Apoc1	NM_007469.2	2.927	0.004	Mus musculus apolipoprotein C-I (Apoc1), mRNA.	scl00021.1_10-S
Btk	NM_013482.1	2.912	0.00124	Mus musculus Bruton agammaglobulinemia tyrosine kinase (Btk), mRNA.	scl53833.22.1_115-S
Cxcr4	NM_009911.2	2.911	0.0423	Mus musculus chemokine (C-X-C motif) receptor 4 (Cxcr4), mRNA.	scl16332.2_164-S
Cd68	NM_009853	2.907	0.00865	Mus musculus CD68 antigen (Cd68), mRNA.	scl40022.6.1_151-S
Mmp13	NM_008607.1	2.895	0.0442	Mus musculus matrix metalloproteinase 13 (Mmp13), mRNA.	scl0003434.1_18-S
2510004L01Rik	NM_021384.2	2.879	0.00287	Mus musculus RIKEN cDNA 2510004L01 gene (2510004L01Rik), mRNA.	scl42587.7_160-S
Thbs1	NM_011580	2.878	0.0372	Mus musculus thrombospondin 1 (Thbs1), mRNA.	scl20449.19.91_3-S
Socs3	NM_007707.2	2.865	0.000244	Mus musculus suppressor of cytokine signaling 3 (Socs3), mRNA.	scl39282.4_366-S
S100a9	NM_009114.1	2.863	0.0259	Mus musculus S100 calcium binding protein A9 (calgranulin B) (S100a9), mRNA.	scl020202.1_47-S
Ccl5	NM_013653.1	2.857	0.00773	Mus musculus chemokine (C-C motif) ligand 5 (Ccl5), mRNA.	scl39820.3.1_53-S
Fpr-rs2	NM_008039.1	2.856	0.000816	Mus musculus formyl peptide receptor, related sequence 2 (Fpr-rs2), mRNA.	scl014289.2_177-S
Tnmd	NM_022322.2	2.854	0.0332	Mus musculus tenomodulin (Tnmd), mRNA.	scl54642.6.1_37-S
1110055O21Rik	AK027978	2.85	0.0442	weakly similar to ANGIOPOIETIN Y1 (DJ595C2.2) (ANGIOPOIETIN-RELATED PROTEIN 1 PRECURSOR) [Homo sapiens]	ri|1110055O21|ZA00008M11|AK027978|943-S
Thbs1	NM_011580.1	2.849	0.028	Mus musculus thrombospondin 1 (Thbs1), mRNA.	scl0021825.1_197-S
Igl-V1	XM_148393.1	2.844	0.035		IGLC1_J00587_Ig_lambda_constant_1_180-S
Lilrb4	NM_013532.1	2.838	0.0175		scl0014728.1_196-S
Fcer1g	NM_010185.2	2.835	0.0275	Mus musculus Fc receptor, IgE, high affinity I, gamma polypeptide (Fcer1g), mRNA.	scl15940.5.1_15-S
Hcph	NM_013545.1	2.833	0.000438	Mus musculus hemopoietic cell phosphatase (Hcph), mRNA.	scl28418.16.1_2-S
Samsn1	NM_023380.1	2.811	3.56e-06	Mus musculus SAM domain, SH3 domain and nuclear localisation signals, 1 (Samsn1), mRNA.	scl0067742.1_215-S
Selpl	NM_009151.2	2.811	0.00201	Mus musculus selectin, platelet (p-selectin) ligand (Selpl), mRNA.	scl26191.2_17-S
Myo1f	NM_053214.1	2.811	0.00177	Mus musculus myosin IF (Myo1f), mRNA.	scl50849.26.1_265-S
Abcg1	NM_009593.1	2.801	0.000825	Mus musculus ATP-binding cassette, sub-family G (WHITE), member 1 (Abcg1), mRNA.	scl0011307.2_72-S
Evi2a	NM_010161.1	2.8	0.000813	Mus musculus ecotropic viral integration site 2a (Evi2a), mRNA.	scl0014017.1_112-S
H2-Ab1	NM_010379.2	2.799	0.000852	Mus musculus histocompatibility 2, class II antigen A, beta 1 (H2-Ab1), mRNA.	scl0014961.2_33-S
Cd68	NM_009853.1	2.792	0.0147	Mus musculus CD68 antigen (Cd68), mRNA.	scl0012514.2_91-S
Upp1	NM_009477.1	2.79	0.008	Mus musculus uridine phosphorylase 1 (Upp1), mRNA.	scl41842.10.1_70-S
Cldn11	NM_008770.1	2.785	0.000905	Mus musculus claudin 11 (Cldn11), mRNA.	scl23301.3_380-S
Bmper	NM_028472.1	2.771	6.82e-05	Mus musculus BMP-binding endothelial regulator (Bmper), mRNA.	scl37195.16.1_126-S
Gp49a	AK089366	2.768	0.0194	glycoprotein 49 A	ri|F730015K05|PL00003K09|AK089366|1217-S
Cxcl10	NM_021274	2.766	0.0284	Mus musculus chemokine (C-X-C motif) ligand 10 (Cxcl10), mRNA.	scl26371.6_22-S
2510015F01Rik	XM_354801.1	2.755	0.00649	Mus musculus RIKEN cDNA 2510015F01 gene (2510015F01Rik), mRNA.	scl46497.11.10_2-S
2510015F01Rik	AK010966	2.752	0.0066		ri|2510015F01|ZX00047N14|AK010966|669-S
Retnlg	NM_181596.2	2.747	0.00494	Mus musculus resistin like gamma (Retnlg), mRNA.	scl0245195.2_0-S
Pilra	NM_153510.1	2.746	0.00579	Mus musculus paired immunoglobin-like type 2 receptor alpha (Pilra), mRNA.	scl00231805.2_145-S
Ccl4	NM_013652.1	2.743	0.0216	Mus musculus chemokine (C-C motif) ligand 4 (Ccl4), mRNA.	scl0001448.1_45-S
		2.736	0.0393		IGKV4-71_AJ231218_Ig_kappa_variable_4-71_20-S
Bcl2a1a	NM_009742.2	2.723	0.0104	Mus musculus B-cell leukemia/lymphoma 2 related protein A1a (Bcl2a1a), mRNA.	scl0012044.1_118-S
Lpxn	NM_134152.1	2.714	0.00343	Mus musculus leupaxin (Lpxn), mRNA.	scl0107321.9_13-S
B130052G07Rik	NM_144879.1	2.705	0.0169	Mus musculus RIKEN cDNA B130052G07 gene (B130052G07Rik), mRNA.	scl15769.9_635-S
Sdc3	NM_011520.2	2.705	0.00157	Mus musculus syndecan 3 (Sdc3), mRNA.	scl24887.7_12-S
Arl11	NM_177337.3	2.701	0.00701		scl46215.1.1_293-S
Ms4a6d	NM_026835.1	2.686	0.0138	Mus musculus membrane-spanning 4-domains, subfamily A, member 6D (Ms4a6d), mRNA.	scl52722.6.1_6-S
AI132321	NM_178911.2	2.685	0.000495	Mus musculus expressed sequence AI132321 (AI132321), mRNA.	scl42725.12.1_79-S
Galgt1	NM_008080.3	2.671	0.00512	Mus musculus UDP-N-acetyl-alpha-D-galactosamine:(N-acetylneuraminyl)- galactosylglucosylceramide-beta-1, 4-N-acetylgalactosaminyltransferase (Galgt1), mRNA.	scl38328.12.1_41-S
Timp1	NM_011593	2.671	0.0432	Mus musculus tissue inhibitor of metalloproteinase 1 (Timp1), mRNA.	scl55015.6.1_13-S
LOC380805	XM_138309.2	2.646	0.0175		IGHV14S1_X03571$M12813_Ig_heavy_variable_14S1_9-S
Abcc3	XM_358306.1	2.644	0.0188	Mus musculus ATP-binding cassette, sub-family C (CFTR/MRP), member 3 (Abcc3), mRNA.	scl39713.31.1_94-S
Myo7a	NM_008663.1	2.642	0.00742	Mus musculus myosin VIIa (Myo7a), mRNA.	scl017921.2_30-S
Rmcs1	NM_207105.1	2.639	0.00208	Mus musculus response to metastatic cancers 1 (Rmcs1), mRNA.	scl0114887.6_24-S
Adamts4	NM_172845.1	2.639	0.00481	Mus musculus a disintegrin-like and metalloprotease (reprolysin type) with thrombospondin type 1 motif, 4 (Adamts4), mRNA.	scl0240913.9_121-S
Cdc2a	NM_007659.2	2.628	0.0112	Mus musculus cell division cycle 2 homolog A (S. pombe) (Cdc2a), mRNA.	scl0003783.1_100-S
Csf3r	NM_007782.1	2.627	9.99e-05	Mus musculus colony stimulating factor 3 receptor (granulocyte) (Csf3r), mRNA.	scl012986.17_26-S
Rmcs1	NM_207105.1	2.623	0.000688	Mus musculus histocompatibility 2, class II antigen A, beta 1 (H2-Ab1), mRNA.	scl014961.2_4-S
Dpep2	NM_176913.3	2.621	0.0164	Mus musculus dipeptidase 2 (Dpep2), mRNA.	scl000629.1_5-S
Thbs2	NM_011581.1	2.618	0.0263	Mus musculus thrombospondin 2 (Thbs2), mRNA.	scl0021826.1_238-S
Cd52	NM_013706	2.616	0.0303	Mus musculus CD52 antigen (Cd52), mRNA.	scl023833.2_2-S
Cdca3	NM_013538.3	2.611	0.00554	Mus musculus cell division cycle associated 3 (Cdca3), mRNA.	scl29516.6.1_30-S
Il6	NM_031168.1	2.61	0.0411	Mus musculus interleukin 6 (Il6), mRNA.	scl27987.4_57-S
Apoc4	NM_007385.2	2.609	0.0352	Mus musculus apolipoprotein C-IV (Apoc4), mRNA.	scl011425.3_30-S
Itga6	NM_008397	2.609	0.000571	Mus musculus integrin alpha 6 (Itga6), mRNA.	scl20797.28_28-S
Col24a1	XM_355436	2.609	0.000133	Mus musculus collagen, type XXIV, alpha 1 (Col24a1), mRNA.	scl22494.4.1_297-S
Icsbp1	NM_008320.2	2.609	0.000271	Mus musculus interferon consensus sequence binding protein 1 (Icsbp1), mRNA.	scl33241.10_186-S
Cyp4f18	NM_024444	2.609	0.00267	Mus musculus cytochrome P450, family 4, subfamily f, polypeptide 18 (Cyp4f18), mRNA.	scl34663.13.1_152-S
Gpr65	NM_008152.1	2.605	0.00827	Mus musculus G-protein coupled receptor 65 (Gpr65), mRNA.	scl42889.2_553-S
Ltbp2	NM_013589.1	2.602	0.000752	Mus musculus latent transforming growth factor beta binding protein 2 (Ltbp2), mRNA.	scl0016997.2_276-S
Robo4	NM_028783.2	2.602	0.00527	Mus musculus roundabout homolog 4 (Drosophila) (Robo4), mRNA.	scl0074144.2_313-S
Cx3cr1	NM_009987.2	2.602	0.00131	Mus musculus chemokine (C-X3-C) receptor 1 (Cx3cr1), mRNA.	scl35213.3_207-S
Gpx3	NM_008161.1	2.597	0.000815	Mus musculus glutathione peroxidase 3 (Gpx3), mRNA.	scl41544.8_269-S
C1qtnf3	NM_030888.2	2.594	0.0154	Mus musculus C1q and tumor necrosis factor related protein 3 (C1qtnf3), mRNA.	scl48080.5_118-S
Pilra	NM_153510	2.59	0.00717	Mus musculus paired immunoglobin-like type 2 receptor alpha (Pilra), mRNA.	scl25867.6_686-S
Vav1	NM_011691.2	2.584	0.00271	Mus musculus vav 1 oncogene (Vav1), mRNA.	scl50576.26.1_29-S
A230020G22Rik	NM_178165.2	2.583	0.0115	Mus musculus RIKEN cDNA A230020G22 gene (A230020G22Rik), mRNA.	scl0229499.10_22-S
Rnase6	NM_030098.1	2.58	4.07e-05	Mus musculus ribonuclease A family, member 6 (Rnase6), mRNA.	scl078416.2_288-S
Slp	NM_011413	2.566	1.96e-05	Mus musculus sex-limited protein (Slp), mRNA.	scl0020567.1_162-S
		2.557	0.0356		IGKV5-48_V01564_Ig_kappa_variable_5-48_120-S
Hp	NM_017370.1	2.557	0.00046	Mus musculus haptoglobin (Hp), mRNA.	scl000592.1_8-S
C1qb	NM_009777.1	2.549	0.0114	Mus musculus complement component 1, q subcomponent, beta polypeptide (C1qb), mRNA.	scl012260.3_14-S
Ncf4	NM_008677.1	2.538	0.000167	Mus musculus neutrophil cytosolic factor 4 (Ncf4), mRNA.	scl47772.10.1_9-S
Lst1	XM_359281.1	2.534	0.0363	Mus musculus leukocyte specific transcript 1 (Lst1), mRNA.	scl016988.2_22-S
Rac2	NM_009008.2	2.531	0.000192	Mus musculus RAS-related C3 botulinum substrate 2 (Rac2), mRNA.	scl46987.7.1_26-S
Pstpip1	NM_011193.1	2.53	0.00343	Mus musculus proline-serine-threonine phosphatase-interacting protein 1 (Pstpip1), mRNA.	scl36920.15.1_107-S
1200013B08Rik	NM_028773.2	2.527	0.0001	Mus musculus RIKEN cDNA 1200013B08 gene (1200013B08Rik), mRNA.	scl54952.8_631-S
A630077B13Rik	NM_175449.3	2.52	5.05e-06	Mus musculus RIKEN cDNA A630077B13 gene (A630077B13Rik), mRNA.	scl38058.2.1_88-S
Cpxm1	NM_019696.1	2.515	0.00303	Mus musculus carboxypeptidase X 1 (M14 family) (Cpxm1), mRNA.	scl056264.2_29-S
Ucp2	NM_011671.2	2.514	0.000788	Mus musculus uncoupling protein 2, mitochondrial (Ucp2), mRNA.	scl00035.1_45-S
Mmp2	NM_008610.1	2.513	0.000969	Mus musculus matrix metalloproteinase 2 (Mmp2), mRNA.	scl33502.12_190-S
Angptl4	NM_020581.1	2.507	0.00149	Mus musculus angiopoietin-like 4 (Angptl4), mRNA.	scl0057875.2_106-S
Coro1a	NM_009898.2	2.506	0.00029	Mus musculus coronin, actin binding protein 1A (Coro1a), mRNA.	scl30675.13.1_1-S
Pscd4	NM_028195	2.505	0.00232	Mus musculus pleckstrin homology, Sec7 and coiled/coil domains 4 (Pscd4), mRNA.	scl47766.12_451-S
Havcr2	NM_134250.1	2.5	0.016	Mus musculus hepatitis A virus cellular receptor 2 (Havcr2), mRNA.	scl41642.7_254-S
Rab15	NM_134050.2	2.492	0.0133	Mus musculus RAB15, member RAS oncogene family (Rab15), mRNA.	scl42322.9_395-S
Gng2	NM_010315.2	2.49	0.0241	Mus musculus guanine nucleotide binding protein (G protein), gamma 2 subunit (Gng2), mRNA.	scl0014702.1_273-S
Ccl12	NM_011331	2.49	0.0132	Mus musculus chemokine (C-C motif) ligand 12 (Ccl12), mRNA.	scl41157.3.1_54-S
Plau	NM_008873.2	2.49	0.0126	Mus musculus plasminogen activator, urokinase (Plau), mRNA.	scl46587.11.1_61-S
Lhfpl2	NM_172589.1	2.486	0.0326	Mus musculus lipoma HMGIC fusion partner-like 2 (Lhfpl2), mRNA.	scl44517.9_405-S
Mpeg1	XM_129176	2.484	0.0162	Mus musculus macrophage expressed gene 1 (Mpeg1), mRNA.	scl53342.2_24-S
Was	NM_009515.1	2.484	0.000127	Mus musculus Wiskott-Aldrich syndrome homolog (human) (Was), mRNA.	scl54435.12.1_121-S
Adam12	NM_007400.1	2.483	0.0118	Mus musculus a disintegrin and metalloproteinase domain 12 (meltrin alpha) (Adam12), mRNA.	scl011489.1_320-S
Gfra1	NM_010279.2	2.483	0.00617	Mus musculus glial cell line derived neurotrophic factor family receptor alpha 1 (Gfra1), mRNA.	scl014585.2_30-S
Scg2	NM_009129.1	2.466	2.08e-05	Mus musculus secretogranin II (Scg2), mRNA.	scl0020254.2_71-S
Ii	NM_010545.2	2.465	0.00092	Mus musculus Ia-associated invariant chain (Ii), mRNA.	scl016149.9_25-S
Cotl1	XM_150115.1	2.464	0.00124	Mus musculus coactosin-like 1 (Dictyostelium) (Cotl1), mRNA.	scl072042.2_8-S
Phf11	NM_172603.1	2.463	0.00371	Mus musculus PHD finger protein 11 (Phf11), mRNA.	scl0219131.1_319-S
Slp	NM_011413	2.461	7.08e-05	Mus musculus sex-limited protein (Slp), mRNA.	scl020567.3_14-S
Cenpa	NM_007681.1	2.458	0.00134	Mus musculus centromere autoantigen A (Cenpa), mRNA.	scl012615.5_26-S
Selpl	AK089188	2.449	0.00544	selectin, platelet (p-selectin) ligand	ri|F630032C22|PL00002A10|AK089188|1532-S
D730019B10Rik	NM_172785.1	2.449	0.00781		scl39161.6.1_317-S
Laptm5	NM_010686.2	2.443	0.000404	Mus musculus lysosomal-associated protein transmembrane 5 (Laptm5), mRNA.	scl24886.14_14-S
Ly86	NM_010745.1	2.443	0.00231	Mus musculus lymphocyte antigen 86 (Ly86), mRNA.	scl44899.5.1_87-S
Ifi205	NM_172648	2.434	7.43e-05	Mus musculus interferon activated gene 205 (Ifi205), mRNA.	scl0226695.2_15-S
Unc5b	NM_029770.1	2.431	0.000477	Mus musculus unc-5 homolog B (C. elegans) (Unc5b), mRNA.	scl0107449.1_138-S
Col24a1	XM_355436	2.423	1.01e-08	Mus musculus collagen, type XXIV, alpha 1 (Col24a1), mRNA.	scl0071355.1_296-S
Klrd1	NM_010654.1	2.421	0.000563	Mus musculus killer cell lectin-like receptor, subfamily D, member 1 (Klrd1), mRNA.	scl29460.6.1_6-S
Tyrobp	NM_011662.2	2.421	0.0267	Mus musculus TYRO protein tyrosine kinase binding protein (Tyrobp), mRNA.	scl32817.6.1_8-S
Igf1	NM_010512.2	2.42	0.00933	Mus musculus insulin-like growth factor 1 (Igf1), mRNA.	scl016000.2_30-S
Coro1a	NM_009898.2	2.418	0.000902	Mus musculus coronin, actin binding protein 1A (Coro1a), mRNA.	scl000111.1_99-S
Kcnk13	NM_146037.1	2.418	0.0156	Mus musculus potassium channel, subfamily K, member 13 (Kcnk13), mRNA.	scl0217826.2_241-S
D17H6S56E-5	NM_033075.2	2.416	0.00464	Mus musculus DNA segment, Chr 17, human D6S56E 5 (D17H6S56E-5), mRNA.	GI_31982600-S
1110048P06Rik		2.412	0.0155		scl068752.1_26-S
Wisp1	NM_018865.1	2.41	0.0344	Mus musculus WNT1 inducible signaling pathway protein 1 (Wisp1), mRNA.	scl47854.5_552-S
C1qtnf5	NM_145613	2.409	0.0134	Mus musculus C1q and tumor necrosis factor related protein 5 (C1qtnf5), mRNA.	scl00235312.1_98-S
Agtrl1	NM_011784.2	2.407	0.000198	Mus musculus angiotensin receptor-like 1 (Agtrl1), mRNA.	scl20680.2_305-S
Ccnb1	NM_172301.2	2.4	0.00401	Mus musculus cyclin B1 (Ccnb1), mRNA.	scl0268697.4_6-S
Rasgrp3	NM_207246.2	2.399	0.000567	Mus musculus RAS guanyl releasing protein 3 (Rasgrp3), mRNA.	scl0240168.18_64-S
Crlf1	NM_018827.1	2.397	0.0456	Mus musculus cytokine receptor-like factor 1 (Crlf1), mRNA.	scl33727.4.1_6-S
Aif1	NM_019467.2	2.387	0.00611	Mus musculus allograft inflammatory factor 1 (Aif1), mRNA.	scl0001712.1_14-S
Mefv	NM_019453.1	2.387	0.00921	Mus musculus Mediterranean fever (Mefv), mRNA.	scl48826.10.1_4-S
Cd69	XM_132882.1	2.382	0.000756	Mus musculus CD69 antigen (Cd69), mRNA.	scl012515.2_183-S
Dpep2	NM_176913.3	2.38	0.0189	Mus musculus dipeptidase 2 (Dpep2), mRNA.	scl00319446.2_1-S
Irf5	NM_012057.1	2.379	0.00189	Mus musculus interferon regulatory factor 5 (Irf5), mRNA.	scl30286.11_185-S
Ii	BC003476	2.376	0.00037	Mus musculus Ia-associated invariant chain (Ii), mRNA.	scl0002234.1_37-S
Apobec1	NM_031159.2	2.375	0.00525	Mus musculus apolipoprotein B editing complex 1 (Apobec1), mRNA.	scl28441.10_311-S
Blnk	NM_008528.3	2.37	0.00601	Mus musculus B-cell linker (Blnk), mRNA.	scl52495.17.1_252-S
Il4i1	NM_010215.1	2.367	0.000571	Mus musculus interleukin 4 induced 1 (Il4i1), mRNA.	scl014204.4_298-S
Hemp1	NM_153505.2	2.365	0.00633		scl47441.30_193-S
Ly9	NM_008534.1	2.363	0.0393	Mus musculus lymphocyte antigen 9 (Ly9), mRNA.	scl15933.11.1_5-S
Tk1	NM_009387	2.361	0.00383	Mus musculus thymidine kinase 1 (Tk1), mRNA.	scl0001554.1_4-S
Myo1g	NM_178440.2	2.358	0.000981	Mus musculus myosin IG (Myo1g), mRNA.	scl40536.24.1_162-S
Rgs16	NM_011267.1	2.353	0.037	Mus musculus regulator of G-protein signaling 16 (Rgs16), mRNA.	scl17359.5_60-S
Ocil	NM_053109.1	2.353	0.00476	Mus musculus osteoclast inhibitory lectin (Ocil), mRNA.	scl29467.5.1_148-S
Fcgr2b	NM_010187.1	2.35	0.000431	Mus musculus Fc receptor, IgG, low affinity IIb (Fcgr2b), mRNA.	scl014130.1_14-S
Ugt1a10	NM_201642	2.349	0.00411		scl00394432.2_137-S
Slfn1	NM_011407.1	2.349	0.00312	Mus musculus schlafen 1 (Slfn1), mRNA.	scl41147.2_666-S
2310015N21Rik	NM_181397.1	2.347	0.000117	Mus musculus RIKEN cDNA 2310015N21 gene (2310015N21Rik), mRNA.	scl0076438.2_4-S
Thy1	NM_009382.2	2.347	0.00559	Mus musculus thymus cell antigen 1, theta (Thy1), mRNA.	scl37046.4_393-S
Mmp14	NM_008608.2	2.345	0.00432	Mus musculus matrix metalloproteinase 14 (membrane-inserted) (Mmp14), mRNA.	scl46305.13_322-S
Cxcl16	NM_023158.3	2.343	0.0181	Mus musculus chemokine (C-X-C motif) ligand 16 (Cxcl16), mRNA.	scl0066102.2_212-S
Nid2	NM_008695.1	2.341	0.0182	Mus musculus nidogen 2 (Nid2), mRNA.	scl46602.21_8-S
4733401I05Rik		2.339	0.0115		scl0070848.1_225-S
H2-Eb1	NM_010382.1	2.338	0.00155	Mus musculus histocompatibility 2, class II antigen E beta (H2-Eb1), mRNA.	scl50824.6.23_33-S
Mlp	NM_010807.2	2.336	0.00215	Mus musculus MARCKS-like protein (Mlp), mRNA.	scl0017357.2_64-S
Cd84	NM_013489.1	2.336	0.0238	Mus musculus CD84 antigen (Cd84), mRNA.	scl17217.5.1_10-S
Mmrn1	XM_284198.2	2.333	0.00442		scl29977.11.1_22-S
Uhrf1	NM_010931.2	2.33	0.00105	Mus musculus ubiquitin-like, containing PHD and RING finger domains, 1 (Uhrf1), mRNA.	scl018140.7_263-S
Col16a1	NM_028266.3	2.328	0.000213	Mus musculus procollagen, type XVI, alpha 1 (Col16a1), mRNA.	scl24899.72.1_88-S
Pkib	AK005281	2.327	0.0205	protein kinase inhibitor beta, cAMP dependent, testis specific	ri|1500017O11|ZX00057K11|AK005281|1288-S
Il7r	NM_008372.3	2.324	0.00615	Mus musculus interleukin 7 receptor (Il7r), mRNA.	scl0016197.1_98-S
Gm22	XM_111398	2.322	0.000531		scl33231.3_546-S
Htr2b	NM_008311.1	2.321	0.0128	Mus musculus 5-hydroxytryptamine (serotonin) receptor 2B (Htr2b), mRNA.	scl16526.4.1_10-S
9430028L06Rik	NM_172629	2.317	0.000346	Mus musculus RIKEN cDNA 9430028L06 gene (9430028L06Rik), mRNA.	scl51346.13.1_11-S
Plk2	NM_152804.1	2.316	0.00247	Mus musculus polo-like kinase 2 (Drosophila) (Plk2), mRNA.	scl44387.13_320-S
2900076A13Rik		2.311	0.000871		scl20295.1.1_330-S
Cd79b	NM_008339.1	2.308	0.0113	Mus musculus CD79B antigen (Cd79b), mRNA.	scl39449.6.1_88-S
BC013481	NM_178446.2	2.304	0.00216	Mus musculus cDNA sequence BC013481 (BC013481), mRNA.	scl00245945.1_50-S
Il10ra	NM_008348.1	2.304	0.00707	Mus musculus interleukin 10 receptor, alpha (Il10ra), mRNA.	scl35929.8_41-S
Lcp2	NM_010696.2	2.303	0.00579	Mus musculus lymphocyte cytosolic protein 2 (Lcp2), mRNA.	scl016822.21_5-S
Ctsk	NM_007802.2	2.302	0.0166	Mus musculus cathepsin K (Ctsk), mRNA.	scl22881.8.1_12-S
Fcgr3	NM_010188.2	2.301	0.0159	Mus musculus Fc receptor, IgG, low affinity III (Fcgr3), mRNA.	scl014131.3_5-S
Ugt1a9	NM_201410	2.293	0.000838		scl0394435.7_126-S
Ugt1a6	NM_145079	2.293	0.00182	Mus musculus UDP glycosyltransferase 1 family, polypeptide A6 (Ugt1a6), mRNA.	scl094284.5_3-S
Oas1g	NM_011852.2	2.29	0.00599	Mus musculus 2-5 oligoadenylate synthetase 1A (Oas1a), mRNA.	scl0246730.3_14-S
Cyp7b1	NM_007825.1	2.288	0.0196	Mus musculus cytochrome P450, family 7, subfamily b, polypeptide 1 (Cyp7b1), mRNA.	scl22366.7.1_2-S
Marcks	NM_008538	2.287	0.000159	Mus musculus myristoylated alanine rich protein kinase C substrate (Marcks), mRNA.	scl017118.3_6-S
2810417H13Rik	NM_026515.1	2.285	0.00882	Mus musculus RIKEN cDNA 2810417H13 gene (2810417H13Rik), mRNA.	scl36799.4_9-S
Stxbp2	NM_011503.2	2.281	0.000228	Mus musculus syntaxin binding protein 2 (Stxbp2), mRNA.	scl34132.19.1_1-S
5830461L01Rik		2.279	0.0107		scl0076091.1_320-S
Kcnab2	NM_010598.2	2.278	0.000941	Mus musculus potassium voltage-gated channel, shaker-related subfamily, beta member 2 (Kcnab2), mRNA.	scl23461.27_162-S
Oas1g	NM_011852.2	2.275	0.00116	Mus musculus 2-5 oligoadenylate synthetase 1G (Oas1g), mRNA.	scl023960.6_30-S
Hp	NM_017370.1	2.275	0.001	Mus musculus haptoglobin (Hp), mRNA.	scl34345.7_19-S
Bst2	NM_198095.1	2.268	0.0157		scl34673.5.1_43-S
Ccl2	NM_011333.1	2.263	0.021	Mus musculus chemokine (C-C motif) ligand 2 (Ccl2), mRNA.	scl020296.2_11-S
Ptpn8	NM_008979.1	2.261	0.00187	Mus musculus protein tyrosine phosphatase, non-receptor type 8 (Ptpn8), mRNA.	scl0001931.1_2-S
Gp49a	NM_008147.1	2.258	0.0364	Mus musculus glycoprotein 49 A (Gp49a), mRNA.	scl0014727.1_108-S
Nup210	NM_018815.1	2.256	1.68e-05	Mus musculus nucleoporin 210 (Nup210), mRNA.	scl28688.42_395-S
C1qa	NM_007572	2.254	0.0175	Mus musculus complement component 1, q subcomponent, alpha polypeptide (C1qa), mRNA.	scl012259.1_23-S
Gp38	NM_010329.1	2.253	0.00124	Mus musculus glycoprotein 38 (Gp38), mRNA.	scl23564.6_587-S
Prkcb	NM_008855.1	2.251	0.000273		scl018751.17_49-S
Ptpns1	XM_149178.1	2.251	0.00303	Mus musculus protein tyrosine phosphatase, non-receptor type substrate 1 (Ptpns1), mRNA.	scl20297.9_280-S
C4	NM_009780.1	2.248	0.000604	Mus musculus complement component 4 (within H-2S) (C4), mRNA.	scl012268.18_2-S
Unc93b	NM_019449.1	2.246	0.00214	Mus musculus unc-93 homolog B (C. elegans) (Unc93b), mRNA.	scl52793.9.1_8-S
Cyp2f2	NM_007817.1	2.244	2.46e-05	Mus musculus cytochrome P450, family 2, subfamily f, polypeptide 2 (Cyp2f2), mRNA.	scl32906.13.1_13-S
Gpnmb	NM_053110	2.24	0.0135	Mus musculus glycoprotein (transmembrane) nmb (Gpnmb), mRNA.	scl30070.11.1_23-S
1700112C13Rik	NM_183103.1	2.239	0.035	Mus musculus RIKEN cDNA 1700112C13 gene (1700112C13Rik), mRNA.	scl36418.5.1_330-S
Birc5	NM_009689.1	2.237	0.0142	Mus musculus baculoviral IAP repeat-containing 5 (Birc5), mRNA.	scl011799.4_8-S
Lcp1	NM_008879.2	2.234	0.0253	Mus musculus lymphocyte cytosolic protein 1 (Lcp1), mRNA.	scl018826.17_181-S
Ctss	NM_021281.1	2.23	0.0211	Mus musculus cathepsin S (Ctss), mRNA.	scl22880.8.1_176-S
Fes	NM_010194.1	2.227	0.00104	Mus musculus feline sarcoma oncogene (Fes), mRNA.	scl31130.14_110-S
Cxcl13	NM_018866.1	2.226	0.00348	Mus musculus chemokine (C-X-C motif) ligand 13 (Cxcl13), mRNA.	scl27566.4_105-S
Alox5ap	NM_009663	2.225	0.0202	Mus musculus arachidonate 5-lipoxygenase activating protein (Alox5ap), mRNA.	scl26949.8.1_14-S
Ccr5	NM_009917.2	2.224	0.00187	Mus musculus chemokine (C-C motif) receptor 5 (Ccr5), mRNA.	scl012774.5_9-S
Slit2	NM_178804.2	2.223	0.0141	Mus musculus slit homolog 2 (Drosophila) (Slit2), mRNA.	scl0020563.2_90-S
1810011H11Rik	XM_358452	2.222	0.0146	Mus musculus RIKEN cDNA 1810011H11 gene (1810011H11Rik), mRNA.	scl46473.5_505-S
Lrg1	NM_029796.2	2.219	0.0142	Mus musculus leucine-rich alpha-2-glycoprotein 1 (Lrg1), mRNA.	scl49773.2_28-S
1200013B22Rik	NM_028778.2	2.218	0.004	Mus musculus RIKEN cDNA 1200013B22 gene (1200013B22Rik), mRNA.	scl17480.9.1_6-S
Inpp5d	NM_010566.1	2.216	0.00269	Mus musculus inositol polyphosphate-5-phosphatase D (Inpp5d), mRNA.	scl17694.28_265-S
Anpep	NM_008486.1	2.216	0.000594	Mus musculus alanyl (membrane) aminopeptidase (Anpep), mRNA.	scl31141.20.4_13-S
E430025L02Rik	NM_146069	2.215	0.00313	Mus musculus RIKEN cDNA E430025L02 gene (E430025L02Rik), mRNA.	scl0224109.1_93-S
A930008A22Rik	NM_172768	2.214	0.000738	Mus musculus RIKEN cDNA A930008A22 gene (A930008A22Rik), mRNA.	scl36003.13.1_201-S
P4ha3	NM_177161	2.213	0.0276		scl32318.13.1_62-S
Ccnb1	NM_172301.2	2.21	0.00653	Mus musculus cyclin B1 (Ccnb1), mRNA.	scl43586.8_295-S
Coro1a	NM_009898.2	2.201	0.000476	Mus musculus coronin, actin binding protein 1A (Coro1a), mRNA.	scl000112.1_18-S
Plk1	NM_011121.2	2.2	0.00253	Mus musculus polo-like kinase 1 (Drosophila) (Plk1), mRNA.	scl018817.10_297-S
Plek	NM_019549	2.197	0.00403	Mus musculus pleckstrin (Plek), mRNA.	scl40499.12_425-S
9130017C17Rik	NM_027840.1	2.196	0.00192	Mus musculus RIKEN cDNA 9130017C17 gene (9130017C17Rik), mRNA.	GI_21313649-I
	AK053042.1	2.193	0.014	Mus musculus 15 days embryo head cDNA, RIKEN full-length enriched library, clone:D930031H08 product:unknown EST, full insert sequence.	scl00260315.1_244-S
Csf2rb2	NM_007781.1	2.191	0.00237	Mus musculus colony stimulating factor 2 receptor, beta 2, low-affinity (granulocyte-macrophage) (Csf2rb2), mRNA.	scl46994.14_16-S
Pde1b	NM_008800.1	2.19	0.00492	Mus musculus phosphodiesterase 1B, Ca2+-calmodulin dependent (Pde1b), mRNA.	scl018574.14_254-S
Fgl1	NM_145594	2.182	0.0138	Mus musculus fibrinogen-like protein 1 (Fgl1), mRNA.	scl34887.7.1_10-S
BC032204	NM_153795.1	2.181	0.000547	Mus musculus cDNA sequence BC032204 (BC032204), mRNA.	scl52901.13.183_19-S
4921501M20Rik	NM_028728.1	2.179	0.00198	Mus musculus RIKEN cDNA 4921501M20 gene (4921501M20Rik), mRNA.	scl074039.1_148-S
3110018A08Rik		2.177	0.00201		scl073115.1_164-S
Gpr88	NM_022427.1	2.176	0.000484	Mus musculus G-protein coupled receptor 88 (Gpr88), mRNA.	scl21613.3_441-S
Gpr18	NM_182806.1	2.174	7.5e-05	Mus musculus G protein-coupled receptor 18 (Gpr18), mRNA.	scl45134.2_536-S
D17H6S56E-5	NM_033075.2	2.173	0.00404	Mus musculus DNA segment, Chr 17, human D6S56E 5 (D17H6S56E-5), mRNA.	scl50002.3_113-S
Mmp12	NM_008605.1	2.172	0.0232	Mus musculus matrix metalloproteinase 12 (Mmp12), mRNA.	scl0017381.2_217-S
Mdk	NM_010784.2	2.172	0.0238	Mus musculus midkine (Mdk), mRNA.	scl18991.5.1_45-S
Panx1	NM_019482.1	2.17	0.00795	Mus musculus pannexin 1 (Panx1), mRNA.	scl0055991.2_6-S
LOC238447	XM_138373.1	2.169	0.0353		IGHV8S9_U23024_Ig_heavy_variable_8S9_28-S
Cdca5	NM_026410.1	2.167	0.00925		scl52862.7_705-S
0610011I04Rik	NM_025326.2	2.165	0.000931	Mus musculus RIKEN cDNA 0610011I04 gene (0610011I04Rik), mRNA.	scl066058.8_40-S
A930008A22Rik	NM_172768.1	2.164	0.00545	Mus musculus RIKEN cDNA A930008A22 gene (A930008A22Rik), mRNA.	scl00235283.2_241-S
Fxyd6	NM_022004.5	2.162	0.000579	Mus musculus FXYD domain-containing ion transport regulator 6 (Fxyd6), mRNA.	scl37011.7_65-S
Slc37a1	AK028984	2.159	0.0408	solute carrier family 37 (glycerol-3-phosphate transporter), member 1	ri|4732478E01|PX00052A23|AK028984|2945-S
Mki67	XM_133912.3	2.158	0.0143	Mus musculus antigen identified by monoclonal antibody Ki 67 (Mki67), mRNA.	scl0017345.1_1-S
Igf1	NM_010512	2.157	0.0128	Mus musculus insulin-like growth factor 1 (Igf1), mRNA.	scl0003896.1_252-S
Prc1	NM_145150.1	2.156	0.0248	Mus musculus protein regulator of cytokinesis 1 (Prc1), mRNA.	scl32477.13_570-S
Pfc	XM_135820.3	2.155	0.00349	Mus musculus properdin factor, complement (Pfc), mRNA.	scl54357.9.1_59-S
1110017L21Rik	AK003755	2.152	0.00412		ri|1110017L21|R000016O04|AK003755|762-S
9030625A04Rik	NM_172488.1	2.151	0.000117	Mus musculus RIKEN cDNA 9030625A04 gene (9030625A04Rik), mRNA.	scl45283.8.141_93-S
Sla	NM_009192	2.151	0.00106	Mus musculus src-like adaptor (Sla), mRNA.	scl47124.10_349-S
Akr1b8	NM_008012.1	2.15	0.0497	Mus musculus aldo-keto reductase family 1, member B8 (Akr1b8), mRNA.	scl30225.10.1_18-S
G1p2	NM_015783.1	2.149	0.0313	Mus musculus interferon, alpha-inducible protein (G1p2), mRNA.	scl053606.2_17-S
Xcl1	NM_008510.1	2.149	0.00181	Mus musculus chemokine (C motif) ligand 1 (Xcl1), mRNA.	scl16013.3.1_175-S
Napsa	NM_008437.1	2.148	5.69e-05		scl000223.1_18-S
Kif22	NM_145588.1	2.148	0.000818	Mus musculus kinesin family member 22 (Kif22), mRNA.	scl30660.11.1_1-S
Msr2	NM_030707	2.147	0.00385	Mus musculus macrophage scavenger receptor 2 (Msr2), mRNA.	scl21994.9.1_30-S
2610318C08Rik	XM_149213.1	2.145	0.0106	Mus musculus RIKEN cDNA 2610318C08 gene (2610318C08Rik), mRNA.	scl18678.1.201_0-S
Emr1	NM_010130.1	2.145	0.00689	Mus musculus EGF-like module containing, mucin-like, hormone receptor-like sequence 1 (Emr1), mRNA.	scl50575.22.1_51-S
Ptpn18	NM_011206.1	2.144	0.0368	Mus musculus protein tyrosine phosphatase, non-receptor type 18 (Ptpn18), mRNA.	scl18090.14.9_4-S
Fap	NM_007986.1	2.142	0.044	Mus musculus fibroblast activation protein (Fap), mRNA.	scl19222.27.1_101-S
Ncf2	NM_010877	2.132	0.0125	Mus musculus neutrophil cytosolic factor 2 (Ncf2), mRNA.	scl017970.15_30-S
Serpina3n	NM_009252.1	2.132	0.0108	Mus musculus serine (or cysteine) proteinase inhibitor, clade A, member 3N (Serpina3n), mRNA.	scl020716.5_261-S
LOC218617	XM_122636.2	2.13	0.00397	Mus musculus similar to p67phox (LOC218617), mRNA.	GI_38075070-S
Renbp	NM_023132.1	2.13	0.00616	Mus musculus renin binding protein (Renbp), mRNA.	scl54150.7.1_69-S
Runx1	NM_009821.1	2.129	0.00569	Mus musculus runt related transcription factor 1 (Runx1), mRNA.	scl0012394.1_257-S
Cdkn3	XM_354809.1	2.127	0.0142	Mus musculus cyclin-dependent kinase inhibitor 3 (Cdkn3), mRNA.	GI_38076060-S
C4	NM_009780	2.127	2.69e-05	Mus musculus complement component 4 (within H-2S) (C4), mRNA.	scl012268.2_49-S
		2.123	0.00279		GI_54291705-S
Gpr35	NM_022320.2	2.123	0.0109	Mus musculus G protein-coupled receptor 35 (Gpr35), mRNA.	scl064095.2_10-S
	BC038148.1	2.122	8.65e-05	Mus musculus, Similar to Protein kinase C beta, clone IMAGE:1445957, mRNA.	scl000121.1_106-S
Tnfrsf22	NM_023680.2	2.119	0.0286	Mus musculus tumor necrosis factor receptor superfamily, member 22 (Tnfrsf22), mRNA.	scl0079202.2_327-S
Ccl19	NM_011888	2.119	0.00758	Mus musculus chemokine (C-C motif) ligand 19 (Ccl19), mRNA.	scl024047.3_30-S
Ifi205	NM_172648.2	2.115	8.42e-05	Mus musculus interferon activated gene 205 (Ifi205), mRNA.	GI_31982555-S
C1qg	NM_007574.1	2.115	0.0328	Mus musculus complement component 1, q subcomponent, gamma polypeptide (C1qg), mRNA.	scl23656.3.1_6-S
Cd53	NM_007651.2	2.113	0.00278	Mus musculus CD53 antigen (Cd53), mRNA.	scl0012508.2_215-S
Cybb	NM_007807	2.113	0.0109	Mus musculus cytochrome b-245, beta polypeptide (Cybb), mRNA.	scl54410.13_641-S
9230117N10Rik	NM_133775.1	2.11	0.000762	Mus musculus RIKEN cDNA 9230117N10 gene (9230117N10Rik), mRNA.	scl53221.10_351-S
Eltd1	NM_133222.1	2.109	0.00424	Mus musculus EGF, latrophilin seven transmembrane domain containing 1 (Eltd1), mRNA.	scl22460.17_298-S
Jak3	NM_010589	2.108	0.000164	Mus musculus Janus kinase 3 (Jak3), mRNA.	scl016453.30_17-S
Tnfrsf22	NM_023680	2.107	0.00867	Mus musculus tumor necrosis factor receptor superfamily, member 22 (Tnfrsf22), mRNA.	scl0319679.1_12-S
Pafah1b3	NM_008776.1	2.107	0.0249	Mus musculus platelet-activating factor acetylhydrolase, isoform 1b, alpha1 subunit (Pafah1b3), mRNA.	scl31635.5.1_15-S
1810019A08Rik	NM_027206.1	2.105	0.0114	Mus musculus RIKEN cDNA 1810019A08 gene (1810019A08Rik), mRNA.	scl21847.2.1_30-S
		2.104	0.0167		GI_6755419-S
Adamts12	NM_175501	2.102	0.0351	Mus musculus a disintegrin-like and metalloprotease (reprolysin type) with thrombospondin type 1 motif, 12 (Adamts12), mRNA.	scl48076.25_607-S
BC020108		2.102	0.00286	Mus musculus cDNA sequence BC020108 (BC020108), mRNA.	scl51893.2_691-S
Arhgap4	NM_138630.1	2.098	7.14e-05	Mus musculus Rho GTPase activating protein 4 (Arhgap4), mRNA.	scl0171207.1_50-S
A630001G21Rik	NM_177055.2	2.096	0.000809	Mus musculus RIKEN cDNA A630001G21 gene (A630001G21Rik), mRNA.	GI_31342691-S
H2-DMb1	NM_010387.2	2.096	0.000928	Mus musculus histocompatibility 2, class II, locus Mb1 (H2-DMb1), mRNA.	scl0014999.1_162-S
Slfn2	NM_011408.1	2.096	0.00448	Mus musculus schlafen 2 (Slfn2), mRNA.	scl41148.2_393-S
Agc1	NM_007424.1	2.093	0.000288	Mus musculus aggrecan 1 (Agc1), mRNA.	scl000217.1_30-S
Lgals3bp	NM_011150.1	2.093	0.000751	Mus musculus lectin, galactoside-binding, soluble, 3 binding protein (Lgals3bp), mRNA.	scl39273.6_263-S
Pla2g7	NM_013737.2	2.091	0.0411	Mus musculus phospholipase A2, group VII (platelet-activating factor acetylhydrolase, plasma) (Pla2g7), mRNA.	scl50703.12.1_8-S
2610041P08Rik	NM_198008.1	2.09	0.000452	Mus musculus RIKEN cDNA 2610041P08 gene (2610041P08Rik), mRNA.	scl52908.26.6_30-S
H2-DMb2	NM_010388	2.086	0.000451	Mus musculus histocompatibility 2, class II, locus Mb2 (H2-DMb2), mRNA.	scl015000.6_157-S
Mapkapk3	NM_178907	2.086	0.000626		scl35378.12_17-S
Kif2c	NM_134471.2	2.085	0.0129	Mus musculus kinesin family member 2C (Kif2c), mRNA.	scl23939.20_239-S
Tcra		2.084	6.8e-05		scl021473.9_14-S
Tbxas1	NM_011539.2	2.084	0.0259	Mus musculus thromboxane A synthase 1, platelet (Tbxas1), mRNA.	scl30177.14.1_175-S
E430002D04Rik	NM_172909.1	2.084	0.00235	Mus musculus RIKEN cDNA E430002D04 gene (E430002D04Rik), mRNA.	scl31916.12.1_47-S
Birc5	NM_009689.1	2.082	0.0118	Mus musculus baculoviral IAP repeat-containing 5 (Birc5), mRNA.	scl011799.1_11-S
Dctd	NM_178788.2	2.079	0.00899	Mus musculus dCMP deaminase (Dctd), mRNA.	scl33833.8_84-S
Col3a1	NM_009930.1	2.075	0.00738	Mus musculus procollagen, type III, alpha 1 (Col3a1), mRNA.	scl17998.3.11_20-S
5133400O11Rik	AK050281	2.074	0.0138		ri|C730033L13|PX00087I06|AK050281|2240-S
BC049354	XM_194289.2	2.074	0.005		scl0269799.6_89-S
Gpnmb	NM_053110.2	2.072	0.0063	Mus musculus glycoprotein (transmembrane) nmb (Gpnmb), mRNA.	scl0001206.1_83-S
Gpihbp1	XM_128001.2	2.07	0.00818		scl068453.4_14-S
Cd14	NM_009841.2	2.068	0.00045	Mus musculus CD14 antigen (Cd14), mRNA.	scl51506.2_48-S
Ifi30	NM_023065.2	2.067	0.00717	Mus musculus interferon gamma inducible protein 30 (Ifi30), mRNA.	scl000591.1_21-S
Lip1	NM_021460.1	2.065	0.0063	Mus musculus lysosomal acid lipase 1 (Lip1), mRNA.	scl52537.9_557-S
Tpbg	NM_011627.2	2.063	0.00681	Mus musculus trophoblast glycoprotein (Tpbg), mRNA.	scl0021983.2_246-S
Ptk2b	NM_172498.1	2.059	0.0012	Mus musculus PTK2 protein tyrosine kinase 2 beta (Ptk2b), mRNA.	scl45401.31_10-S
C4	NM_009780.1	2.058	0.000678	Mus musculus complement component 4 (within H-2S) (C4), mRNA.	scl0012268.1_78-S
C030002B11Rik		2.056	0.000168		scl38357.2.167_180-S
Pira4	NM_011091.1	2.055	0.000715	Mus musculus paired-Ig-like receptor A4 (Pira4), mRNA.	GI_21617862-S
Reln	NM_011261.1	2.055	0.00024	Mus musculus reelin (Reln), mRNA.	scl0019699.2_228-S
Hcst	NM_011827	2.055	0.0114	Mus musculus hematopoietic cell signal transducer (Hcst), mRNA.	scl31527.4.1_25-S
Csf2ra	NM_009970.1	2.055	0.000198	Mus musculus colony stimulating factor 2 receptor, alpha, low-affinity (granulocyte-macrophage) (Csf2ra), mRNA.	scl52308.5.1_95-S
Slc7a7	NM_011405.1	2.052	0.00479	Mus musculus solute carrier family 7 (cationic amino acid transporter, y+ system), member 7 (Slc7a7), mRNA.	scl000331.1_58-S
Srpx2	NM_026838.1	2.05	0.00297		scl068792.10_256-S
Psmb8	NM_010724	2.05	0.00103	Mus musculus proteosome (prosome, macropain) subunit, beta type 8 (large multifunctional protease 7) (Psmb8), mRNA.	scl50828.7.1_115-S
B930095G15Rik	NM_177121.2	2.049	0.000563	Mus musculus RIKEN cDNA B930095G15 gene (B930095G15Rik), mRNA.	scl00320268.2_218-S
Abcg1	NM_009593	2.049	0.00845	Mus musculus ATP-binding cassette, sub-family G (WHITE), member 1 (Abcg1), mRNA.	scl50881.16_363-S
LOC380732	XM_354645.1	2.046	0.0207	Mus musculus similar to surface protein MCA-32 (LOC380732), mRNA.	GI_38091893-S
Stk6	NM_011497.2	2.043	0.0111	Mus musculus serine/threonine kinase 6 (Stk6), mRNA.	scl18270.11_281-S
Dock2	NM_033374	2.043	0.00215	Mus musculus dedicator of cyto-kinesis 2 (Dock2), mRNA.	scl40363.52_151-S
Pcdh12	NM_017378	2.042	0.0115	Mus musculus protocadherin 12 (Pcdh12), mRNA.	scl51489.4_701-S
Tnfrsf13b	NM_021349	2.041	1.08e-06	Mus musculus tumor necrosis factor receptor superfamily, member 13b (Tnfrsf13b), mRNA.	scl41469.8_427-S
Aldh3b1	NM_026316.2	2.04	0.0111	Mus musculus aldehyde dehydrogenase 3 family, member B1 (Aldh3b1), mRNA.	scl067689.9_195-S
Ripk3	NM_019955.1	2.04	0.0161	Mus musculus receptor-interacting serine-threonine kinase 3 (Ripk3), mRNA.	scl45525.10.1_76-S
Padi2	NM_008812.1	2.038	0.000413	Mus musculus peptidyl arginine deiminase, type II (Padi2), mRNA.	scl0018600.1_295-S
Myo1b	NM_010863.1	2.035	0.0284	Mus musculus myosin IB (Myo1b), mRNA.	scl16789.34_226-S
LOC383435	XM_357051.1	2.032	0.022	Mus musculus similar to sperm protein SSP3111; similar to testes development-related NYD-SP21 (LOC383435), mRNA.	GI_38084907-S
Hcst	NM_011827.1	2.032	0.0303	Mus musculus hematopoietic cell signal transducer (Hcst), mRNA.	scl0023900.2_111-S
Usp18	NM_011909.1	2.032	0.00188	Mus musculus ubiquitin specific protease 18 (Usp18), mRNA.	scl29554.6.1_30-S
Clecsf12	NM_020008.1	2.031	0.0226	Mus musculus C-type (calcium dependent, carbohydrate recognition domain) lectin, superfamily member 12 (Clecsf12), mRNA.	scl28337.5.1_12-S
Ifit3	NM_010501.1	2.027	0.00657	Mus musculus interferon-induced protein with tetratricopeptide repeats 3 (Ifit3), mRNA.	scl015959.2_49-S
		2.026	0.0182		GI_84370287-S
Cxcl5	NM_009141.1	2.025	0.0283	Mus musculus chemokine (C-X-C motif) ligand 5 (Cxcl5), mRNA.	scl27604.2_9-S
8430408G22Rik	NM_145980.1	2.023	0.0348	Mus musculus RIKEN cDNA 8430408G22 gene (8430408G22Rik), mRNA.	scl29590.2_145-S
Cd3d	NM_013487.1	2.023	0.00183	Mus musculus CD3 antigen, delta polypeptide (Cd3d), mRNA.	scl37022.6.1_3-S
Clecsf9	NM_019948.1	2.019	0.0102	Mus musculus C-type (calcium dependent, carbohydrate recognition domain) lectin, superfamily member 9 (Clecsf9), mRNA.	scl0001046.1_37-S
Msr2	NM_030707	2.019	0.00599	Mus musculus macrophage scavenger receptor 2 (Msr2), mRNA.	scl0001944.1_101-S
LOC245892	XM_147335.2	2.018	0.0255	Mus musculus similar to keratinocyate lipid-binding protein (LOC245892), mRNA.	GI_38089843-S
Ctsc	NM_009982.2	2.017	0.00309	Mus musculus cathepsin C (Ctsc), mRNA.	scl000253.1_401-S
LOC383540	XM_357113.1	2.016	0.00865		scl00394432.2_50-S
AY078069	NM_172142.1	2.016	0.000411		scl32816.11.1_261-S
E230029F23Rik	AK087634	2.013	0.00592	hypothetical Beta-Ig-H3/Fasciclin domain containing protein	ri|E230029F23|PX00675P17|AK087634|2118-S
		2.012	0.0397		IGHV1S53_M34983_Ig_heavy_variable_1S53_15-S
Oas1g	NM_011852	2.012	0.00652	Mus musculus 2-5 oligoadenylate synthetase 1G (Oas1g), mRNA.	scl0023960.2_17-S
A130092J06Rik	NM_175511.2	2.012	0.000367	Mus musculus RIKEN cDNA A130092J06 gene (A130092J06Rik), mRNA.	scl19453.6.2634_3-S
Dok3	NM_013739.1	2.01	0.00392		scl43920.5.585_30-S
Chst1	NM_023850.1	2.009	0.0255	Mus musculus carbohydrate (keratan sulfate Gal-6) sulfotransferase 1 (Chst1), mRNA.	scl076969.2_187-S
Il2rg	NM_013563.2	2.009	0.000941	Mus musculus interleukin 2 receptor, gamma chain (Il2rg), mRNA.	scl53992.7.1_37-S
Cxcl12	NM_021704.1	2.007	0.0211	Mus musculus chemokine (C-X-C motif) ligand 12 (Cxcl12), transcript variant 2, mRNA.	scl0001073.1_120-S
Cd48	NM_007649.2	2.007	0.0175	Mus musculus CD48 antigen (Cd48), mRNA.	scl17219.5.1_76-S
1500015O10Rik	NM_024283.1	2.007	0.0294	Mus musculus RIKEN cDNA 1500015O10 gene (1500015O10Rik), mRNA.	scl18005.4.1_0-S
Mcoln2	NM_026656.2	2.007	0.0296	Mus musculus mucolipin 2 (Mcoln2), mRNA.	scl22482.15.1_7-S
C230071H18Rik	NM_207265.1	2.004	0.000128	Mus musculus RIKEN cDNA C230071H18 gene (C230071H18Rik), mRNA.	scl0399569.1_107-S
Tcirg1	NM_016921.2	2.004	0.0146	Mus musculus T-cell, immune regulator 1 (Tcirg1), mRNA.	scl53436.18.1_9-S
Ifi205	NM_172648	2.002	0.00127	Mus musculus interferon activated gene 205 (Ifi205), mRNA.	scl000902.1_10-S
4832420M10	NM_177757.3	2.001	0.0405	Mus musculus hypothetical protein 4832420M10 (4832420M10), mRNA.	scl17155.4.1_166-S
LOC231663	XM_124621.2	0.499	0.00375	Mus musculus similar to Glutathione S-transferase Mu 1 (GST class-mu 1) (Glutathione S-transferase GT8.7) (pmGT10) (GST 1-1) (LOC231663), mRNA.	GI_38081895-S
Kcnmb1	NM_031169.2	0.499	0.0129	Mus musculus potassium large conductance calcium-activated channel, subfamily M, beta member 1 (Kcnmb1), mRNA.	scl016533.5_30-S
Gstm6	NM_008184.1	0.498	0.00764	Mus musculus glutathione S-transferase, mu 6 (Gstm6), mRNA.	scl0002118.1_28-S
Ppp1r12a	XM_137239.3	0.498	0.00208	Mus musculus protein phosphatase 1, regulatory (inhibitor) subunit 12A (Ppp1r12a), mRNA.	scl0003827.1_21-S
4631404I11Rik	XM_134870.3	0.496	0.0134	Mus musculus RIKEN cDNA 4631404I11 gene (4631404I11Rik), mRNA.	GI_38089883-S
4930443F05Rik	XM_132070.2	0.495	0.00814		scl27882.4.1_8-S
Bves	NM_024285	0.495	0.037	Mus musculus blood vessel epicardial substance (Bves), mRNA.	scl38950.5_617-S
Hspa1l	NM_013558.1	0.495	0.00844	Mus musculus heat shock protein 1-like (Hspa1l), mRNA.	scl50800.2_484-S
Ogn	NM_008760.2	0.493	0.0178	Mus musculus osteoglycin (Ogn), mRNA.	scl0003673.1_148-S
Gabra3	NM_008067.2	0.493	0.00482	Mus musculus gamma-aminobutyric acid (GABA-A) receptor, subunit alpha 3 (Gabra3), mRNA.	scl54171.15.268_23-S
Kcnab1	NM_010597.2	0.49	0.0194	Mus musculus potassium voltage-gated channel, shaker-related subfamily, beta member 1 (Kcnab1), mRNA.	scl23131.18_205-S
AI415330	NM_178114.2	0.488	0.00449	Mus musculus expressed sequence AI415330 (AI415330), mRNA.	scl00105827.2_285-S
Enah	NM_010135	0.488	0.00416	Mus musculus enabled homolog (Drosophila) (Enah), mRNA.	scl15819.1.469_5-S
4933428L19Rik	XM_130015	0.488	0.0256	Mus musculus RIKEN cDNA 4933428L19 gene (4933428L19Rik), mRNA.	scl21238.1.2_171-S
4933428L19Rik	XM_130015.2	0.487	0.0084	Mus musculus RIKEN cDNA 4933428L19 gene (4933428L19Rik), mRNA.	GI_38074478-S
Cald1	NM_145575.1	0.487	0.000625	Mus musculus caldesmon 1 (Cald1), mRNA.	scl00109624.1_38-S
Ptprz1	XM_358362	0.487	0.038	Mus musculus protein tyrosine phosphatase, receptor type, Z polypeptide 1 (Ptprz1), mRNA.	scl30318.32.1_9-S
Ppp1r14a	NM_026731.2	0.487	0.00612	Mus musculus protein phosphatase 1, regulatory (inhibitor) subunit 14A (Ppp1r14a), mRNA.	scl32843.5.1_71-S
LOC237178	XM_142281.3	0.486	0.0111	Mus musculus similar to Serine/threonine protein phosphatase with EF-hands-1 (PPEF-1) (Protein phosphatase with EF calcium-binding domain) (PPEF) (Serine/threonine protein phosphatase 7) (PP7) (LOC237178), mRNA.	GI_38086988-S
Fbxo30	XM_125493.4	0.486	5.76e-05	Mus musculus F-box protein 30 (Fbxo30), mRNA.	GI_38090936-S
Ptpn11	NM_011202.2	0.486	0.0352	Mus musculus protein tyrosine phosphatase, non-receptor type 11 (Ptpn11), mRNA.	scl019247.3_3-S
Dtna	NM_207650.1	0.485	0.0118	Mus musculus dystrobrevin alpha (Dtna), transcript variant 2, mRNA.	scl013527.8_0-S
Sh3bgr	XM_147272.1	0.485	0.00244	Mus musculus SH3-binding domain glutamic acid-rich protein (Sh3bgr), mRNA.	scl050795.3_8-S
Hhip	NM_020259.3	0.482	0.0256	Mus musculus Hedgehog-interacting protein (Hhip), mRNA.	scl0015245.2_68-S
LOC243912	XM_145511.4	0.481	0.00389	Mus musculus similar to heat shock 20-kDa protein (LOC243912), mRNA.	GI_38086223-S
		0.48	0.00699		scl0003547.1_6-S
Enpp6	NM_177304.2	0.475	0.0114	Mus musculus ectonucleotide pyrophosphatase/phosphodiesterase 6 (Enpp6), mRNA.	scl00320981.2_269-S
D830025G17		0.475	0.0142		scl52630.1.2_229-S
Niban	NM_022018.1	0.474	0.00105	Mus musculus niban protein (Niban), mRNA.	scl0063913.2_46-S
6430406H24Rik	AK032164	0.472	0.00682		ri|6430406H24|PX00009J03|AK032164|1029-S
Dtna	NM_010087.2	0.471	0.000914	Mus musculus dystrobrevin alpha (Dtna), transcript variant 2, mRNA.	scl0002207.1_183-S
Fbxo40	XM_156082.3	0.471	0.000474		scl48496.6_388-S
	AF439859.1	0.47	0.0404	Mus musculus h-caldesmon mRNA, partial cds.	scl0001163.1_8-S
Pdlim3	NM_016798.2	0.47	0.00386	Mus musculus PDZ and LIM domain 3 (Pdlim3), mRNA.	scl33854.9.1_18-S
A230069K02Rik	AK038867	0.469	0.0409		ri|A230069K02|PX00129I21|AK038867|1744-S
Rgs17	NM_019958.1	0.469	0.00489	Mus musculus regulator of G-protein signaling 17 (Rgs17), mRNA.	scl0056533.2_3-S
A430107O13Rik	XM_145117.3	0.469	0.00674	Mus musculus RIKEN cDNA A430107O13 gene (A430107O13Rik), mRNA.	scl30322.25.1_54-S
Klk10	NM_133712.1	0.468	7.42e-05		scl32742.5.1_10-S
1190003M12Rik	XM_355795.1	0.465	0.00596	Mus musculus RIKEN cDNA 1190003M12 gene (1190003M12Rik), mRNA.	scl28735.6.1_187-S
Cmya1	NM_011724.1	0.464	0.0165	Mus musculus cardiomyopathy associated 1 (Cmya1), mRNA.	scl35214.3.1_115-S
Lmcd1	NM_144799.1	0.463	0.0112	Mus musculus LIM and cysteine-rich domains 1 (Lmcd1), mRNA.	scl0001167.1_16-S
Dstn	NM_019771.1	0.461	0.00498	Mus musculus destrin (Dstn), mRNA.	scl20206.6_190-S
Rgs4	NM_009062.2	0.46	0.0143	Mus musculus regulator of G-protein signaling 4 (Rgs4), mRNA.	scl019736.1_86-S
Acta2	NM_007392	0.459	0.0284	Mus musculus actin, alpha 2, smooth muscle, aorta (Acta2), mRNA.	scl52540.10_3-S
Sema3c	NM_013657.4	0.457	0.00572	Mus musculus sema domain, immunoglobulin domain (Ig), short basic domain, secreted, (semaphorin) 3C (Sema3c), mRNA.	scl28084.18_388-S
4631422O05Rik	XM_156304.1	0.454	0.0025	Mus musculus RIKEN cDNA 4631422O05 gene (4631422O05Rik), mRNA.	scl49016.4_172-S
Gucy1b3	NM_017469.2	0.453	0.00221	Mus musculus guanylate cyclase 1, soluble, beta 3 (Gucy1b3), mRNA.	scl22027.14_14-S
Dtna	NM_207650.1	0.451	0.0208	Mus musculus dystrobrevin alpha (Dtna), transcript variant 2, mRNA.	scl0013527.1_266-S
5730494J16Rik	AK077637	0.446	0.00586	similar to TRIP PROTEIN (FRAGMENT) [Cricetulus griseus]	ri|5730494J16|PX00005E23|AK077637|1875-S
B130011F05Rik	AK044910	0.446	0.00517	hypothetical Integrins alpha chain containing protein	ri|B130011F05|PX00156D12|AK044910|1265-S
Fmo3	NM_008030.1	0.446	0.00297	Mus musculus flavin containing monooxygenase 3 (Fmo3), mRNA.	scl16029.9.1_65-S
LOC386457	XM_359280.1	0.445	0.0129	Mus musculus similar to HSP70 (LOC386457), mRNA.	GI_38083084-S
mt-Nd4l		0.445	0.00243		scl0017720.1_306-S
C130068O12Rik	NM_175456	0.445	0.0131	Mus musculus RIKEN cDNA C130068O12 gene (C130068O12Rik), mRNA.	scl47257.2_377-S
Mtap1b	NM_008634.1	0.444	0.0363	Mus musculus microtubule-associated protein 1 B (Mtap1b), mRNA.	scl017755.1_80-S
Hspa1a	NM_010479	0.442	0.00944	Mus musculus heat shock protein 1A (Hspa1a), mRNA.	scl50005.1_19-S
D930014G18Rik	AK086221	0.437	0.0148		ri|D930014G18|PX00201E02|AK086221|3235-S
A530076E23Rik	AK041063	0.436	0.045		ri|A530076E23|PX00141J16|AK041063|2548-S
B130021B11Rik		0.435	0.0173		scl47377.1_418-S
AI415330	NM_178114	0.433	0.00326	Mus musculus expressed sequence AI415330 (AI415330), mRNA.	scl46785.2.1_0-S
Btc	NM_007568.2	0.432	0.0412	Mus musculus betacellulin, epidermal growth factor family member (Btc), mRNA.	scl26388.10_270-S
A530016E13Rik	AK040698	0.43	0.0364		ri|A530016E13|PX00140E18|AK040698|1376-S
Fbxo30	XM_125493	0.43	0.000911	Mus musculus F-box protein 30 (Fbxo30), mRNA.	scl39152.4_674-S
LOC338535		0.429	0.0164		scl21281.3_435-S
Ppp1r14a	NM_026731.2	0.428	0.00366	Mus musculus protein phosphatase 1, regulatory (inhibitor) subunit 14A (Ppp1r14a), mRNA.	scl00061.1_10-S
B930001P03Rik		0.425	0.0364		scl35746.1.1_289-S
Tes	NM_011570.2	0.42	0.000148	Mus musculus testis derived transcript (Tes), mRNA.	scl0001061.1_50-S
LOC383576	XM_357131.1	0.417	0.000356	Mus musculus similar to p75NTR-associated cell death executor (Nerve growth factor receptor associated protein 1) (Ovarian granulosa cell 13.0 kDa protein HGR74) (LOC383576), mRNA.	GI_38073510-S
2900054C01Rik		0.416	0.000813		scl53648.1.1_147-S
	AF304451.1	0.413	3.83e-05	Mus musculus sarcolemmal associated protein 1 mRNA, complete cds, alternatively spliced.	scl000392.1_7-S
Slmap	NM_032008.2	0.413	0.000497	Mus musculus sarcolemma associated protein (Slmap), mRNA.	scl083997.2_23-S
C130068O12Rik	NM_175456.2	0.41	0.00755	Mus musculus RIKEN cDNA C130068O12 gene (C130068O12Rik), mRNA.	scl00223513.2_240-S
Npy1r	NM_010934.1	0.41	0.000356	Mus musculus neuropeptide Y receptor Y1 (Npy1r), mRNA.	scl018166.3_27-S
Rgs17	NM_019958	0.41	0.00106	Mus musculus regulator of G-protein signaling 17 (Rgs17), mRNA.	scl38240.6_287-S
Hhip	NM_020259	0.407	0.0416	Mus musculus Hedgehog-interacting protein (Hhip), mRNA.	scl34604.13_334-S
Kcnip4	NM_030265.2	0.401	0.0026	Mus musculus Kv channel interacting protein 4 (Kcnip4), mRNA.	scl26603.11_362-S
Slc22a1	NM_009202.2	0.391	0.00561	Mus musculus solute carrier family 22 (organic cation transporter), member 1 (Slc22a1), mRNA.	scl50306.11.1_132-S
Sost	NM_024449.3	0.376	0.0118	Mus musculus sclerostin (Sost), mRNA.	scl39527.2_123-S
Slmap	NM_032008.2	0.373	0.000246	Mus musculus sarcolemma associated protein (Slmap), mRNA.	scl000294.1_29-S
2310068J10Rik		0.369	0.0111		scl21569.2.1_233-S
Dnajb4	NM_025926.1	0.363	0.00322	Mus musculus DnaJ (Hsp40) homolog, subfamily B, member 4 (Dnajb4), mRNA.	scl0002109.1_724-S
LOC381092	XM_110216.2	0.36	0.00453	Mus musculus similar to HSP70 (LOC381092), mRNA.	GI_38082188-S
Slc22a1	NM_009202.2	0.348	0.000794	Mus musculus solute carrier family 22 (organic cation transporter), member 1 (Slc22a1), mRNA.	scl0001597.1_29-S
BC055107	NM_183187.2	0.336	0.00386		scl45912.6_183-S
Hspa1b		0.202	0.00282		scl50004.2.690_3-S
