# Supplementary material for: Whole genome expression analysis within the angiotensin II-apolipoprotein E deficient mouse model of abdominal aortic aneurysm
Source: BMC Genomics. 2009 Jul 6;10:298. doi: 10.1186/1471-2164-10-298 (PMC2728106; doi:10.1186/1471-2164-10-298)
Supplement: Additional file 4 — List of transcripts differentially expressed in aortas of mice exposed to angiotensin II which developed aneurysms (AAA) and saline controls (n = 1196). Transcripts included were expressed at 2 fold different levels and significant at uncorrected p < 0.05. Included are gene symbol (where an identified gene is associated with the transcript), genebank accession number, fold difference, uncorrected p values, gene description, and Illumina Probe identification number. [file 1471-2164-10-298-S4.xls]

## Sheet: AAA v saline gene list
AAA v saline gene list
Symbol	Genbank accession	Fold change in AAA v saline	P-value (uncorrected)	Gene description	Illumina Probe ID
Mmp13	NM_008607.1	13.62	0.00657	Mus musculus matrix metalloproteinase 13 (Mmp13), mRNA.	scl37309.10_320-S
Clecsf8	NM_010819.1	10.25	0.00493	Mus musculus C-type (calcium dependent, carbohydrate recognition domain) lectin, superfamily member 8 (Clecsf8), mRNA.	scl017474.5_5-S
Igh-VJ558	XM_354700	9.118	0.00801		scl0380791.1_239-S
Spp1	NM_009263.1	9.099	4.73e-05	Mus musculus secreted phosphoprotein 1 (Spp1), mRNA.	scl0020750.1_112-S
Clecsf10	NM_020001.1	8.999	0.00738	Mus musculus C-type (calcium dependent, carbohydrate recognition domain) lectin, superfamily member 10 (Clecsf10), mRNA.	scl056620.6_30-S
Cd72	NM_007654.1	8.35	0.000238	Mus musculus CD72 antigen (Cd72), mRNA.	scl012517.2_30-S
Col8a1	NM_007739.1	8.022	0.00124	Mus musculus procollagen, type VIII, alpha 1 (Col8a1), mRNA.	scl0012837.1_129-S
Mmp12	NM_008605.1	7.993	0.00031	Mus musculus matrix metalloproteinase 12 (Mmp12), mRNA.	scl0017381.2_217-S
Gm1012	NM_201367.1	7.939	0.00311	Mus musculus gene model 1012, (NCBI) (Gm1012), mRNA.	scl0381413.1_190-S
Ccl4	NM_013652	7.864	0.00302	Mus musculus chemokine (C-C motif) ligand 4 (Ccl4), mRNA.	scl41134.1_185-S
9130422I10Rik	AK018686	7.651	0.00272		ri|9130422I10|PX00026H10|AK018686|876-S
Bcl2a1b	NM_007534	7.563	0.000394	Mus musculus B-cell leukemia/lymphoma 2 related protein A1b (Bcl2a1b), mRNA.	scl0012045.1_114-S
Trem2	NM_031254.2	7.476	0.00234	Mus musculus triggering receptor expressed on myeloid cells 2 (Trem2), mRNA.	scl50635.6.1_10-S
Gpnmb	NM_053110	7.151	8.99e-05	Mus musculus glycoprotein (transmembrane) nmb (Gpnmb), mRNA.	scl30070.11.1_23-S
Bcl2a1d	NM_007536	6.867	0.000886	Mus musculus B-cell leukemia/lymphoma 2 related protein A1d (Bcl2a1d), mRNA.	scl0012047.1_125-S
6330404C01Rik	AK018112	6.828	0.00644		ri|6330404C01|PX00008C19|AK018112|1753-S
LOC380980	XM_354891.1	6.698	0.00109	Mus musculus similar to collagen triple helix repeat containing 1 (LOC380980), mRNA.	GI_38077369-S
Comp	NM_016685	6.558	0.000202	Mus musculus cartilage oligomeric matrix protein (Comp), mRNA.	scl33728.21.1_0-S
Crlf1	NM_018827.1	6.38	0.00168	Mus musculus cytokine receptor-like factor 1 (Crlf1), mRNA.	scl33727.4.1_6-S
AU044919	XM_354705.1	6.341	0.0419		scl0380794.2_30-S
Hmox1	NM_010442.1	6.333	0.0276	Mus musculus heme oxygenase (decycling) 1 (Hmox1), mRNA.	scl33660.5_397-S
Ddah1	NM_026993	6.306	0.00793	Mus musculus dimethylarginine dimethylaminohydrolase 1 (Ddah1), mRNA.	scl22489.6_38-S
Col8a1	NM_007739	6.26	0.0023	Mus musculus procollagen, type VIII, alpha 1 (Col8a1), mRNA.	scl490.1.1_278-S
Igh-VJ558	XM_354700	6.095	0.0149		scl0016061.1_157-S
Igfbp2	NM_008342.2	6.026	0.00211	Mus musculus insulin-like growth factor binding protein 2 (Igfbp2), mRNA.	scl17826.1.31_58-S
Fcrl3	NM_144559.1	6.001	0.00141	Mus musculus Fc receptor-like 3 (Fcrl3), mRNA.	scl17239.5.1_240-S
		5.969	0.0157		GI_51921340-S
Il1b	NM_008361	5.89	0.00501	Mus musculus interleukin 1 beta (Il1b), mRNA.	scl18674.7.1_35-S
Mpeg1	XM_129176	5.825	0.000461	Mus musculus macrophage expressed gene 1 (Mpeg1), mRNA.	scl53342.2_24-S
Cd68	NM_009853.1	5.776	0.00162	Mus musculus CD68 antigen (Cd68), mRNA.	scl0012514.2_91-S
Thbs1	NM_011580	5.741	0.00705	Mus musculus thrombospondin 1 (Thbs1), mRNA.	scl20449.19.91_3-S
Thbs1	NM_011580.1	5.637	0.00495	Mus musculus thrombospondin 1 (Thbs1), mRNA.	scl0021825.1_197-S
Ms4a6d	NM_026835.1	5.554	0.00189	Mus musculus membrane-spanning 4-domains, subfamily A, member 11 (Ms4a11), mRNA.	scl064382.1_42-S
Ddah1	NM_026993.1	5.405	0.00742	Mus musculus dimethylarginine dimethylaminohydrolase 1 (Ddah1), mRNA.	scl0069219.2_49-S
Lilrb4	NM_013532.1	5.393	0.00203		scl0014728.1_196-S
Thbs2	NM_011581.1	5.332	0.00283	Mus musculus thrombospondin 2 (Thbs2), mRNA.	scl0021826.1_238-S
Itga11	NM_176922.4	5.321	0.00172	Mus musculus integrin, alpha 11 (Itga11), mRNA.	scl00319480.2_263-S
Basp1	NM_027395	5.141	0.00157	Mus musculus brain abundant, membrane attached signal protein 1 (Basp1), mRNA.	scl47358.1_193-S
Col12a1	AK076278	5.041	0.00604	procollagen, type XII, alpha 1	ri|4632409D22|PX00637I12|AK076278|2778-S
Timp1	NM_011593	5.034	0.00585	Mus musculus tissue inhibitor of metalloproteinase 1 (Timp1), mRNA.	scl55015.6.1_13-S
Ccl7	NM_013654	5.009	0.000346	Mus musculus chemokine (C-C motif) ligand 7 (Ccl7), mRNA.	scl41159.3.1_10-S
Gpnmb	NM_053110.2	4.979	5.74e-05	Mus musculus glycoprotein (transmembrane) nmb (Gpnmb), mRNA.	scl0001206.1_83-S
Saa3	NM_011315	4.933	0.035	Mus musculus serum amyloid A 3 (Saa3), mRNA.	scl31343.5.1_35-S
Ch25h	NM_009890.1	4.919	0.00201	Mus musculus cholesterol 25-hydroxylase (Ch25h), mRNA.	scl52539.1_152-S
Serpina3g	XM_354694.1	4.876	0.00462	Mus musculus serine (or cysteine) proteinase inhibitor, clade A, member 3G (Serpina3g), mRNA.	scl020715.6_281-S
9930027N05Rik	NM_198405.1	4.844	0.00271		scl0320832.1_104-S
Ctss	NM_021281.1	4.842	0.000674	Mus musculus cathepsin S (Ctss), mRNA.	scl22880.8.1_176-S
Gpnmb	NM_053110.2	4.797	7.88e-05	Mus musculus glycoprotein (transmembrane) nmb (Gpnmb), mRNA.	scl093695.11_9-S
Cd68	NM_009853	4.788	0.00169	Mus musculus CD68 antigen (Cd68), mRNA.	scl40022.6.1_151-S
Gp49a	AK089366	4.648	0.00435	glycoprotein 49 A	ri|F730015K05|PL00003K09|AK089366|1217-S
Col8a2	NM_199473.1	4.613	0.00147	Mus musculus procollagen, type VIII, alpha 2 (Col8a2), mRNA.	scl00329941.2_3-S
Tlr13	NM_205820.1	4.597	0.00507	Mus musculus toll-like receptor 13 (Tlr13), mRNA.	scl0279572.3_11-S
Bcl2a1a	NM_009742.2	4.55	0.00121	Mus musculus B-cell leukemia/lymphoma 2 related protein A1a (Bcl2a1a), mRNA.	scl0012044.1_118-S
Arntl	NM_007489.1	4.533	0.000332	Mus musculus aryl hydrocarbon receptor nuclear translocator-like (Arntl), mRNA.	scl32171.20.103_51-S
Ccl3	NM_011337.1	4.517	0.00791	Mus musculus chemokine (C-C motif) ligand 3 (Ccl3), mRNA.	scl39816.3.1_5-S
Rgs1	NM_015811.1	4.489	0.00113	Mus musculus regulator of G-protein signaling 1 (Rgs1), mRNA.	scl0050778.2_103-S
Col1a1	NM_007742.2	4.411	4.15e-05	Mus musculus procollagen, type I, alpha 1 (Col1a1), mRNA.	scl012842.26_28-S
Cxcl1	NM_008176.1	4.388	0.0137	Mus musculus chemokine (C-X-C motif) ligand 1 (Cxcl1), mRNA.	scl014825.4_307-S
Abcc3	XM_358306.1	4.378	0.00462	Mus musculus ATP-binding cassette, sub-family C (CFTR/MRP), member 3 (Abcc3), mRNA.	scl39713.31.1_94-S
Tnmd	NM_022322.2	4.378	0.0115	Mus musculus tenomodulin (Tnmd), mRNA.	scl54642.6.1_37-S
Ms4a6d	NM_026835.1	4.364	0.00218	Mus musculus membrane-spanning 4-domains, subfamily A, member 6D (Ms4a6d), mRNA.	scl52722.6.1_6-S
Wbscr5	NM_022964.2	4.325	0.00235	Mus musculus Williams-Beuren syndrome chromosome region 5 homolog (human) (Wbscr5), mRNA.	scl25940.13_350-S
Plau	NM_008873.2	4.324	0.00305	Mus musculus plasminogen activator, urokinase (Plau), mRNA.	scl46587.11.1_61-S
Cotl1	XM_150115.1	4.288	4.01e-05	Mus musculus coactosin-like 1 (Dictyostelium) (Cotl1), mRNA.	scl072042.2_8-S
Il7r	NM_008372.3	4.237	0.000432	Mus musculus interleukin 7 receptor (Il7r), mRNA.	scl0016197.1_98-S
Lgals3	NM_010705.1	4.221	9.21e-05	Mus musculus lectin, galactose binding, soluble 3 (Lgals3), mRNA.	scl46402.6.1_29-S
Hs6st2	NM_015819	4.208	0.0118	Mus musculus heparan sulfate 6-O-sulfotransferase 2 (Hs6st2), mRNA.	scl54262.7_282-S
Gp49a	NM_008147.1	4.199	0.00412	Mus musculus glycoprotein 49 A (Gp49a), mRNA.	scl0014727.1_108-S
Wisp1	NM_018865.1	4.195	0.00677	Mus musculus WNT1 inducible signaling pathway protein 1 (Wisp1), mRNA.	scl47854.5_552-S
Prg4	XM_355243.1	4.186	0.00279		scl096875.3_23-S
Adamts4	NM_172845.1	4.155	0.000911	Mus musculus a disintegrin-like and metalloprotease (reprolysin type) with thrombospondin type 1 motif, 4 (Adamts4), mRNA.	scl0240913.9_121-S
Arl11	NM_177337.3	4.15	0.000968		scl46215.1.1_293-S
4832420M10	NM_177757.3	4.12	0.00285	Mus musculus hypothetical protein 4832420M10 (4832420M10), mRNA.	scl17155.4.1_166-S
Ltbp2	NM_013589.1	4.038	0.000116	Mus musculus latent transforming growth factor beta binding protein 2 (Ltbp2), mRNA.	scl0016997.2_276-S
Socs3	NM_007707.2	4.022	6.91e-05	Mus musculus suppressor of cytokine signaling 3 (Socs3), mRNA.	scl39282.4_366-S
Sdc3	NM_011520.2	4.007	0.000919	Mus musculus syndecan 3 (Sdc3), mRNA.	scl24887.7_12-S
Mmp3	NM_010809.1	3.994	0.00044	Mus musculus matrix metalloproteinase 3 (Mmp3), mRNA.	scl0003597.1_94-S
Cx3cr1	NM_009987.2	3.99	0.000356	Mus musculus chemokine (C-X3-C) receptor 1 (Cx3cr1), mRNA.	scl35213.3_207-S
Mmp14	NM_008608.2	3.99	0.000764	Mus musculus matrix metalloproteinase 14 (membrane-inserted) (Mmp14), mRNA.	scl46305.13_322-S
LOC381774	XM_355772.1	3.967	0.05	Mus musculus similar to IgE antibody light chain (VJ) (LOC381774), mRNA.	IGKV1-117_D00081_Ig_kappa_variable_1-117_10-S
Srpx2	NM_026838.1	3.942	0.000153		scl068792.10_256-S
Cxcl2	NM_009140	3.939	0.0207	Mus musculus chemokine (C-X-C motif) ligand 2 (Cxcl2), mRNA.	scl020310.4_115-S
Capn6	NM_007603.2	3.927	0.00964	Mus musculus calpain 6 (Capn6), mRNA.	scl53763.13_504-S
1810044J04Rik	AK007777	3.926	2.18e-05		ri|1810044J04|ZX00042P12|AK007777|1541-S
A730054J21Rik		3.92	0.000575		scl17154.1.413_251-S
Il6	NM_031168.1	3.92	0.0136	Mus musculus interleukin 6 (Il6), mRNA.	scl27987.4_57-S
Ccl8	NM_021443.1	3.911	0.000657	Mus musculus chemokine (C-C motif) ligand 8 (Ccl8), mRNA.	scl41156.3.1_26-S
Inhbb	XM_148966.4	3.91	0.0013	Mus musculus inhibin beta-B (Inhbb), mRNA.	scl16393.3_24-S
Tnfrsf11b	NM_008764.2	3.909	3.1e-07	Mus musculus tumor necrosis factor receptor superfamily, member 11b (osteoprotegerin) (Tnfrsf11b), mRNA.	scl47198.5_117-S
Tyrobp	NM_011662.2	3.894	0.00444	Mus musculus TYRO protein tyrosine kinase binding protein (Tyrobp), mRNA.	scl32817.6.1_8-S
Fcgr1	NM_010186.2	3.872	0.00146	Mus musculus Fc receptor, IgG, high affinity I (Fcgr1), mRNA.	scl21814.6_497-S
Myo1f	NM_053214.1	3.871	0.000439	Mus musculus myosin IF (Myo1f), mRNA.	scl50849.26.1_265-S
Esm1	NM_023612.3	3.863	0.0179	Mus musculus endothelial cell-specific molecule 1 (Esm1), mRNA.	scl44362.3_601-S
Ccl12	NM_011331	3.862	0.00134	Mus musculus chemokine (C-C motif) ligand 12 (Ccl12), mRNA.	scl41157.3.1_54-S
1500015O10Rik	NM_024283.1	3.84	0.00134	Mus musculus RIKEN cDNA 1500015O10 gene (1500015O10Rik), mRNA.	scl18005.4.1_0-S
1110055O21Rik	AK027978	3.837	0.0207	weakly similar to ANGIOPOIETIN Y1 (DJ595C2.2) (ANGIOPOIETIN-RELATED PROTEIN 1 PRECURSOR) [Homo sapiens]	ri|1110055O21|ZA00008M11|AK027978|943-S
Dpep2	NM_176913.3	3.832	0.00326	Mus musculus dipeptidase 2 (Dpep2), mRNA.	scl00319446.2_1-S
Col5a2	NM_007737	3.817	0.000701	Mus musculus procollagen, type V, alpha 2 (Col5a2), mRNA.	scl16804.56_40-S
Evi2a	NM_010161.1	3.813	0.000327	Mus musculus ecotropic viral integration site 2a (Evi2a), mRNA.	scl0014017.1_112-S
Dpep2	NM_176913.3	3.8	0.00491	Mus musculus dipeptidase 2 (Dpep2), mRNA.	scl000629.1_5-S
Cxcl16	NM_023158.3	3.791	0.00351	Mus musculus chemokine (C-X-C motif) ligand 16 (Cxcl16), mRNA.	scl0066102.2_212-S
Clecsf12	NM_020008.1	3.773	0.000812	Mus musculus C-type (calcium dependent, carbohydrate recognition domain) lectin, superfamily member 12 (Clecsf12), mRNA.	scl28337.5.1_12-S
Lhfpl2	NM_172589.1	3.741	0.00881	Mus musculus lipoma HMGIC fusion partner-like 2 (Lhfpl2), mRNA.	scl44517.9_405-S
Clecsf12	NM_020008.1	3.733	0.00103	Mus musculus C-type (calcium dependent, carbohydrate recognition domain) lectin, superfamily member 12 (Clecsf12), mRNA.	scl056644.1_15-S
Col16a1	NM_028266.3	3.733	4.38e-06	Mus musculus procollagen, type XVI, alpha 1 (Col16a1), mRNA.	scl24899.72.1_88-S
Frzb	NM_011356.2	3.708	7.77e-06	Mus musculus frizzled-related protein (Frzb), mRNA.	scl0020378.1_36-S
Pilra	NM_153510	3.705	0.00138	Mus musculus paired immunoglobin-like type 2 receptor alpha (Pilra), mRNA.	scl25867.6_686-S
Fcer1g	NM_010185.2	3.691	0.0125	Mus musculus Fc receptor, IgE, high affinity I, gamma polypeptide (Fcer1g), mRNA.	scl15940.5.1_15-S
Gpr65	NM_008152.1	3.677	0.00144	Mus musculus G-protein coupled receptor 65 (Gpr65), mRNA.	scl42889.2_553-S
Igfbp3	NM_008343	3.671	0.0469	Mus musculus insulin-like growth factor binding protein 3 (Igfbp3), mRNA.	scl40526.6_232-S
Cd84	NM_013489.1	3.659	0.00314	Mus musculus CD84 antigen (Cd84), mRNA.	scl17217.5.1_10-S
C1qtnf5	NM_145613	3.644	0.00414	Mus musculus C1q and tumor necrosis factor related protein 5 (C1qtnf5), mRNA.	scl00235312.1_98-S
C1qb	NM_009777.1	3.629	0.00338	Mus musculus complement component 1, q subcomponent, beta polypeptide (C1qb), mRNA.	scl012260.3_14-S
Hemp1	NM_153505.2	3.613	0.000632		scl47441.30_193-S
Cd53	NM_007651.2	3.541	0.000185	Mus musculus CD53 antigen (Cd53), mRNA.	scl0012508.2_215-S
Emr1	NM_010130.1	3.535	0.00126	Mus musculus EGF-like module containing, mucin-like, hormone receptor-like sequence 1 (Emr1), mRNA.	scl50575.22.1_51-S
Clecsf12	NM_020008.1	3.524	0.00118	Mus musculus C-type (calcium dependent, carbohydrate recognition domain) lectin, superfamily member 12 (Clecsf12), mRNA.	scl0056644.2_273-S
Fcgr3	NM_010188.2	3.517	0.00346	Mus musculus Fc receptor, IgG, low affinity III (Fcgr3), mRNA.	scl014131.3_5-S
Ccl4	NM_013652.1	3.513	0.0106	Mus musculus chemokine (C-C motif) ligand 4 (Ccl4), mRNA.	scl0001448.1_45-S
Lpxn	NM_134152.1	3.49	0.000701	Mus musculus leupaxin (Lpxn), mRNA.	scl0107321.9_13-S
Ctsk	NM_007802.2	3.489	0.004	Mus musculus cathepsin K (Ctsk), mRNA.	scl22881.8.1_12-S
Igk-V1	XM_355776.1	3.465	0.0375		scl016081.1_132-S
Ly86	NM_010745.1	3.438	0.000342	Mus musculus lymphocyte antigen 86 (Ly86), mRNA.	scl44899.5.1_87-S
Sdc1	NM_011519.1	3.433	0.00291	Mus musculus syndecan 1 (Sdc1), mRNA.	scl0020969.1_34-S
2310015N21Rik	NM_181397.1	3.425	9.8e-06	Mus musculus RIKEN cDNA 2310015N21 gene (2310015N21Rik), mRNA.	scl0076438.2_4-S
Prc1	NM_145150.1	3.423	0.00285	Mus musculus protein regulator of cytokinesis 1 (Prc1), mRNA.	scl32477.13_570-S
Cx3cl1	NM_009142.2	3.41	1.02e-06	Mus musculus chemokine (C-X3-C motif) ligand 1 (Cx3cl1), mRNA.	scl020312.5_187-S
Slc11a1	NM_013612.1	3.402	0.00257	Mus musculus solute carrier family 11 (proton-coupled divalent metal ion transporters), member 1 (Slc11a1), mRNA.	scl0018173.2_9-S
Mmp13	NM_008607.1	3.396	0.029	Mus musculus matrix metalloproteinase 13 (Mmp13), mRNA.	scl0003434.1_18-S
Pilra	NM_153510.1	3.396	0.00204	Mus musculus paired immunoglobin-like type 2 receptor alpha (Pilra), mRNA.	scl00231805.2_145-S
C1qtnf3	NM_030888.2	3.393	0.007	Mus musculus C1q and tumor necrosis factor related protein 3 (C1qtnf3), mRNA.	scl48080.5_118-S
Pscd4	NM_028195	3.362	0.000917	Mus musculus pleckstrin homology, Sec7 and coiled/coil domains 4 (Pscd4), mRNA.	scl47766.12_451-S
Ccr5	NM_009917.2	3.358	0.000184	Mus musculus chemokine (C-C motif) receptor 5 (Ccr5), mRNA.	scl012774.5_9-S
Cdc2a	NM_007659.2	3.34	0.00421	Mus musculus cell division cycle 2 homolog A (S. pombe) (Cdc2a), mRNA.	scl0003783.1_100-S
Gpr88	NM_022427.1	3.339	0.000109	Mus musculus G-protein coupled receptor 88 (Gpr88), mRNA.	scl21613.3_441-S
Ifitm1	NM_026820.2	3.338	0.0189	Mus musculus interferon induced transmembrane protein 1 (Ifitm1), mRNA.	GI_40254488-S
Il10ra	NM_008348.1	3.337	0.000713	Mus musculus interleukin 10 receptor, alpha (Il10ra), mRNA.	scl35929.8_41-S
Prss35	NM_178738.1	3.331	0.0388		scl36644.3_0-S
Abcg1	NM_009593.1	3.325	0.000325	Mus musculus ATP-binding cassette, sub-family G (WHITE), member 1 (Abcg1), mRNA.	scl0011307.2_72-S
Ccl2	NM_011333.1	3.325	0.00493	Mus musculus chemokine (C-C motif) ligand 2 (Ccl2), mRNA.	scl020296.2_11-S
Cxcl14	NM_019568	3.319	0.0159	Mus musculus chemokine (C-X-C motif) ligand 14 (Cxcl14), mRNA.	scl0057266.1_102-S
Anpep	NM_008486.1	3.312	5.46e-05	Mus musculus alanyl (membrane) aminopeptidase (Anpep), mRNA.	scl31141.20.4_13-S
Pstpip1	NM_011193.1	3.306	0.00113	Mus musculus proline-serine-threonine phosphatase-interacting protein 1 (Pstpip1), mRNA.	scl36920.15.1_107-S
Serpina3n	NM_009252.1	3.296	0.00102	Mus musculus serine (or cysteine) proteinase inhibitor, clade A, member 3N (Serpina3n), mRNA.	scl020716.5_261-S
Lox	NM_010728.1	3.245	3.09e-05	Mus musculus lysyl oxidase (Lox), mRNA.	scl51416.9_257-S
Fap	NM_007986.1	3.235	0.0104	Mus musculus fibroblast activation protein (Fap), mRNA.	scl19222.27.1_101-S
6030411F23Rik	NM_133983.2	3.221	0.00076	Mus musculus RIKEN cDNA 6030411F23 gene (6030411F23Rik), mRNA.	scl0102657.1_90-S
Plk2	NM_152804.1	3.215	0.000726	Mus musculus polo-like kinase 2 (Drosophila) (Plk2), mRNA.	scl44387.13_320-S
Plek	NM_019549	3.214	0.000479	Mus musculus pleckstrin (Plek), mRNA.	scl40499.12_425-S
Gp38	NM_010329.1	3.213	0.000557	Mus musculus glycoprotein 38 (Gp38), mRNA.	scl23564.6_587-S
Msr2	NM_030707	3.197	0.000724	Mus musculus macrophage scavenger receptor 2 (Msr2), mRNA.	scl21994.9.1_30-S
Mdk	NM_010784.2	3.19	0.0049	Mus musculus midkine (Mdk), mRNA.	scl18991.5.1_45-S
Unc5b	NM_029770.1	3.174	1.67e-07	Mus musculus unc-5 homolog B (C. elegans) (Unc5b), mRNA.	scl0107449.1_138-S
Pscdbp	NM_139200.2	3.171	0.00289	Mus musculus pleckstrin homology, Sec7 and coiled-coil domains, binding protein (Pscdbp), mRNA.	scl0227929.1_2-S
Col3a1	NM_009930.1	3.168	0.00141	Mus musculus procollagen, type III, alpha 1 (Col3a1), mRNA.	scl17998.3.11_20-S
Dctd	NM_178788.2	3.158	0.00228	Mus musculus dCMP deaminase (Dctd), mRNA.	scl33833.8_84-S
Pkib	AK005281	3.147	0.00514	protein kinase inhibitor beta, cAMP dependent, testis specific	ri|1500017O11|ZX00057K11|AK005281|1288-S
Tnc	NM_011607.1	3.141	0.000132	Mus musculus tenascin C (Tnc), mRNA.	scl24244.27.1_30-S
Blnk	NM_008528.3	3.139	0.000942	Mus musculus B-cell linker (Blnk), mRNA.	scl52495.17.1_252-S
Bmper	NM_028472.1	3.131	3.37e-05	Mus musculus BMP-binding endothelial regulator (Bmper), mRNA.	scl37195.16.1_126-S
Mmp2	NM_008610.1	3.123	0.000609	Mus musculus matrix metalloproteinase 2 (Mmp2), mRNA.	scl33502.12_190-S
Col1a2	NM_007743.1	3.119	8.42e-05	Mus musculus procollagen, type I, alpha 2 (Col1a2), mRNA.	scl012843.30_10-S
H2-Ab1	NM_010379.2	3.108	5.1e-06	Mus musculus histocompatibility 2, class II antigen A, beta 1 (H2-Ab1), mRNA.	scl0014961.2_33-S
BC049816	NM_198612.1	3.097	0.000293	Mus musculus cDNA sequence BC049816 (BC049816), mRNA.	scl0232313.7_283-S
Hcph	NM_013545.1	3.087	0.00046	Mus musculus hemopoietic cell phosphatase (Hcph), mRNA.	scl28418.16.1_2-S
		3.085	0.00216		GI_6755419-S
Laptm5	NM_010686.2	3.08	9.73e-05	Mus musculus lysosomal-associated protein transmembrane 5 (Laptm5), mRNA.	scl24886.14_14-S
Csf2rb2	NM_007781.1	3.08	0.000148	Mus musculus colony stimulating factor 2 receptor, beta 2, low-affinity (granulocyte-macrophage) (Csf2rb2), mRNA.	scl46994.14_16-S
Fmod	NM_021355.2	3.079	2.5e-05	Mus musculus fibromodulin (Fmod), mRNA.	scl17460.3_2-S
Lcp1	NM_008879.2	3.078	0.00528	Mus musculus lymphocyte cytosolic protein 1 (Lcp1), mRNA.	scl018826.17_181-S
A330042H22	NM_173014.1	3.074	0.000828	Mus musculus hypothetical protein A330042H22 (A330042H22), mRNA.	scl000746.1_18-S
Unc5b	NM_029770	3.062	1.13e-05	Mus musculus unc-5 homolog B (C. elegans) (Unc5b), mRNA.	scl0327759.1_278-S
Tbxas1	NM_011539.2	3.06	0.00484	Mus musculus thromboxane A synthase 1, platelet (Tbxas1), mRNA.	scl30177.14.1_175-S
Fxyd5	NM_008761.2	3.058	0.00283	Mus musculus FXYD domain-containing ion transport regulator 5 (Fxyd5), mRNA.	scl31502.9_323-S
Srpx2	NM_026838.1	3.058	0.000485		scl54641.8.9_18-S
Tlr2	NM_011905.2	3.055	7.46e-05	Mus musculus toll-like receptor 2 (Tlr2), mRNA.	scl22018.3_120-S
Csf2ra	NM_009970.1	3.054	1.16e-05	Mus musculus colony stimulating factor 2 receptor, alpha, low-affinity (granulocyte-macrophage) (Csf2ra), mRNA.	scl52308.5.1_95-S
Apobec1	NM_031159.2	3.049	0.00139	Mus musculus apolipoprotein B editing complex 1 (Apobec1), mRNA.	scl28441.10_311-S
Cdca3	NM_013538.3	3.048	0.00352	Mus musculus cell division cycle associated 3 (Cdca3), mRNA.	scl29516.6.1_30-S
	BC037659.1	3.042	0.0167	Mus musculus heparan sulfate 6-O-sulfotransferase 2, mRNA (cDNA clone IMAGE:5356211), partial cds.	scl0002956.1_592-S
Phf11	NM_172603.1	3.041	0.00139	Mus musculus PHD finger protein 11 (Phf11), mRNA.	scl0219131.1_319-S
Runx1	NM_009821.1	3.038	0.00129	Mus musculus runt related transcription factor 1 (Runx1), mRNA.	scl0012394.1_257-S
Cxcl12	NM_021704.1	3.03	0.00358	Mus musculus chemokine (C-X-C motif) ligand 12 (Cxcl12), transcript variant 2, mRNA.	scl0001073.1_120-S
Fn1	XM_129845.3	3.03	6.57e-05	Mus musculus fibronectin 1 (Fn1), mRNA.	scl000949.1_9-S
Havcr2	NM_134250.1	3.027	0.00724	Mus musculus hepatitis A virus cellular receptor 2 (Havcr2), mRNA.	scl41642.7_254-S
Thy1	NM_009382.2	3.024	0.00305	Mus musculus thymus cell antigen 1, theta (Thy1), mRNA.	scl37046.4_393-S
Mmp3	NM_010809.1	3.021	0.00038	Mus musculus matrix metalloproteinase 3 (Mmp3), mRNA.	scl37307.8.1_29-S
BC023928		3.013	0.000224		scl0268377.1_5-S
9030625A04Rik	NM_172488.1	3.012	9.68e-05	Mus musculus RIKEN cDNA 9030625A04 gene (9030625A04Rik), mRNA.	scl45283.8.141_93-S
Tnfaip2	NM_009396.1	3.01	0.00103	Mus musculus tumor necrosis factor, alpha-induced protein 2 (Tnfaip2), mRNA.	scl42750.13_363-S
Ngfb	NM_013609.1	2.986	0.00544	Mus musculus nerve growth factor, beta (Ngfb), mRNA.	scl22801.5.1_50-S
Loxl2	NM_033325	2.986	0.0024	Mus musculus lysyl oxidase-like 2 (Loxl2), mRNA.	scl46136.14_107-S
Wisp2	NM_016873.1	2.984	0.00041	Mus musculus WNT1 inducible signaling pathway protein 2 (Wisp2), mRNA.	scl19952.5.1_24-S
Ptpns1	XM_149178.1	2.982	0.00153	Mus musculus protein tyrosine phosphatase, non-receptor type substrate 1 (Ptpns1), mRNA.	scl20297.9_280-S
1810011H11Rik	XM_358452	2.978	0.00486	Mus musculus RIKEN cDNA 1810011H11 gene (1810011H11Rik), mRNA.	scl46473.5_505-S
1700093E07Rik	NM_133685.1	2.976	0.00134	Mus musculus RIKEN cDNA 1700093E07 gene (1700093E07Rik), mRNA.	scl49691.9_66-S
Vav1	NM_011691.2	2.966	0.00115	Mus musculus vav 1 oncogene (Vav1), mRNA.	scl50576.26.1_29-S
Cybb	NM_007807	2.952	0.002	Mus musculus cytochrome b-245, beta polypeptide (Cybb), mRNA.	scl54410.13_641-S
Tm7sf1	XM_122498.1	2.947	0.000844	Mus musculus transmembrane 7 superfamily member 1 (Tm7sf1), mRNA.	scl0083924.2_168-S
Diras2		2.944	0.00153		scl43971.2.2_53-S
Lum	NM_008524	2.937	0.00038	Mus musculus lumican (Lum), mRNA.	scl38510.3.1_11-S
Ncf2	NM_010877	2.931	0.00243	Mus musculus neutrophil cytosolic factor 2 (Ncf2), mRNA.	scl017970.15_30-S
Col5a1	NM_015734.1	2.922	6.32e-06	Mus musculus procollagen, type V, alpha 1 (Col5a1), mRNA.	scl0012831.1_231-S
Bmp1	NM_009755.2	2.922	2.25e-06	Mus musculus bone morphogenetic protein 1 (Bmp1), mRNA.	scl012153.1_23-S
Ccnb1	NM_172301.2	2.921	0.00154	Mus musculus cyclin B1 (Ccnb1), mRNA.	scl43586.8_295-S
Slit2	NM_178804.2	2.912	0.00491	Mus musculus slit homolog 2 (Drosophila) (Slit2), mRNA.	scl0020563.2_90-S
Oact1	NM_153546.1	2.904	3.36e-05	Mus musculus O-acyltransferase (membrane bound) domain containing 1 (Oact1), mRNA.	scl0218121.14_31-S
Fscn1	NM_007984.1	2.904	0.0178	Mus musculus fascin homolog 1, actin bundling protein (Strongylocentrotus) purpuratus) (Fscn1), mRNA.	scl27024.7_349-S
Agc1	NM_007424.1	2.898	2.6e-05	Mus musculus aggrecan 1 (Agc1), mRNA.	scl000217.1_30-S
C1qg	NM_007574.1	2.898	0.00904	Mus musculus complement component 1, q subcomponent, gamma polypeptide (C1qg), mRNA.	scl23656.3.1_6-S
Marcks	NM_008538	2.897	0.000186	Mus musculus myristoylated alanine rich protein kinase C substrate (Marcks), mRNA.	scl017118.3_6-S
Cd109	NM_153098.2	2.896	0.00241	Mus musculus CD109 antigen (Cd109), mRNA.	scl00235505.2_132-S
Capg	NM_007599	2.873	0.00416	Mus musculus capping protein (actin filament), gelsolin-like (Capg), mRNA.	scl29881.14.1_1-S
B130052G07Rik	NM_144879.1	2.863	0.0123	Mus musculus RIKEN cDNA B130052G07 gene (B130052G07Rik), mRNA.	scl15769.9_635-S
Aif1	NM_019467.2	2.861	0.00243	Mus musculus allograft inflammatory factor 1 (Aif1), mRNA.	scl0001712.1_14-S
Mlp	NM_010807.2	2.86	0.000518	Mus musculus MARCKS-like protein (Mlp), mRNA.	scl0017357.2_64-S
Ncf4	NM_008677.1	2.858	8.66e-05	Mus musculus neutrophil cytosolic factor 4 (Ncf4), mRNA.	scl47772.10.1_9-S
Gfra1	NM_010279.2	2.857	0.00305	Mus musculus glial cell line derived neurotrophic factor family receptor alpha 1 (Gfra1), mRNA.	scl014585.2_30-S
Pld3	NM_011116.1	2.848	0.000741	Mus musculus phospholipase D3 (Pld3), mRNA.	scl31600.13.1_22-S
Slc37a1	AK028984	2.847	0.0147	solute carrier family 37 (glycerol-3-phosphate transporter), member 1	ri|4732478E01|PX00052A23|AK028984|2945-S
Fcgr2b	NM_010187.1	2.838	0.00013	Mus musculus Fc receptor, IgG, low affinity IIb (Fcgr2b), mRNA.	scl014130.1_14-S
C1qa	NM_007572	2.832	0.00769	Mus musculus complement component 1, q subcomponent, alpha polypeptide (C1qa), mRNA.	scl012259.1_23-S
Ifi47	NM_008330.1	2.832	0.000222	Mus musculus interferon gamma inducible protein (Ifi47), mRNA.	scl015953.2_220-S
Gm22	XM_111398	2.831	0.000263		scl33231.3_546-S
Cyp4f18	NM_024444	2.831	0.00154	Mus musculus cytochrome P450, family 4, subfamily f, polypeptide 18 (Cyp4f18), mRNA.	scl34663.13.1_152-S
Cd109	NM_153098.2	2.829	0.000966	Mus musculus CD109 antigen (Cd109), mRNA.	scl0235505.44_49-S
Arrb2	NM_145429.1	2.828	0.00133	Mus musculus arrestin, beta 2 (Arrb2), mRNA.	scl41339.16.1_19-S
Kcnk13	NM_146037.1	2.827	0.00821	Mus musculus potassium channel, subfamily K, member 13 (Kcnk13), mRNA.	scl0217826.2_241-S
Postn	NM_015784.1	2.822	0.0079	Mus musculus periostin, osteoblast specific factor (Postn), mRNA.	scl0001963.1_13-S
Lair1	NM_178611.2	2.822	0.00204		scl0052855.2_42-S
Fpr-rs2	NM_008039.1	2.821	0.00114	Mus musculus formyl peptide receptor, related sequence 2 (Fpr-rs2), mRNA.	scl014289.2_177-S
Myo7a	NM_008663.1	2.821	0.00559	Mus musculus myosin VIIa (Myo7a), mRNA.	scl017921.2_30-S
Tgif	NM_009372.2	2.818	0.000207	Mus musculus TG interacting factor (Tgif), mRNA.	scl49651.7_46-S
Myo1g	NM_178440.2	2.817	0.000315	Mus musculus myosin IG (Myo1g), mRNA.	scl40536.24.1_162-S
LOC218617	XM_122636.2	2.816	0.000658	Mus musculus similar to p67phox (LOC218617), mRNA.	GI_38075070-S
Htr2b	NM_008311.1	2.816	0.0049	Mus musculus 5-hydroxytryptamine (serotonin) receptor 2B (Htr2b), mRNA.	scl16526.4.1_10-S
Tpbg	NM_011627.2	2.814	0.00101	Mus musculus trophoblast glycoprotein (Tpbg), mRNA.	scl0021983.2_246-S
Hgf	AK052289	2.809	0.0036	hepatocyte growth factor	ri|D330021I23|PX00191L11|AK052289|1634-S
Tens1	XM_109868	2.809	0.00485		scl00319939.1_268-S
1810009M01Rik	NM_023056.2	2.802	0.000317	Mus musculus RIKEN cDNA 1810009M01 gene (1810009M01Rik), mRNA.	scl29041.8.1_24-S
Cxcl14	NM_019568.1	2.801	0.0373	Mus musculus chemokine (C-X-C motif) ligand 14 (Cxcl14), mRNA.	scl43911.4.1_38-S
Fbln2	NM_007992.1	2.8	0.00196	Mus musculus fibulin 2 (Fbln2), mRNA.	scl014115.17_10-S
Sertad4	NM_198247.1	2.794	0.000266	Mus musculus SERTA domain containing 4 (Sertad4), mRNA.	scl15751.8_2-S
Alox5ap	NM_009663	2.793	0.00783	Mus musculus arachidonate 5-lipoxygenase activating protein (Alox5ap), mRNA.	scl26949.8.1_14-S
D730019B10Rik	NM_172785.1	2.792	0.00371		scl39161.6.1_317-S
Btk	NM_013482.1	2.791	0.00138	Mus musculus Bruton agammaglobulinemia tyrosine kinase (Btk), mRNA.	scl53833.22.1_115-S
Soat1	NM_009230.1	2.788	0.00411	Mus musculus sterol O-acyltransferase 1 (Soat1), mRNA.	scl16099.14_15-S
1110017L21Rik	AK003755	2.786	0.00111		ri|1110017L21|R000016O04|AK003755|762-S
Selpl	NM_009151.2	2.784	0.00194	Mus musculus selectin, platelet (p-selectin) ligand (Selpl), mRNA.	scl26191.2_17-S
Lst1	XM_359281.1	2.781	0.0245	Mus musculus leukocyte specific transcript 1 (Lst1), mRNA.	scl016988.2_22-S
Ccl21a	NM_011335.1	2.78	0.00397	Mus musculus chemokine (C-C motif) ligand 21a (leucine) (Ccl21a), mRNA.	scl0020298.1_98-S
Rarres1	XM_130987.3	2.779	0.000217		scl22085.6.1_94-S
AI132321	NM_178911.2	2.775	0.000909	Mus musculus expressed sequence AI132321 (AI132321), mRNA.	scl42725.12.1_79-S
Fn1	XM_129845.3	2.77	0.00157	Mus musculus fibronectin 1 (Fn1), mRNA.	scl16639.44.189_5-S
Fes	NM_010194.1	2.77	0.000603	Mus musculus feline sarcoma oncogene (Fes), mRNA.	scl31130.14_110-S
9630031D17Rik	AK036056	2.763	0.00297	similar to SIMILAR TO RAB7, MEMBER RAS ONCOGENE FAMILY [Homo sapiens]	ri|9630031D17|PX00115K16|AK036056|1674-S
Rgs1	NM_015811.1	2.762	0.0079	Mus musculus regulator of G-protein signaling 1 (Rgs1), mRNA.	scl000798.1_9-S
Ppic	NM_008908.1	2.761	0.00265	Mus musculus peptidylprolyl isomerase C (Ppic), mRNA.	scl51415.5.1_5-S
Inpp5d	NM_010566.1	2.76	0.000631	Mus musculus inositol polyphosphate-5-phosphatase D (Inpp5d), mRNA.	scl17694.28_265-S
		2.756	0.00337		GI_84370287-S
Lgmn	NM_011175.1	2.756	0.00106	Mus musculus legumain (Lgmn), mRNA.	scl42127.12.1_16-S
Slc11a1	NM_013612.1	2.748	0.00346	Mus musculus solute carrier family 11 (proton-coupled divalent metal ion transporters), member 1 (Slc11a1), mRNA.	scl018173.9_2-S
1200013B22Rik	NM_028778.2	2.747	0.00143	Mus musculus RIKEN cDNA 1200013B22 gene (1200013B22Rik), mRNA.	scl17480.9.1_6-S
Scgf	NM_009131	2.744	0.000187	Mus musculus stem cell growth factor (Scgf), mRNA.	scl31417.6_465-S
Clecsf5	NM_021364.1	2.743	0.00215	Mus musculus C-type (calcium dependent, carbohydrate-recognition domain) lectin, superfamily member 5 (Clecsf5), mRNA.	scl0023845.2_228-S
Cyba	NM_007806.1	2.739	0.00321	Mus musculus cytochrome b-245, alpha polypeptide (Cyba), mRNA.	scl34224.8.1_50-S
Adam19	NM_009616	2.737	0.000109	Mus musculus a disintegrin and metalloproteinase domain 19 (meltrin beta) (Adam19), mRNA.	scl011492.26_194-S
Cxcr4	NM_009911.2	2.736	0.0484	Mus musculus chemokine (C-X-C motif) receptor 4 (Cxcr4), mRNA.	scl16332.2_164-S
Cd52	NM_013706	2.728	0.0295	Mus musculus CD52 antigen (Cd52), mRNA.	scl023833.2_2-S
Ccnb1	NM_172301.2	2.728	0.00273	Mus musculus cyclin B1 (Ccnb1), mRNA.	scl0268697.4_6-S
Arhgap22	NM_153800.2	2.723	0.011	Mus musculus Rho GTPase activating protein 22 (Arhgap22), mRNA.	scl46468.16.1_298-S
9430028L06Rik	NM_172629	2.723	0.000118	Mus musculus RIKEN cDNA 9430028L06 gene (9430028L06Rik), mRNA.	scl51346.13.1_11-S
Emp1	NM_010128.3	2.722	0.000292	Mus musculus epithelial membrane protein 1 (Emp1), mRNA.	scl29429.7_143-S
Fkbp11	NM_024169.2	2.721	0.0173	Mus musculus FK506 binding protein 11 (Fkbp11), mRNA.	scl46759.5.1_10-S
D230007K08Rik	NM_175547.2	2.718	5.49e-05	Mus musculus RIKEN cDNA D230007K08 gene (D230007K08Rik), mRNA.	scl48822.17_669-S
C1qtnf3	NM_030888.2	2.717	0.0248	Mus musculus C1q and tumor necrosis factor related protein 3 (C1qtnf3), mRNA.	scl0002488.1_16-S
4632428N05Rik	NM_028732.2	2.715	9.79e-05	Mus musculus RIKEN cDNA 4632428N05 gene (4632428N05Rik), mRNA.	scl38879.8_20-S
Farp1		2.708	6.21e-05	Mus musculus FERM, RhoGEF (Arhgef) and pleckstrin domain protein 1 (chondrocyte-derived) (Farp1), mRNA.	scl0223254.9_31-S
D1Ertd471e		2.706	6.56e-05		scl027877.2_206-S
Cpxm1	NM_019696.1	2.704	0.00246	Mus musculus carboxypeptidase X 1 (M14 family) (Cpxm1), mRNA.	scl056264.2_29-S
Rgpr	NM_033354.2	2.701	0.000336	Mus musculus regucalcin gene promotor region related protein (Rgpr), mRNA.	scl17334.16_99-S
Litaf	NM_019980.1	2.691	0.000933	Mus musculus LPS-induced TN factor (Litaf), mRNA.	scl0056722.2_11-S
Slp	NM_011413	2.691	2.38e-06	Mus musculus sex-limited protein (Slp), mRNA.	scl020567.3_14-S
Coro1a	NM_009898.2	2.691	0.000918	Mus musculus coronin, actin binding protein 1A (Coro1a), mRNA.	scl30675.13.1_1-S
Vcam1	AK030195	2.688	0.00208	vascular cell adhesion molecule 1	ri|4933416C16|PX00020F19|AK030195|2538-S
2510015F01Rik	XM_354801.1	2.684	0.00396	Mus musculus RIKEN cDNA 2510015F01 gene (2510015F01Rik), mRNA.	scl46497.11.10_2-S
LOC383435	XM_357051.1	2.679	0.00734	Mus musculus similar to sperm protein SSP3111; similar to testes development-related NYD-SP21 (LOC383435), mRNA.	GI_38084907-S
Oas1g	NM_011852.2	2.678	0.00288	Mus musculus 2-5 oligoadenylate synthetase 1A (Oas1a), mRNA.	scl0246730.3_14-S
2610318C08Rik	XM_149213.1	2.678	0.00412	Mus musculus RIKEN cDNA 2610318C08 gene (2610318C08Rik), mRNA.	scl18678.1.201_0-S
Eln	NM_007925.2	2.677	6.17e-05	Mus musculus elastin (Eln), mRNA.	scl013717.1_13-S
Pcolce	NM_008788.1	2.677	0.000577	Mus musculus procollagen C-proteinase enhancer protein (Pcolce), mRNA.	scl018542.3_8-S
Lyzs	NM_017372.2	2.676	0.000329	Mus musculus lysozyme (Lyzs), mRNA.	scl0017105.1_34-S
Il18bp	NM_010531.1	2.672	0.00243	Mus musculus interleukin 18 binding protein (Il18bp), mRNA.	scl30953.4_24-S
Cxcl16	NM_023158	2.672	0.00838	Mus musculus chemokine (C-X-C motif) ligand 16 (Cxcl16), mRNA.	scl39995.5_256-S
4733401I05Rik		2.668	0.00698		scl0070848.1_225-S
Icsbp1	NM_008320.2	2.665	0.0013	Mus musculus interferon consensus sequence binding protein 1 (Icsbp1), mRNA.	scl33241.10_186-S
Mki67	XM_133912.3	2.661	0.00466	Mus musculus antigen identified by monoclonal antibody Ki 67 (Mki67), mRNA.	scl0017345.1_1-S
Aldh3b1	NM_026316.2	2.661	0.00325	Mus musculus aldehyde dehydrogenase 3 family, member B1 (Aldh3b1), mRNA.	scl067689.9_195-S
Cyp7b1	NM_007825.1	2.661	0.0101	Mus musculus cytochrome P450, family 7, subfamily b, polypeptide 1 (Cyp7b1), mRNA.	scl22366.7.1_2-S
Ccl21b	NM_011124.3	2.66	0.0052	Mus musculus chemokine (C-C motif) ligand 21b (serine) (Ccl21b), mRNA.	scl0018829.1_65-S
Itgb2	NM_008404.1	2.659	0.0031	Mus musculus integrin beta 2 (Itgb2), mRNA.	scl38737.14.1_60-S
Was	NM_009515.1	2.655	0.000198	Mus musculus Wiskott-Aldrich syndrome homolog (human) (Was), mRNA.	scl54435.12.1_121-S
Irf5	NM_012057.1	2.653	0.00103	Mus musculus interferon regulatory factor 5 (Irf5), mRNA.	scl30286.11_185-S
Sox4	NM_009238.1	2.651	4.24e-05	Mus musculus SRY-box containing gene 4 (Sox4), mRNA.	scl0020677.2_120-S
Tm7sf1	NM_031999	2.651	0.000624	Mus musculus transmembrane 7 superfamily member 1 (Tm7sf1), mRNA.	scl44283.11_147-S
Mrc2	NM_008626	2.65	0.000811	Mus musculus mannose receptor, C type 2 (Mrc2), mRNA.	scl40823.31_186-S
Tnfsf13b	NM_033622.1	2.648	0.00138	Mus musculus tumor necrosis factor (ligand) superfamily, member 13b (Tnfsf13b), mRNA.	scl0024099.1_66-S
Prkcb	NM_008855.1	2.647	0.000138		scl018751.17_49-S
Npas2	NM_008719	2.645	0.0036	Mus musculus neuronal PAS domain protein 2 (Npas2), mRNA.	scl18045.2_282-S
Adam8	NM_007403.1	2.64	0.0383	Mus musculus a disintegrin and metalloprotease domain 8 (Adam8), mRNA.	scl30524.22.332_4-S
		2.635	0.00067		GI_54291705-S
5133400O11Rik	AK050281	2.632	0.00394		ri|C730033L13|PX00087I06|AK050281|2240-S
Ccl19	NM_011888	2.629	0.00228	Mus musculus chemokine (C-C motif) ligand 19 (Ccl19), mRNA.	scl024047.3_30-S
Arhgef5	XM_133067.3	2.628	2.87e-05	Mus musculus Rho guanine nucleotide exchange factor (GEF) 5 (Arhgef5), mRNA.	scl054324.3_167-S
C730049P21	NM_177800.2	2.627	0.0111	Mus musculus hypothetical protein C730049P21 (C730049P21), mRNA.	scl39780.1.1_180-S
Ifi30	NM_023065.2	2.626	0.00197	Mus musculus interferon gamma inducible protein 30 (Ifi30), mRNA.	scl000591.1_21-S
Cdkn2b	NM_007670.2	2.624	0.000987	Mus musculus cyclin-dependent kinase inhibitor 2B (p15, inhibits CDK4) (Cdkn2b), mRNA.	scl24120.2_589-S
Plac8	NM_139198.1	2.619	0.00867	Mus musculus placenta-specific 8 (Plac8), mRNA.	scl26323.5.1_40-S
2810417H13Rik	NM_026515.1	2.619	0.00373	Mus musculus RIKEN cDNA 2810417H13 gene (2810417H13Rik), mRNA.	scl36799.4_9-S
Itgax	NM_021334.1	2.618	0.000887	Mus musculus integrin alpha X (Itgax), mRNA.	scl32007.32.31_71-S
Rab1	NM_008996.2	2.618	1.39e-05	Mus musculus RAB1, member RAS oncogene family (Rab1), mRNA.	scl41808.6_29-S
Lcp2	NM_010696.2	2.617	0.00247	Mus musculus lymphocyte cytosolic protein 2 (Lcp2), mRNA.	scl016822.21_5-S
Ccl21c	NM_023052	2.611	0.00699	Mus musculus chemokine (C-C motif) ligand 21c (leucine) (Ccl21c), mRNA.	scl0065956.1_31-S
Fhl2	NM_010212	2.61	7.26e-05	Mus musculus four and a half LIM domains 2 (Fhl2), mRNA.	scl16816.7.1_32-S
Tcirg1	NM_016921.2	2.61	0.00435	Mus musculus T-cell, immune regulator 1 (Tcirg1), mRNA.	scl53436.18.1_9-S
Rai14	NM_030690.2	2.607	0.01	Mus musculus retinoic acid induced 14 (Rai14), mRNA.	scl47392.22_290-S
Selpl	AK089188	2.606	0.003	selectin, platelet (p-selectin) ligand	ri|F630032C22|PL00002A10|AK089188|1532-S
Ctsc	NM_009982.2	2.606	0.0011	Mus musculus cathepsin C (Ctsc), mRNA.	scl000253.1_401-S
BC064033	NM_173375	2.605	0.0425		scl29154.3_539-S
BC032204	NM_153795.1	2.603	0.000155	Mus musculus cDNA sequence BC032204 (BC032204), mRNA.	scl52901.13.183_19-S
9230117N10Rik	NM_133775.1	2.603	6.02e-05	Mus musculus RIKEN cDNA 9230117N10 gene (9230117N10Rik), mRNA.	scl53221.10_351-S
Sla	NM_009192	2.599	0.000715	Mus musculus src-like adaptor (Sla), mRNA.	scl47124.10_349-S
Col3a1	NM_009930.1	2.598	2.74e-05	Mus musculus procollagen, type III, alpha 1 (Col3a1), mRNA.	scl012825.37_20-S
Dcn	NM_007833.1	2.597	0.00777	Mus musculus decorin (Dcn), mRNA.	scl0003843.1_1-S
Vcam1	NM_011693.2	2.593	0.000527	Mus musculus vascular cell adhesion molecule 1 (Vcam1), mRNA.	scl0022329.2_144-S
E430025L02Rik	NM_146069	2.579	0.001	Mus musculus RIKEN cDNA E430025L02 gene (E430025L02Rik), mRNA.	scl0224109.1_93-S
Coro1a	NM_009898.2	2.577	0.00156	Mus musculus coronin, actin binding protein 1A (Coro1a), mRNA.	scl000111.1_99-S
H19	NR_001592.1	2.573	0.0403	Mus musculus H19 fetal liver mRNA (H19) on chromosome 7.	scl30470.4_40-S
Tnfrsf26	NM_175649.2	2.569	0.0133	Mus musculus tumor necrosis factor receptor superfamily, member 26 (Tnfrsf26), mRNA.	scl0244237.1_299-S
Ddit4l	NM_030143.2	2.569	0.00242	Mus musculus DNA-damage-inducible transcript 4-like (Ddit4l), mRNA.	scl22560.5_561-S
Mefv	NM_019453.1	2.569	0.00565	Mus musculus Mediterranean fever (Mefv), mRNA.	scl48826.10.1_4-S
Fkhl18	NM_010226.1	2.568	0.000831	Mus musculus forkhead-like 18 (Drosophila) (Fkhl18), mRNA.	scl18491.1.2_327-S
Rin1	NM_145495.1	2.567	0.000434	Mus musculus Ras and Rab interactor 1 (Rin1), mRNA.	scl0225870.1_275-S
Tk1	NM_009387.1	2.564	0.00606	Mus musculus thymidine kinase 1 (Tk1), mRNA.	scl021877.4_33-S
	AK053042.1	2.554	0.00561	Mus musculus 15 days embryo head cDNA, RIKEN full-length enriched library, clone:D930031H08 product:unknown EST, full insert sequence.	scl00260315.1_244-S
Plek	NM_019549.1	2.554	0.000205	Mus musculus pleckstrin (Plek), mRNA.	scl0056193.2_274-S
Samsn1	NM_023380.1	2.553	0.00528	Mus musculus SAM domain, SH3 domain and nuclear localisation signals, 1 (Samsn1), mRNA.	scl0067742.1_215-S
Glipr1	NM_028608.1	2.552	0.00716	Mus musculus GLI pathogenesis-related 1 (glioma) (Glipr1), mRNA.	scl37497.8.1_151-S
Slp	NM_011413	2.549	3.28e-05	Mus musculus sex-limited protein (Slp), mRNA.	scl0020567.1_162-S
1700112C13Rik	NM_183103.1	2.549	0.0204	Mus musculus RIKEN cDNA 1700112C13 gene (1700112C13Rik), mRNA.	scl36418.5.1_330-S
Cd14	NM_009841.2	2.549	4.29e-05	Mus musculus CD14 antigen (Cd14), mRNA.	scl51506.2_48-S
Ptpro	NM_011216.1	2.548	0.000222	Mus musculus protein tyrosine phosphatase, receptor type, O (Ptpro), mRNA.	scl29415.27.1_0-S
Ptx3	NM_008987.2	2.545	0.000325	Mus musculus pentaxin related gene (Ptx3), mRNA.	scl019288.3_2-S
Ii	NM_010545.2	2.541	0.000486	Mus musculus Ia-associated invariant chain (Ii), mRNA.	scl016149.9_25-S
2510015F01Rik	AK010966	2.539	0.00639		ri|2510015F01|ZX00047N14|AK010966|669-S
Slc7a7	NM_011405.1	2.534	0.00103	Mus musculus solute carrier family 7 (cationic amino acid transporter, y+ system), member 7 (Slc7a7), mRNA.	scl000331.1_58-S
Enpp1	NM_008813.2	2.532	0.00232	Mus musculus ectonucleotide pyrophosphatase/phosphodiesterase 1 (Enpp1), mRNA.	scl38117.23.1_41-S
Col24a1	XM_355436	2.531	0.000267	Mus musculus collagen, type XXIV, alpha 1 (Col24a1), mRNA.	scl22494.4.1_297-S
Csf3r	NM_007782.1	2.53	0.00056	Mus musculus colony stimulating factor 3 receptor (granulocyte) (Csf3r), mRNA.	scl012986.17_26-S
Slc11a1	NM_013612.1	2.524	0.00602	Mus musculus solute carrier family 11 (proton-coupled divalent metal ion transporters), member 1 (Slc11a1), mRNA.	scl0018173.2_296-S
Apoc4	NM_007385.2	2.524	0.0391	Mus musculus apolipoprotein C-IV (Apoc4), mRNA.	scl011425.3_30-S
Loxl2	NM_033325.1	2.52	0.00495	Mus musculus lysyl oxidase-like 2 (Loxl2), mRNA.	scl0094352.2_42-S
Oas1g	NM_011852.2	2.514	0.000685	Mus musculus 2-5 oligoadenylate synthetase 1G (Oas1g), mRNA.	scl023960.6_30-S
Hgf	NM_010427.2	2.512	0.0212	Mus musculus hepatocyte growth factor (Hgf), mRNA.	scl28087.20.1_9-S
Hcls1	NM_008225.1	2.512	0.00553	Mus musculus hematopoietic cell specific Lyn substrate 1 (Hcls1), mRNA.	scl49172.15.1_1-S
Scarf2	NM_153790.1	2.511	9.15e-05	Mus musculus scavenger receptor class F, member 2 (Scarf2), mRNA.	scl49370.9_720-S
Panx1	NM_019482.1	2.506	0.00224	Mus musculus pannexin 1 (Panx1), mRNA.	scl0055991.2_6-S
Col14a1	NM_181277.1	2.499	1.45e-05	Mus musculus procollagen, type XIV, alpha 1 (Col14a1), mRNA.	scl47906.48.797_10-S
Rab7l1	NM_144875.1	2.498	0.000748	Mus musculus RAB7, member RAS oncogene family-like 1 (Rab7l1), mRNA.	scl17491.6.1_47-S
Adcy2	NM_153534.1	2.49	0.0189	Mus musculus adenylate cyclase 2 (Adcy2), mRNA.	scl43784.25.1_156-S
0610011I04Rik	NM_025326.2	2.489	0.000428	Mus musculus RIKEN cDNA 0610011I04 gene (0610011I04Rik), mRNA.	scl066058.8_40-S
		2.488	3.18e-05		GI_45383917-A
Ii	BC003476	2.488	7.03e-05	Mus musculus Ia-associated invariant chain (Ii), mRNA.	scl0002234.1_37-S
P2ry6	NM_183168.1	2.488	0.000372	Mus musculus pyrimidinergic receptor P2Y, G-protein coupled, 6 (P2ry6), mRNA.	scl0233571.1_307-S
Top2a	NM_011623.1	2.488	0.00228	Mus musculus topoisomerase (DNA) II alpha (Top2a), mRNA.	scl39614.33.3_6-S
Cxcl10	NM_021274	2.487	0.0374	Mus musculus chemokine (C-X-C motif) ligand 10 (Cxcl10), mRNA.	scl26371.6_22-S
Junb	NM_008416.1	2.486	6.7e-06	Mus musculus Jun-B oncogene (Junb), mRNA.	scl016477.1_58-S
Tnfrsf22	NM_023680	2.482	0.00413	Mus musculus tumor necrosis factor receptor superfamily, member 22 (Tnfrsf22), mRNA.	scl0319679.1_12-S
BC049354	XM_194289.2	2.478	0.00155		scl0269799.6_89-S
Nid2	NM_008695.1	2.478	0.0155	Mus musculus nidogen 2 (Nid2), mRNA.	scl46602.21_8-S
Fn1	XM_129845.3	2.475	0.00135	Mus musculus fibronectin 1 (Fn1), mRNA.	scl0001003.1_0-S
Tk1	NM_009387	2.474	0.0032	Mus musculus thymidine kinase 1 (Tk1), mRNA.	scl0001554.1_4-S
Galgt1	NM_008080.3	2.473	0.00618	Mus musculus UDP-N-acetyl-alpha-D-galactosamine:(N-acetylneuraminyl)- galactosylglucosylceramide-beta-1, 4-N-acetylgalactosaminyltransferase (Galgt1), mRNA.	scl38328.12.1_41-S
Cd48	NM_007649.2	2.471	0.00519	Mus musculus CD48 antigen (Cd48), mRNA.	scl17219.5.1_76-S
BC006933	NM_146040.1	2.467	0.000161	Mus musculus cDNA sequence BC006933 (BC006933), mRNA.	scl0217946.10_177-S
Glipr2	NM_027450	2.466	0.000307		scl0384009.6_207-S
Rgs10	NM_026418.1	2.465	0.00192	Mus musculus regulator of G-protein signalling 10 (Rgs10), mRNA.	scl067865.1_323-S
Sfrp2	NM_009144.1	2.465	0.0115	Mus musculus secreted frizzled-related sequence protein 2 (Sfrp2), mRNA.	scl23053.4_260-S
Cxcl12	NM_013655.2	2.464	0.0278	Mus musculus chemokine (C-X-C motif) ligand 12 (Cxcl12), transcript variant 2, mRNA.	scl0001241.1_2518-S
8430426K15Rik		2.464	0.00394		scl16101.1.1002_23-S
Scgf	NM_009131.1	2.461	0.000257	Mus musculus stem cell growth factor (Scgf), mRNA.	scl0020256.2_48-S
Fxyd5	NM_008761.2	2.457	0.00812	Mus musculus FXYD domain-containing ion transport regulator 5 (Fxyd5), mRNA.	scl000234.1_15-S
	BC038148.1	2.453	5.34e-05	Mus musculus, Similar to Protein kinase C beta, clone IMAGE:1445957, mRNA.	scl000121.1_106-S
Cenpa	NM_007681.1	2.451	0.0029	Mus musculus centromere autoantigen A (Cenpa), mRNA.	scl012615.5_26-S
Cdca5	NM_026410.1	2.45	0.00405		scl52862.7_705-S
Mest	NM_008590.1	2.446	0.0446	Mus musculus mesoderm specific transcript (Mest), mRNA.	scl0017294.1_5-S
Gadd45a	NM_007836.1	2.445	0.003	Mus musculus growth arrest and DNA-damage-inducible 45 alpha (Gadd45a), mRNA.	scl28933.2.1_16-S
Pde1b	NM_008800.1	2.441	0.00325	Mus musculus phosphodiesterase 1B, Ca2+-calmodulin dependent (Pde1b), mRNA.	scl018574.14_254-S
Emr1	NM_010130.1	2.436	0.0186	Mus musculus EGF-like module containing, mucin-like, hormone receptor-like sequence 1 (Emr1), mRNA.	scl0001615.1_3-S
5430435G22Rik	NM_145509	2.436	0.00752	Mus musculus RIKEN cDNA 5430435G22 gene (5430435G22Rik), mRNA.	scl17495.7_75-S
Leprel2	NM_013534.1	2.436	2.33e-05		scl28417.13.1_3-S
Col15a1	NM_009928.2	2.435	5.32e-05	Mus musculus procollagen, type XV (Col15a1), mRNA.	scl012819.42_11-S
Plaur	NM_011113.2	2.434	0.00569	Mus musculus urokinase plasminogen activator receptor (Plaur), mRNA.	scl32962.7.1_133-S
Man2b1	NM_010764	2.433	9.41e-06	Mus musculus mannosidase 2, alpha B1 (Man2b1), mRNA.	scl0017159.2_303-S
Tnfrsf1b	NM_011610	2.432	0.0073	Mus musculus tumor necrosis factor receptor superfamily, member 1b (Tnfrsf1b), mRNA.	scl23541.10_6-S
Cysltr1	NM_021476.2	2.432	2.42e-05	Mus musculus cysteinyl leukotriene receptor 1 (Cysltr1), mRNA.	scl53915.4_77-S
Unc93b	NM_019449.1	2.431	0.00104	Mus musculus unc-93 homolog B (C. elegans) (Unc93b), mRNA.	scl52793.9.1_8-S
Oas1g	NM_011852	2.428	0.00135	Mus musculus 2-5 oligoadenylate synthetase 1G (Oas1g), mRNA.	scl0023960.2_17-S
Gpr171	NM_173398.1	2.428	0.00857		scl22124.2_66-S
Ucp2	NM_011671.2	2.424	0.00138	Mus musculus uncoupling protein 2, mitochondrial (Ucp2), mRNA.	scl00035.1_45-S
P4ha3	NM_177161	2.421	0.0208		scl32318.13.1_62-S
Col14a1	AK052963	2.419	5.51e-05	procollagen, type XIV, alpha 1	ri|D930004P21|PX00093B16|AK052963|2083-S
Clspn	NM_175554.3	2.418	0.00168		scl00269582.1_78-S
Cklfsf7	NM_133978.1	2.417	0.000781	Mus musculus chemokine-like factor super family 7 (Cklfsf7), mRNA.	scl0003450.1_9-S
Arl7	NM_177305.2	2.417	0.000434		scl16496.1_30-S
H2-Eb1	NM_010382.1	2.417	0.000808	Mus musculus histocompatibility 2, class II antigen E beta (H2-Eb1), mRNA.	scl50824.6.23_33-S
Fst	NM_008046.1	2.416	0.00142	Mus musculus follistatin (Fst), mRNA.	scl014313.3_29-S
Col24a1	XM_355436	2.41	4.99e-09	Mus musculus collagen, type XXIV, alpha 1 (Col24a1), mRNA.	scl0071355.1_296-S
1200013A08Rik	NM_024263.3	2.408	0.000186	Mus musculus RIKEN cDNA 1200013A08 gene (1200013A08Rik), mRNA.	scl24606.5_24-S
Cyp1b1	NM_009994.1	2.397	0.000724	Mus musculus cytochrome P450, family 1, subfamily b, polypeptide 1 (Cyp1b1), mRNA.	scl0013078.2_259-S
Cdc20	NM_023223.1	2.396	0.000165	Mus musculus cell division cycle 20 homolog (S. cerevisiae) (Cdc20), mRNA.	scl0107995.2_8-S
Scx	NM_198885.2	2.394	0.0109	Mus musculus scleraxis (Scx), mRNA.	scl020289.1_12-S
Igf1	NM_010512	2.392	0.0071	Mus musculus insulin-like growth factor 1 (Igf1), mRNA.	scl0003896.1_252-S
Gpc1	NM_016696.1	2.392	0.00582	Mus musculus glypican 1 (Gpc1), mRNA.	scl0014733.2_286-S
Ptgds2	NM_019455.2	2.389	0.00115	Mus musculus prostaglandin D2 synthase 2, hematopoietic (Ptgds2), mRNA.	scl28942.6.1_66-S
Srgap2	NM_153070.1	2.384	0.000244		scl28557.1_516-S
Akr1b8	NM_008012.1	2.383	0.0342	Mus musculus aldo-keto reductase family 1, member B8 (Akr1b8), mRNA.	scl30225.10.1_18-S
Vcam1	AK016465	2.38	0.00259	vascular cell adhesion molecule 1	ri|4931419I02|PX00016L17|AK016465|1370-S
Pdgfc	NM_019971.2	2.379	0.000169	Mus musculus platelet-derived growth factor, C polypeptide (Pdgfc), mRNA.	scl0054635.2_40-S
Spon2	NM_133903.2	2.379	0.000154	Mus musculus spondin 2, extracellular matrix protein (Spon2), mRNA.	scl26719.6_100-S
Sfrp4	NM_016687.1	2.376	0.00566	Mus musculus secreted frizzled-related sequence protein 4 (Sfrp4), mRNA.	scl020379.6_202-S
Entpd7	NM_053103	2.373	0.000144	Mus musculus ectonucleoside triphosphate diphosphohydrolase (Entpd7), mRNA.	scl53103.12_0-S
Kcnab2	NM_010598.2	2.372	0.0012	Mus musculus potassium voltage-gated channel, shaker-related subfamily, beta member 2 (Kcnab2), mRNA.	scl23461.27_162-S
2600017H08Rik	NM_025565.1	2.369	0.00532	Mus musculus RIKEN cDNA 2600017H08 gene (2600017H08Rik), mRNA.	scl19174.6.1_6-S
Ly9	NM_008534.1	2.365	0.037	Mus musculus lymphocyte antigen 9 (Ly9), mRNA.	scl15933.11.1_5-S
Renbp	NM_023132.1	2.365	0.00538	Mus musculus renin binding protein (Renbp), mRNA.	scl54150.7.1_69-S
Tpx2	NM_028109.2	2.364	0.00917		scl20105.20_178-S
Spag5	NM_017407.1	2.364	0.00224	Mus musculus sperm associated antigen 5 (Spag5), mRNA.	scl41207.21.1_236-S
Dtx4	NM_172442.2	2.364	1.28e-05	Mus musculus deltex 4 homolog (Drosophila) (Dtx4), mRNA.	scl52707.12_170-S
LOC380732	XM_354645.1	2.362	0.0117	Mus musculus similar to surface protein MCA-32 (LOC380732), mRNA.	GI_38091893-S
Ctsc	NM_009982.2	2.362	0.000311	Mus musculus cathepsin C (Ctsc), mRNA.	scl32422.10_62-S
Nusap1	NM_133851.1	2.36	0.000557	Mus musculus nucleolar and spindle associated protein 1 (Nusap1), mRNA.	scl00108907.2_230-S
C530043K16Rik	NM_177241.2	2.355	0.0045	Mus musculus RIKEN cDNA C530043K16 gene (C530043K16Rik), mRNA.	scl26541.1.1_25-S
Epb4.1l3	NM_013813.1	2.354	0.00169	Mus musculus erythrocyte protein band 4.1-like 3 (Epb4.1l3), mRNA.	scl013823.22_328-S
Cklfsf7	NM_133978.1	2.351	0.00202	Mus musculus chemokine-like factor super family 7 (Cklfsf7), mRNA.	scl35271.8.1_43-S
Abcg1	NM_009593	2.34	0.00465	Mus musculus ATP-binding cassette, sub-family G (WHITE), member 1 (Abcg1), mRNA.	scl50881.16_363-S
5830461L01Rik		2.339	0.00825		scl0076091.1_320-S
1200013B08Rik	NM_028773.2	2.338	0.00158	Mus musculus RIKEN cDNA 1200013B08 gene (1200013B08Rik), mRNA.	scl54952.8_631-S
Sh3bp2	NM_011893	2.336	0.0059	Mus musculus SH3-domain binding protein 2 (Sh3bp2), mRNA.	scl27911.17_304-S
Klrd1	NM_010654.1	2.336	0.00381	Mus musculus killer cell lectin-like receptor, subfamily D, member 1 (Klrd1), mRNA.	scl29460.6.1_6-S
Nkd2	NM_028186.2	2.334	0.000826	Mus musculus naked cuticle 2 homolog (Drosophila) (Nkd2), mRNA.	scl0072293.2_258-S
C76566	NM_178879.2	2.331	7.05e-05	Mus musculus expressed sequence C76566 (C76566), mRNA.	scl34412.1_2-S
C030002B11Rik		2.331	9.7e-05		scl38357.2.167_180-S
Gpr35	NM_022320.2	2.33	0.00763	Mus musculus G protein-coupled receptor 35 (Gpr35), mRNA.	scl064095.2_10-S
Il4ra	NM_010557.1	2.329	0.00664	Mus musculus interleukin 4 receptor, alpha (Il4ra), mRNA.	scl32070.13_140-S
		2.328	2.1e-05		GI_85702000-S
		2.326	0.00408		GI_84370245-I
Gdf15	NM_011819.1	2.326	0.00363	Mus musculus growth differentiation factor 15 (Gdf15), mRNA.	scl023886.1_155-S
Cenpe	NM_173762	2.323	0.00672	Mus musculus centromere protein E (Cenpe), mRNA.	scl22584.20.1_20-S
D1Bwg1363e	XM_129886.4	2.322	5.97e-05	Mus musculus DNA segment, Chr 1, Brigham & Womens Genetics 1363 expressed (D1Bwg1363e), mRNA.	scl16594.5_443-S
Lxn	NM_016753.2	2.32	0.00152	Mus musculus latexin (Lxn), mRNA.	scl22088.5.1_88-S
Pira4	NM_011091.1	2.319	0.000275	Mus musculus paired-Ig-like receptor A4 (Pira4), mRNA.	GI_21617862-S
Man1c1	NM_207237	2.319	0.000574	Mus musculus mannosidase, alpha, class 1C, member 1 (Man1c1), mRNA.	scl00230815.2_83-S
Fxyd6	NM_022004.5	2.319	0.000231	Mus musculus FXYD domain-containing ion transport regulator 6 (Fxyd6), mRNA.	scl37011.7_65-S
1810019A08Rik	NM_027206.1	2.318	0.0072	Mus musculus RIKEN cDNA 1810019A08 gene (1810019A08Rik), mRNA.	scl21847.2.1_30-S
Ccrk	NM_053180.2	2.315	4.46e-06		scl0105278.8_30-S
Nid1	NM_010917.1	2.315	0.000488	Mus musculus nidogen 1 (Nid1), mRNA.	scl45062.20_217-S
Tpcn2	NM_146206.2	2.309	4.47e-05	Mus musculus two pore segment channel 2 (Tpcn2), mRNA.	scl00233979.2_20-S
Igf1	NM_184052.1	2.308	0.0292	Mus musculus insulin-like growth factor 1 (Igf1), mRNA.	scl0003824.1_1258-S
Birc5	NM_009689.1	2.306	0.011	Mus musculus baculoviral IAP repeat-containing 5 (Birc5), mRNA.	scl011799.4_8-S
Sphk1	NM_011451.1	2.304	0.0065	Mus musculus sphingosine kinase 1 (Sphk1), mRNA.	scl0020698.1_299-S
Plk1	NM_011121.2	2.303	0.0028	Mus musculus polo-like kinase 1 (Drosophila) (Plk1), mRNA.	scl018817.10_297-S
Emilin1	NM_133918.1	2.301	1.93e-05	Mus musculus elastin microfibril interfacer 1 (Emilin1), mRNA.	scl27971.8.1_8-S
Kdelr3	NM_134090.1	2.299	0.000281	Mus musculus KDEL (Lys-Asp-Glu-Leu) endoplasmic reticulum protein retention receptor 3 (Kdelr3), mRNA.	scl0002476.1_437-S
Birc5	NM_009689.1	2.299	0.00806	Mus musculus baculoviral IAP repeat-containing 5 (Birc5), mRNA.	scl011799.1_11-S
Bmp1	NM_009755.2	2.294	9.55e-05	Mus musculus bone morphogenetic protein 1 (Bmp1), mRNA.	scl000373.1_361-S
Cklfsf3	NM_024217.2	2.294	0.000607	Mus musculus chemokine-like factor super family 3 (Cklfsf3), mRNA.	scl33440.8_211-S
C76566	NM_178879.2	2.293	7.4e-05		scl000056.1_228-S
Slfn2	NM_011408.1	2.291	0.00263	Mus musculus schlafen 2 (Slfn2), mRNA.	scl41148.2_393-S
Zfp521	NM_145492.1	2.29	0.000281	Mus musculus zinc finger protein 521 (Zfp521), mRNA.	scl00225207.2_53-S
Farp1	XM_127877.4	2.289	0.000495	Mus musculus FERM, RhoGEF (Arhgef) and pleckstrin domain protein 1 (chondrocyte-derived) (Farp1), mRNA.	scl00223254.1_50-S
Tnfrsf22	NM_023680.2	2.289	0.0232	Mus musculus tumor necrosis factor receptor superfamily, member 22 (Tnfrsf22), mRNA.	scl0079202.2_327-S
2310079N02Rik	NM_025636.1	2.287	0.000278	Mus musculus RIKEN cDNA 2310079N02 gene (2310079N02Rik), mRNA.	scl33169.8.1_16-S
0610039P13Rik	NM_028752.1	2.285	0.00995	Mus musculus RIKEN cDNA 0610039P13 gene (0610039P13Rik), mRNA.	scl0074096.2_52-S
A830039N02Rik		2.279	0.000699		scl54997.2.1442_77-S
9130017C17Rik	NM_027840.1	2.278	0.00123	Mus musculus RIKEN cDNA 9130017C17 gene (9130017C17Rik), mRNA.	GI_21313649-I
Fbn1	NM_007993	2.278	6.75e-05	Mus musculus fibrillin 1 (Fbn1), mRNA.	scl18732.66_476-S
Mcm5	NM_008566.1	2.278	0.00226	Mus musculus minichromosome maintenance deficient 5, cell division cycle 46 (S. cerevisiae) (Mcm5), mRNA.	scl33659.17.1_21-S
Wsb1	NM_019653.2	2.277	4.65e-06	Mus musculus WD repeat and SOCS box-containing 1 (Wsb1), mRNA.	scl39869.11_25-S
Rmcs1	NM_207105.1	2.275	0.000101	Mus musculus response to metastatic cancers 1 (Rmcs1), mRNA.	scl0114887.6_24-S
G431001E03Rik	NM_177364	2.274	2.74e-06	Mus musculus RIKEN cDNA G431001E03 gene (G431001E03Rik), mRNA.	scl41723.13_180-S
Coro1a	NM_009898.2	2.272	0.00282	Mus musculus coronin, actin binding protein 1A (Coro1a), mRNA.	scl000112.1_18-S
Il13ra1	NM_133990.3	2.271	0.000147	Mus musculus interleukin 13 receptor, alpha 1 (Il13ra1), mRNA.	scl55000.11_69-S
Pik3cg	NM_020272.1	2.268	0.000159	Mus musculus phosphoinositide-3-kinase, catalytic, gamma polypeptide (Pik3cg), mRNA.	scl0030955.2_290-S
Lsp1	NM_019391.1	2.268	0.0006	Mus musculus lymphocyte specific 1 (Lsp1), mRNA.	scl31867.15.2675_48-S
1200013A08Rik	NM_024263	2.263	0.000108	Mus musculus RIKEN cDNA 1200013A08 gene (1200013A08Rik), mRNA.	scl074761.10_0-S
Stx11	XM_203312.2	2.263	0.00037	Mus musculus syntaxin 11 (Stx11), mRNA.	scl38195.4_424-S
Il3ra	NM_008369.1	2.263	0.000239	Mus musculus interleukin 3 receptor, alpha chain (Il3ra), mRNA.	scl46617.10.1_4-S
Egr2	NM_010118.1	2.261	0.000721	Mus musculus early growth response 2 (Egr2), mRNA.	scl013654.4_67-S
Pira1	NM_011087.1	2.26	4.52e-05	Mus musculus paired-Ig-like receptor A1 (Pira1), mRNA.	GI_6755063-I
Pik3cg	NM_020272	2.26	0.005	Mus musculus phosphoinositide-3-kinase, catalytic, gamma polypeptide (Pik3cg), mRNA.	scl42548.13_47-S
2900076A13Rik		2.259	0.00245		scl20295.1.1_330-S
Igsf10	XM_143254.3	2.259	0.00308		scl22117.3_138-S
E430002D04Rik	NM_172909.1	2.259	0.00164	Mus musculus RIKEN cDNA E430002D04 gene (E430002D04Rik), mRNA.	scl31916.12.1_47-S
C80638	NM_178877.3	2.257	0.00532	Mus musculus expressed sequence C80638 (C80638), mRNA.	scl22582.14.1_63-S
Gdf3	NM_008108.1	2.257	0.00257	Mus musculus growth differentiation factor 3 (Gdf3), mRNA.	scl28440.3_153-S
6720469N11Rik	NM_177138.2	2.256	2.54e-05	Mus musculus RIKEN cDNA 6720469N11 gene (6720469N11Rik), mRNA.	scl21996.1.1532_72-S
Ccl9	NM_011338	2.255	0.00865	Mus musculus chemokine (C-C motif) ligand 9 (Ccl9), mRNA.	scl39819.5_328-S
Grn	NM_008175.2	2.254	7.7e-05	Mus musculus granulin (Grn), mRNA.	scl40859.13.1_14-S
BC029169	NM_153782.1	2.252	7.63e-05	Mus musculus cDNA sequence BC029169 (BC029169), mRNA.	scl39390.10.1_10-S
		2.25	0.00636		GI_77404282-S
Adamts12	NM_175501	2.25	0.0271	Mus musculus a disintegrin-like and metalloprotease (reprolysin type) with thrombospondin type 1 motif, 12 (Adamts12), mRNA.	scl48076.25_607-S
Gpnmb	NM_053110.2	2.249	3.87e-05	Mus musculus glycoprotein (transmembrane) nmb (Gpnmb), mRNA.	scl0093695.2_80-S
Ms4a6c	NM_028595	2.249	0.00285	Mus musculus membrane-spanning 4-domains, subfamily A, member 6C (Ms4a6c), mRNA.	scl53358.2.1_26-S
Man2b1	NM_010764	2.247	3.32e-05	Mus musculus mannosidase 2, alpha B1 (Man2b1), mRNA.	scl33560.21.1_30-S
Gpx7	NM_024198.1	2.246	0.000854	Mus musculus glutathione peroxidase 7 (Gpx7), mRNA.	scl24011.4.1_9-S
Uhrf1	NM_010931.2	2.245	0.00148	Mus musculus ubiquitin-like, containing PHD and RING finger domains, 1 (Uhrf1), mRNA.	scl018140.7_263-S
Rgs16	NM_011267.1	2.244	0.0422	Mus musculus regulator of G-protein signaling 16 (Rgs16), mRNA.	scl17359.5_60-S
Sepn1	NM_029100.1	2.243	1.14e-06	Mus musculus selenoprotein N, 1 (Sepn1), mRNA.	scl23684.11_537-S
Mfap5	NM_015776	2.241	0.000155	Mus musculus microfibrillar associated protein 5 (Mfap5), mRNA.	scl29544.11_278-S
BC020108		2.241	0.00272	Mus musculus cDNA sequence BC020108 (BC020108), mRNA.	scl51893.2_691-S
Villp	NM_011700	2.238	0.00185		scl36353.20.1_79-S
Robo1	NM_019413.1	2.236	1.38e-05	Mus musculus roundabout homolog 1 (Drosophila) (Robo1), mRNA.	scl019876.3_41-S
Gns	NM_029364.1	2.236	0.000375	Mus musculus glucosamine (N-acetyl)-6-sulfatase (Gns), mRNA.	scl38366.14_414-S
Art4	NM_026639.1	2.234	0.00277	Mus musculus ADP-ribosyltransferase 4 (Art4), mRNA.	scl28275.3.1_28-S
Gpr153	NM_178406.1	2.232	0.0104		scl24655.6_237-S
Igf1	NM_010512.2	2.231	0.015	Mus musculus insulin-like growth factor 1 (Igf1), mRNA.	scl016000.2_30-S
Adora2b	NM_007413.2	2.231	0.0013	Mus musculus adenosine A2b receptor (Adora2b), mRNA.	scl41457.2_174-S
Adamts2	NM_175643.1	2.231	3.12e-06	Mus musculus a disintegrin-like and metalloprotease (reprolysin type) with thrombospondin type 1 motif, 2 (Adamts2), mRNA.	scl41609.24.1_99-S
Rmcs1	NM_207105.1	2.23	0.00104	Mus musculus histocompatibility 2, class II antigen A, beta 1 (H2-Ab1), mRNA.	scl014961.2_4-S
Snai2	XM_147233.1	2.23	2.71e-05	Mus musculus snail homolog 2 (Drosophila) (Snai2), mRNA.	scl49394.3_153-S
Nfkbiz	NM_030612	2.229	0.000384		scl48393.15_330-S
Msr2	NM_030707	2.228	0.00482	Mus musculus macrophage scavenger receptor 2 (Msr2), mRNA.	scl0001944.1_101-S
Galnt10	NM_134189.2	2.228	0.00536	Mus musculus UDP-N-acetyl-alpha-D-galactosamine:polypeptide N-acetylgalactosaminyltransferase 10 (Galnt10), mRNA.	scl0171212.11_63-S
LOC385699	XM_358915.1	2.227	0.0105	Mus musculus similar to Ab2-162 (LOC385699), mRNA.	GI_38080226-S
Ptpn8	NM_008979.1	2.224	0.00706	Mus musculus protein tyrosine phosphatase, non-receptor type 8 (Ptpn8), mRNA.	scl0001931.1_2-S
Ptgfrn	NM_011197	2.224	9.16e-05	Mus musculus prostaglandin F2 receptor negative regulator (Ptgfrn), mRNA.	scl11772.1.1_12-S
Pdir	NM_028295	2.224	0.00413	Mus musculus protein disulfide isomerase-related (Pdir), mRNA.	scl48517.26.1_0-S
Dab2	NM_023118.1	2.222	0.000786	Mus musculus disabled homolog 2 (Drosophila) (Dab2), mRNA.	scl013132.15_5-S
4833416E15Rik		2.221	0.000622		scl5523.1.1_109-S
Pdgfrb	NM_008809.1	2.22	0.000478	Mus musculus platelet derived growth factor receptor, beta polypeptide (Pdgfrb), mRNA.	scl51888.24_434-S
Clic1	NM_033444.1	2.219	0.00529	Mus musculus chloride intracellular channel 1 (Clic1), mRNA.	scl50794.7.1_43-S
D17H6S56E-5	NM_033075.2	2.216	0.00789	Mus musculus DNA segment, Chr 17, human D6S56E 5 (D17H6S56E-5), mRNA.	GI_31982600-S
BC022145	NM_144830.1	2.216	0.00161	Mus musculus cDNA sequence BC022145 (BC022145), mRNA.	scl40877.8.1_11-S
B930095G15Rik	NM_177121.2	2.208	0.000406	Mus musculus RIKEN cDNA B930095G15 gene (B930095G15Rik), mRNA.	scl00320268.2_218-S
Pdgfrl	NM_026840.2	2.206	0.011	Mus musculus platelet-derived growth factor receptor-like (Pdgfrl), mRNA.	scl0068797.1_101-S
Gbx2	NM_010262.2	2.205	0.022	Mus musculus gastrulation brain homeobox 2 (Gbx2), mRNA.	scl16491.2.1_166-S
Sap30	NM_021788.1	2.202	0.00745	Mus musculus sin3 associated polypeptide (Sap30), mRNA.	scl34795.4.1_9-S
Csf1r	NM_007779.1	2.201	0.000974	Mus musculus colony stimulating factor 1 receptor (Csf1r), mRNA.	scl012978.19_21-S
A830007P12Rik	NM_146115.2	2.2	2.43e-06	Mus musculus RIKEN cDNA A830007P12 gene (A830007P12Rik), mRNA.	GI_31981883-S
Kif22	NM_145588.1	2.2	0.000889	Mus musculus kinesin family member 22 (Kif22), mRNA.	scl30660.11.1_1-S
Hivep3	NM_010657	2.199	0.000396	Mus musculus human immunodeficiency virus type I enhancer binding protein 3 (Hivep3), mRNA.	scl25023.8_94-S
Casp4	NM_007609.1	2.198	7.88e-05	Mus musculus caspase 4, apoptosis-related cysteine protease (Casp4), mRNA.	scl37316.9.1_41-S
Raet1b	NM_009017.1	2.197	0.0346	Mus musculus retinoic acid early transcript beta (Raet1b), mRNA.	GI_6679618-S
Nope	NM_020043.1	2.194	3.03e-05	Mus musculus neighbor of Punc E11 (Nope), mRNA.	scl36816.23_421-S
Gats	XM_289726.2	2.189	1.1e-05	Mus musculus opposite strand transcription unit to Stag3 (Gats), mRNA.	scl27148.11_0-S
AW491445	NM_134154.1	2.188	0.00376	Mus musculus expressed sequence AW491445 (AW491445), mRNA.	scl0107375.1_234-S
Fyb	NM_011815.1	2.187	0.000412	Mus musculus FYN binding protein (Fyb), mRNA.	scl023880.13_4-S
C230090D14	NM_173019.2	2.186	0.000273	Mus musculus hypothetical protein C230090D14 (C230090D14), mRNA.	scl0270198.14_257-S
5430427O19Rik	XM_135944.2	2.186	0.0023	Mus musculus RIKEN cDNA 5430427O19 gene (5430427O19Rik), mRNA.	scl54798.3_198-S
Pbp2	NM_029595.1	2.185	0.0235		scl28289.1.79_12-S
Dcamkl1	AK043874	2.184	0.00629	double cortin and calcium/calmodulin-dependent protein kinase-like 1	ri|A830044L14|PX00155G22|AK043874|1725-S
Pak3	NM_008778.1	2.182	0.000483	Mus musculus p21 (CDKN1A)-activated kinase 3 (Pak3), mRNA.	scl018481.14_0-S
A630001G21Rik	NM_177055.2	2.181	0.000443	Mus musculus RIKEN cDNA A630001G21 gene (A630001G21Rik), mRNA.	GI_31342691-S
2210415K03Rik		2.181	0.00134		scl072362.1_11-S
Gus	NM_010368.1	2.181	0.003		scl25993.7.1_14-S
D17H6S56E-5	NM_033075.2	2.181	0.00542	Mus musculus DNA segment, Chr 17, human D6S56E 5 (D17H6S56E-5), mRNA.	scl50002.3_113-S
9430068D06Rik	AK020478	2.179	0.0242	inferred: H3 histone, family 3B / putative {Mus musculus}	ri|9430068D06|PX00109P12|AK020478|1151-S
LOC383540	XM_357113.1	2.179	0.00596		scl00394432.2_50-S
Anxa8	NM_013473.2	2.178	0.000886	Mus musculus annexin A8 (Anxa8), mRNA.	scl46459.12.1_91-S
Wisp1	NM_018865.1	2.173	0.0113	Mus musculus WNT1 inducible signaling pathway protein 1 (Wisp1), mRNA.	scl0002564.1_1395-S
C130020P16Rik		2.173	0.019		scl0320028.1_99-S
Plod2	NM_011961	2.172	0.0069	Mus musculus procollagen lysine, 2-oxoglutarate 5-dioxygenase 2 (Plod2), mRNA.	scl36619.20_240-S
Blnk	NM_008528.3	2.17	0.00236	Mus musculus B-cell linker (Blnk), mRNA.	scl000448.1_1-S
Upp1	NM_009477.1	2.17	0.0199	Mus musculus uridine phosphorylase 1 (Upp1), mRNA.	scl41842.10.1_70-S
C920005C14Rik	NM_177391.2	2.169	4.84e-06	Mus musculus RIKEN cDNA C920005C14 gene (C920005C14Rik), mRNA.	scl0338368.2_77-S
Mmp11	NM_008606.1	2.165	0.000601	Mus musculus matrix metalloproteinase 11 (Mmp11), mRNA.	scl37806.7_98-S
Rhod	NM_007485.2	2.164	0.000164	Mus musculus ras homolog gene family, member D (Rhod), mRNA.	scl53459.3.1_19-S
Gas2l3	XM_137276	2.162	0.00217		scl0237436.1_279-S
Slamf9	NM_029612.2	2.162	0.00138	Mus musculus SLAM family member 9 (Slamf9), mRNA.	scl17201.4.1_50-S
Rab32	NM_026405.2	2.161	0.000916	Mus musculus RAB32, member RAS oncogene family (Rab32), mRNA.	scl38210.4_147-S
C130092E12		2.16	1.4e-06		scl51240.1.1_8-S
Pfc	XM_135820.3	2.16	0.00299	Mus musculus properdin factor, complement (Pfc), mRNA.	scl54357.9.1_59-S
Ccnd1	NM_007631.1	2.155	0.00143	Mus musculus cyclin D1 (Ccnd1), mRNA.	scl0012443.2_180-S
Ccrk	NM_053180.2	2.155	3.37e-07		scl44672.5.1_29-S
Kdelr2	NM_025841.1	2.152	1.47e-05	Mus musculus KDEL (Lys-Asp-Glu-Leu) endoplasmic reticulum protein retention receptor 2 (Kdelr2), mRNA.	scl27015.4.1_35-S
Def6	NM_027185.1	2.152	0.0006	Mus musculus differentially expressed in FDCP 6 (Def6), mRNA.	scl50927.13.1_12-S
Fnbp1	NM_019406	2.151	1.72e-05	Mus musculus formin binding protein 1 (Fnbp1), mRNA.	scl19460.1.412_12-S
C4	NM_009780.1	2.148	0.000708	Mus musculus complement component 4 (within H-2S) (C4), mRNA.	scl0012268.1_78-S
Rrbp1	XM_130532.1	2.147	3.16e-05	Mus musculus ribosome binding protein 1 (Rrbp1), mRNA.	scl18579.23.1_24-S
Ltbp3	NM_008520.1	2.144	0.00172	Mus musculus latent transforming growth factor beta binding protein 3 (Ltbp3), mRNA.	scl0016998.2_125-S
Wig1	NM_009517.1	2.144	8.06e-05	Mus musculus wild-type p53-induced gene 1 (Wig1), mRNA.	scl022401.2_30-S
Abi3	NM_025659.1	2.14	0.00263	Mus musculus ABI gene family, member 3 (Abi3), mRNA.	scl0066610.1_317-S
Slfn1	NM_011407.1	2.138	0.00636	Mus musculus schlafen 1 (Slfn1), mRNA.	scl41147.2_666-S
C1qr1	NM_010740.1	2.137	0.0217	Mus musculus complement component 1, q subcomponent, receptor 1 (C1qr1), mRNA.	scl18542.4.1_65-S
Tm4sf6	NM_019656	2.137	0.000809	Mus musculus transmembrane 4 superfamily member 6 (Tm4sf6), mRNA.	scl53842.9_93-S
Ankrd1	NM_013468.2	2.135	0.0149	Mus musculus ankyrin repeat domain 1 (cardiac muscle) (Ankrd1), mRNA.	scl52528.9.1_3-S
Tmepai	NM_022995	2.132	0.000493	Mus musculus transmembrane, prostate androgen induced RNA (Tmepai), mRNA.	scl18265.5_312-S
1110012E06Rik	NM_029097.1	2.132	0.000393	Mus musculus RIKEN cDNA 1110012E06 gene (1110012E06Rik), mRNA.	scl24758.27.1_59-S
Tlr7	NM_133211.2	2.132	0.00797	Mus musculus toll-like receptor 7 (Tlr7), mRNA.	scl53578.6_289-S
Rab8b	NM_173413.2	2.13	0.00293	Mus musculus RAB8B, member RAS oncogene family (Rab8b), mRNA.	scl35677.8_443-S
Ltbp3	NM_008520	2.127	0.00177	Mus musculus latent transforming growth factor beta binding protein 3 (Ltbp3), mRNA.	scl016998.1_51-S
IL1RA	M64404	2.125	0.0119		scl0003134.1_65-S
Gtl2	NM_144513	2.124	0.000157	Mus musculus GTL2, imprinted maternally expressed untranslated mRNA (Gtl2), mRNA.	scl42787.13.1_20-S
AI452102	XM_287711.2	2.122	0.000665	Mus musculus expressed sequence AI452102 (AI452102), mRNA.	scl0330594.6_201-S
Fbn1	AK080935	2.121	0.000182	fibrillin 1	ri|B430214C04|PX00071P14|AK080935|2854-S
Nup210	NM_018815.1	2.12	0.00232	Mus musculus nucleoporin 210 (Nup210), mRNA.	scl28688.42_395-S
Tle6	NM_053254.1	2.117	0.000102	Mus musculus transducin-like enhancer of split 6, homolog of Drosophila E(spl) (Tle6), mRNA.	scl37689.16.1_156-S
LOC327957	XM_282993.1	2.116	0.00389	Mus musculus similar to DTFT5783 (LOC327957), mRNA.	GI_28510265-S
Hexa	NM_010421	2.116	0.00132	Mus musculus hexosaminidase A (Hexa), mRNA.	scl36873.16.1_34-S
Galr2	NM_010254.2	2.113	0.0121	Mus musculus galanin receptor 2 (Galr2), mRNA.	scl40708.2.1_231-S
Lig1	NM_010715.1	2.112	5.82e-05	Mus musculus ligase I, DNA, ATP-dependent (Lig1), mRNA.	scl33069.30.1_21-S
Gus	NM_010368.1	2.111	0.000867	Mus musculus beta-glucuronidase (Gus), mRNA.	scl0004173.1_12-S
Plxnb2	XM_484491	2.111	4.69e-05		scl0140570.1_51-S
Ptpn1	NM_011201	2.111	8.72e-06	Mus musculus protein tyrosine phosphatase, non-receptor type 1 (Ptpn1), mRNA.	scl19875.13_21-S
1810046I24Rik	NM_027218.1	2.11	0.0398	Mus musculus RIKEN cDNA 1810046I24 gene (1810046I24Rik), mRNA.	scl0001188.1_5-S
AI586015	NM_019992.2	2.11	0.011	Mus musculus expressed sequence AI586015 (AI586015), mRNA.	scl0004037.1_2-S
E030020A01Rik	AK053160	2.109	0.00409	hypothetical Immunoglobulin and major histocompatibility complex domain containing protein	ri|E030020A01|PX00205O21|AK053160|1120-S
Dpp7	NM_031843.2	2.109	0.00105	Mus musculus dipeptidylpeptidase 7 (Dpp7), mRNA.	scl19566.6.1_18-S
2310022B05Rik	NM_175149.3	2.109	0.000115	Mus musculus RIKEN cDNA 2310022B05 gene (2310022B05Rik), mRNA.	scl34177.5_600-S
Kif23	NM_024245	2.109	0.00406	Mus musculus kinesin family member 23 (Kif23), mRNA.	scl35732.23.1_51-S
4930533K18Rik		2.105	1.99e-06		scl37836.1.334_25-S
Lbp	NM_008489	2.104	0.00216	Mus musculus lipopolysaccharide binding protein (Lbp), mRNA.	scl20002.16.7_10-S
Npas2	NM_008719.1	2.103	0.0108	Mus musculus neuronal PAS domain protein 2 (Npas2), mRNA.	scl0018143.2_289-S
Cd86	NM_019388.2	2.103	0.0023	Mus musculus CD86 antigen (Cd86), mRNA.	scl48501.9_645-S
C4	NM_009780	2.102	3.88e-05	Mus musculus complement component 4 (within H-2S) (C4), mRNA.	scl012268.2_49-S
E030024M20Rik		2.101	0.00212		scl0319426.2_17-S
2510048K03Rik	NM_028243.1	2.101	0.000148	Mus musculus RIKEN cDNA 2510048K03 gene (2510048K03Rik), mRNA.	scl32376.11_593-S
Bub1b	NM_009773	2.1	0.000672	Mus musculus budding uninhibited by benzimidazoles 1 homolog, beta (S. cerevisiae) (Bub1b), mRNA.	scl20444.23.1_130-S
4732429D16Rik	NM_145437.1	2.1	0.00327	Mus musculus RIKEN cDNA 4732429D16 gene (4732429D16Rik), mRNA.	scl39351.4_153-S
9030408N13Rik	NM_025779.2	2.097	0.0009	Mus musculus RIKEN cDNA 9030408N13 gene (9030408N13Rik), mRNA.	scl066815.2_36-S
T2bp	NM_145133.2	2.096	3.62e-06	Mus musculus Traf2 binding protein (T2bp), mRNA.	scl22639.4_327-S
Dock2	NM_033374	2.096	0.00124	Mus musculus dedicator of cyto-kinesis 2 (Dock2), mRNA.	scl40363.52_151-S
Sox9	NM_011448	2.096	8.46e-05	Mus musculus SRY-box containing gene 9 (Sox9), mRNA.	scl40760.4_18-S
Adamts2	NM_175643.1	2.095	8.71e-06	Mus musculus a disintegrin-like and metalloprotease (reprolysin type) with thrombospondin type 1 motif, 2 (Adamts2), mRNA.	scl0001441.1_330-S
Dab2	AK002850	2.094	0.00314	disabled homolog 2 (Drosophila)	ri|0610039N04|R000004J19|AK002850|1098-S
Ticam2	NM_173394.2	2.092	0.000271		scl51432.3_551-S
Pdir	NM_028295	2.089	0.000106	Mus musculus protein disulfide isomerase-related (Pdir), mRNA.	scl0001840.1_53-S
4930579A11Rik	NM_029478.2	2.089	0.00324	Mus musculus RIKEN cDNA 4930579A11 gene (4930579A11Rik), mRNA.	scl075909.1_96-S
Antxr1	NM_054041.1	2.089	4.91e-05	Mus musculus anthrax toxin receptor 1 (Antxr1), mRNA.	scl28741.20.2224_6-S
Nlgn2	NM_198862.1	2.088	0.000132	Mus musculus neuroligin 2 (Nlgn2), mRNA.	scl0216856.1_260-S
Ctsb	NM_007798.1	2.086	0.00102	Mus musculus cathepsin B (Ctsb), mRNA.	scl0013030.1_227-S
Adamts5	NM_011782.1	2.085	3.1e-05	Mus musculus a disintegrin-like and metalloprotease (reprolysin type) with thrombospondin type 1 motif, 5 (aggrecanase-2) (Adamts5), mRNA.	scl0023794.2_235-S
2610041P08Rik	NM_198008.1	2.085	0.000538	Mus musculus RIKEN cDNA 2610041P08 gene (2610041P08Rik), mRNA.	scl52908.26.6_30-S
Anxa1	NM_010730.1	2.082	0.000289	Mus musculus annexin A1 (Anxa1), mRNA.	scl016952.2_2-S
Lbh	NM_029999.3	2.081	0.0018	Mus musculus limb-bud and heart (Lbh), mRNA.	scl50509.4_211-S
1810034M08Rik	NM_176842.2	2.08	1.19e-05	Mus musculus RIKEN cDNA 1810034M08 gene (1810034M08Rik), mRNA.	scl0069786.1_6-S
Dtnb	NM_007886.1	2.08	0.00347	Mus musculus dystrobrevin, beta (Dtnb), mRNA.	scl43441.25.1_42-S
Ptk2b	NM_172498.1	2.079	0.00071	Mus musculus PTK2 protein tyrosine kinase 2 beta (Ptk2b), mRNA.	scl45401.31_10-S
Gpr34	NM_011823.2	2.079	0.000737	Mus musculus G protein-coupled receptor 34 (Gpr34), mRNA.	scl55037.4_229-S
7420404O03Rik	AK078662	2.077	0.001		ri|7420404O03|PX00650P09|AK078662|2153-S
Cd44	AK045226	2.076	0.00556	CD44 antigen	ri|B130049I05|PX00158B18|AK045226|2851-S
2810432O22Rik	NM_144881.2	2.075	0.00134	Mus musculus RIKEN cDNA 2810432O22 gene (2810432O22Rik), mRNA.	scl00226861.2_123-S
LOC269941	XM_194358.2	2.073	0.000221	Mus musculus similar to mKIAA0990 protein (LOC269941), mRNA.	GI_38086849-S
Sh3bgrl3	NM_080559.1	2.073	0.0197	Mus musculus SH3 domain binding glutamic acid-rich protein-like 3 (Sh3bgrl3), mRNA.	scl23697.3.1_58-S
Casp4	NM_007609.1	2.072	0.000376	Mus musculus caspase 4, apoptosis-related cysteine protease (Casp4), mRNA.	scl0003402.1_106-S
Kdt1	NM_175088.2	2.072	0.000177	Mus musculus kidney cell line derived transcript 1 (Kdt1), mRNA.	scl30362.8.2_277-S
2900024D24Rik	NM_175188.3	2.072	0.00454	Mus musculus RIKEN cDNA 2900024D24 gene (2900024D24Rik), mRNA.	scl33768.9.1_57-S
Fath	XM_134149	2.072	4.37e-05	Mus musculus fat tumor suppressor homolog (Drosophila) (Fath), mRNA.	scl33862.17_310-S
Mfap2	NM_008546.2	2.071	0.0155	Mus musculus microfibrillar-associated protein 2 (Mfap2), mRNA.	scl24756.9.1_15-S
Osmr	NM_011019.1	2.071	0.0072	Mus musculus oncostatin M receptor (Osmr), mRNA.	scl47422.17_72-S
Nfil3	NM_017373.2	2.07	0.00896	Mus musculus nuclear factor, interleukin 3, regulated (Nfil3), mRNA.	scl43966.3_250-S
Man2a1	NM_008549.1	2.07	5.29e-05	Mus musculus mannosidase 2, alpha 1 (Man2a1), mRNA.	scl50565.20_286-S
Fkbp14	NM_153573.1	2.068	0.000294		scl0231997.1_5-S
Slamf7	NM_144539.2	2.068	0.00284	Mus musculus SLAM family member 7 (Slamf7), mRNA.	scl15932.9_402-S
Gpr39	XM_136205	2.068	0.000107		scl17541.2.1_103-S
AI426953		2.068	0.000204		scl38516.1.1630_177-S
4631423F02Rik	XM_129928.2	2.067	0.00168	Mus musculus RIKEN cDNA 4631423F02 gene (4631423F02Rik), mRNA.	scl17649.8_241-S
Antxr1	NM_054041.1	2.065	4.11e-05	Mus musculus anthrax toxin receptor 1 (Antxr1), mRNA.	scl0001124.1_3133-S
Dcn	AK031456	2.064	0.0247	decorin	ri|6030435H14|PX00056N18|AK031456|3724-S
5430433G21Rik	XM_283765.2	2.064	6.44e-06	Mus musculus RIKEN cDNA 5430433G21 gene (5430433G21Rik), mRNA.	scl20223.6.1_258-S
Bgn	NM_007542.3	2.064	8.34e-05	Mus musculus biglycan (Bgn), mRNA.	scl54851.7_89-S
		2.063	3.48e-06		GI_85701699-S
6720460F02Rik	NM_144526.2	2.063	0.0092	Mus musculus RIKEN cDNA 6720460F02 gene (6720460F02Rik), mRNA.	scl0109212.6_211-S
F730045P10Rik	AK089525	2.061	0.00551		ri|F730045P10|PL00003J02|AK089525|1605-S
Cd244	NM_018729.1	2.06	0.00957	Mus musculus CD244 natural killer cell receptor 2B4 (Cd244), mRNA.	GI_9055153-S
Fignl1	NM_021891.2	2.06	0.00229	Mus musculus fidgetin-like 1 (Fignl1), mRNA.	scl060530.1_11-S
D11Ertd759e	NM_172949.1	2.06	0.000561	Mus musculus DNA segment, Chr 11, ERATO Doi 759, expressed (D11Ertd759e), mRNA.	scl40658.10.1_134-S
Pbk	NM_023209.1	2.059	0.00142	Mus musculus PDZ binding kinase (Pbk), mRNA.	scl052033.7_30-S
Plod3	NM_011962.2	2.058	1.44e-05	Mus musculus procollagen-lysine, 2-oxoglutarate 5-dioxygenase 3 (Plod3), mRNA.	scl27109.17.1_35-S
Itgbl1	NM_145467	2.057	0.00064	Mus musculus integrin, beta-like 1 (Itgbl1), mRNA.	scl45919.12_334-S
Guca1a	NM_008189.2	2.057	0.0417	Mus musculus guanylate cyclase activator 1a (retina) (Guca1a), mRNA.	scl49845.6.190_23-S
Uts2r	NM_145440.1	2.055	0.0306		scl40618.1.1_114-S
Tpm3	NM_022314.2	2.054	0.000217	Mus musculus tropomyosin 3, gamma (Tpm3), mRNA.	scl0059069.1_170-S
Myh9	NM_022410.1	2.053	0.000717	Mus musculus myosin heavy chain IX (Myh9), mRNA.	scl0002511.1_1272-S
Stk6	NM_011497.2	2.053	0.0108	Mus musculus serine/threonine kinase 6 (Stk6), mRNA.	scl18270.11_281-S
Lrrk1	NM_146191.2	2.052	1.28e-05	Mus musculus leucine-rich repeat kinase 1 (Lrrk1), mRNA.	scl0233328.1_0-S
Tnfrsf13b	NM_021349	2.05	0.00107	Mus musculus tumor necrosis factor receptor superfamily, member 13b (Tnfrsf13b), mRNA.	scl41469.8_427-S
D930046M13Rik		2.05	0.0457		scl42943.1.780_86-S
MGC27770	NM_145986.1	2.049	0.00372	Mus musculus hypothetical protein MGC27770 (MGC27770), mRNA.	scl0213956.5_329-S
BC026585	XM_129546.2	2.048	0.00247	Mus musculus cDNA sequence BC026585 (BC026585), mRNA.	scl00226527.1_138-S
Col6a3	NM_009935.1	2.047	0.000401	Mus musculus procollagen, type VI, alpha 3 (Col6a3), mRNA.	scl0012835.1_152-S
Kdelc1	NM_023645.2	2.047	0.000985	Mus musculus KDEL (Lys-Asp-Glu-Leu) containing 1 (Kdelc1), mRNA.	scl072050.3_4-S
E030024M05Rik	NM_172574.1	2.045	0.000378	Mus musculus RIKEN cDNA E030024M05 gene (E030024M05Rik), mRNA.	scl00217430.2_0-S
Ctsh	NM_007801	2.045	0.00165	Mus musculus cathepsin H (Ctsh), mRNA.	scl36630.14.1_50-S
Tnfaip3	NM_009397.2	2.045	2.47e-05	Mus musculus tumor necrosis factor, alpha-induced protein 3 (Tnfaip3), mRNA.	scl38155.8_378-S
9330175B01Rik	XM_128267.4	2.044	2.41e-05	Mus musculus RIKEN cDNA 9330175B01 gene (9330175B01Rik), mRNA.	GI_38077788-S
Dock2	NM_033374.1	2.04	0.00255	Mus musculus dedicator of cyto-kinesis 2 (Dock2), mRNA.	scl0094176.2_238-S
Ripk3	NM_019955.1	2.04	0.0159	Mus musculus receptor-interacting serine-threonine kinase 3 (Ripk3), mRNA.	scl45525.10.1_76-S
Cdkn3	XM_354809.1	2.039	0.0178	Mus musculus cyclin-dependent kinase inhibitor 3 (Cdkn3), mRNA.	GI_38076060-S
C130081G24		2.037	3.06e-06		scl0330636.2_2-S
D5Ertd606e		2.037	0.00489		scl052398.2_175-S
H2-Aa	NM_010378.2	2.037	0.00299	Mus musculus histocompatibility 2, class II antigen A, alpha (H2-Aa), mRNA.	scl50025.7.1_85-S
Rhog	NM_019566.2	2.036	4.14e-05	Mus musculus ras homolog gene family, member G (Rhog), mRNA.	scl30947.3_219-S
Cpxm2	NM_018867.3	2.035	0.000558	Mus musculus carboxypeptidase X 2 (M14 family) (Cpxm2), mRNA.	scl30588.15_277-S
4632417K18Rik	NM_026640.1	2.035	0.0045		scl53341.4_558-S
Rbms1	NM_020296.1	2.033	9.02e-05	Mus musculus RNA binding motif, single stranded interacting protein 1 (Rbms1), mRNA.	scl19226.19.3_22-S
Mcoln2	NM_026656.2	2.033	0.0281	Mus musculus mucolipin 2 (Mcoln2), mRNA.	scl22482.15.1_7-S
Figf	NM_010216.1	2.032	0.0204	Mus musculus c-fos induced growth factor (Figf), mRNA.	scl54487.7.1_9-S
1810057P16Rik	XM_126676.3	2.031	7.3e-05	Mus musculus RIKEN cDNA 1810057P16 gene (1810057P16Rik), mRNA.	scl39291.6_426-S
Trim30	NM_009099	2.029	0.00185	Mus musculus tripartite motif protein 30 (Trim30), mRNA.	scl020128.1_60-S
Birc5	NM_009689.1	2.025	0.00565	Mus musculus baculoviral IAP repeat-containing 5 (Birc5), mRNA.	scl0011799.1_42-S
C630002M10Rik	NM_019631.2	2.024	0.00101	Mus musculus RIKEN cDNA C630002M10 gene (C630002M10Rik), mRNA.	scl056277.1_1-S
Slc16a6	NM_134038	2.023	0.00819	Mus musculus solute carrier family 16 (monocarboxylic acid transporters), member 6 (Slc16a6), mRNA.	scl39393.9_71-S
1110005F07Rik	NM_025383	2.022	9.73e-05	Mus musculus RIKEN cDNA 1110005F07 gene (1110005F07Rik), mRNA.	scl23602.11_383-S
Col4a2	NM_009932.2	2.022	9.06e-05	Mus musculus procollagen, type IV, alpha 2 (Col4a2), mRNA.	scl34083.48_466-S
Nfatc4	NM_023699.2	2.021	6.16e-05	Mus musculus nuclear factor of activated T-cells, cytoplasmic, calcineurin-dependent 4 (Nfatc4), mRNA.	scl46265.10.1_16-S
Prkcd	NM_011103.1	2.02	0.000183	Mus musculus protein kinase C, delta (Prkcd), mRNA.	scl45774.17.1_29-S
Mast3	NM_199308.1	2.019	2.56e-05		scl0234385.1_330-S
Rab8b	NM_173413.2	2.018	0.00296	Mus musculus RAB8B, member RAS oncogene family (Rab8b), mRNA.	scl00235442.1_185-S
9930009M05Rik		2.017	0.0315		scl22201.1.665_48-S
Olfml3	NM_133859.1	2.016	1.13e-05		scl21737.4_335-S
Kdelr3	NM_134090	2.016	0.000567	Mus musculus KDEL (Lys-Asp-Glu-Leu) endoplasmic reticulum protein retention receptor 3 (Kdelr3), mRNA.	scl47744.5.43_8-S
Loxl1	NM_010729.2	2.015	4.4e-05	Mus musculus lysyl oxidase-like 1 (Loxl1), mRNA.	scl0016949.2_233-S
Sec24d	NM_027135.2	2.014	1.82e-05	Mus musculus SEC24 related gene family, member D (S. cerevisiae) (Sec24d), mRNA.	scl22658.17.1_65-S
Cilp2	XM_146393	2.014	0.049		scl34719.1.465_177-S
Arhgap18	NM_176837.1	2.014	0.00136	Mus musculus Rho GTPase activating protein 18 (Arhgap18), mRNA.	scl39065.17_337-S
D030029J20Rik		2.014	0.000126		scl4369.1.1_105-S
Slc7a8	NM_016972.2	2.014	0.00824	Mus musculus solute carrier family 7 (cationic amino acid transporter, y+ system), member 8 (Slc7a8), mRNA.	scl45563.11.1_75-S
Rac2	NM_009008.2	2.014	0.00759	Mus musculus RAS-related C3 botulinum substrate 2 (Rac2), mRNA.	scl46987.7.1_26-S
D0H4S114	NM_053078.3	2.014	0.0225	Mus musculus DNA segment, human D4S114 (D0H4S114), mRNA.	scl51556.7_209-S
Ifit3	NM_010501.1	2.013	0.0068	Mus musculus interferon-induced protein with tetratricopeptide repeats 3 (Ifit3), mRNA.	scl015959.2_49-S
Tnfsf13	NM_023517.1	2.013	0.00189	Mus musculus tumor necrosis factor (ligand) superfamily, member 13 (Tnfsf13), mRNA.	scl069583.1_127-S
Fkbp10	NM_010221.1	2.013	8.45e-06	Mus musculus FK506 binding protein 10 (Fkbp10), mRNA.	scl40910.10_100-S
Fath	XM_134149.5	2.011	0.000185	Mus musculus fat tumor suppressor homolog (Drosophila) (Fath), mRNA.	GI_38089218-S
Fen1	NM_007999.2	2.009	0.0149	Mus musculus flap structure specific endonuclease 1 (Fen1), mRNA.	scl014156.1_86-S
Anxa4	NM_013471	2.009	0.000224	Mus musculus annexin A4 (Anxa4), mRNA.	scl28744.16_312-S
Smad3	NM_016769	2.008	4.64e-05		scl35708.10_49-S
4930579P08Rik		2.008	0.0216		scl38409.3_382-S
LOC240672	XM_140740.3	2.006	0.00518	Mus musculus similar to MAP-kinase phosphatase (cpg21) (LOC240672), mRNA.	GI_38085196-S
	BC064076.1	2.006	0.000111	Mus musculus high mobility group AT-hook 2, pseudogene 1, mRNA (cDNA clone IMAGE:1195052), partial cds.	scl0015365.1_6-S
AY078069	NM_172142.1	2.006	0.000623		scl32816.11.1_261-S
Clecsf9	NM_019948.1	2.004	0.0087	Mus musculus C-type (calcium dependent, carbohydrate recognition domain) lectin, superfamily member 9 (Clecsf9), mRNA.	scl0001046.1_37-S
C130099A20Rik	NM_153420.1	2.004	0.000167		scl00235534.1_198-S
Uap1l1	XM_130172.4	2.002	0.00834		scl0227620.1_20-S
Gsdmdc1	NM_026960.1	2.002	0.00032		scl069146.11_118-S
Edg5	NM_010333	2.001	0.0164	Mus musculus endothelial differentiation, sphingolipid G-protein-coupled receptor, 5 (Edg5), mRNA.	scl36156.3_7-S
C4	NM_009780.1	2	0.00189	Mus musculus complement component 4 (within H-2S) (C4), mRNA.	scl012268.18_2-S
Plscr1	NM_011636.1	2	0.00284	Mus musculus phospholipid scramblase 1 (Plscr1), mRNA.	scl022038.3_2-S
3000003G13Rik	AK019042	0.5	0.0435		ri|2010006A14|ZX00053F01|AK019042|422-S
Tkt	NM_009388.2	0.499	0.000369	Mus musculus transketolase (Tkt), mRNA.	scl0021881.2_123-S
Abcd3	NM_008991	0.499	0.000169	Mus musculus ATP-binding cassette, sub-family D (ALD), member 3 (Abcd3), mRNA.	scl21582.24_10-S
Hint2	XM_143732.2	0.499	0.0018		scl24398.4.1_27-S
2410011G03Rik	NM_025551.1	0.499	0.00109	Mus musculus RIKEN cDNA 2410011G03 gene (2410011G03Rik), mRNA.	scl27164.1.1_66-S
Hspa9a	NM_010481.1	0.497	0.000373	Mus musculus heat shock protein, A (Hspa9a), mRNA.	scl015526.3_30-S
Retnla	NM_020509.2	0.497	0.000285	Mus musculus resistin like alpha (Retnla), mRNA.	scl057262.3_3-S
Adipor2	NM_197985.2	0.497	0.000103		scl28480.7_231-S
Enpp6	NM_177304.2	0.496	0.0158	Mus musculus ectonucleotide pyrophosphatase/phosphodiesterase 6 (Enpp6), mRNA.	scl00320981.2_269-S
Scp2	NM_011327.1	0.496	0.00242	Mus musculus sterol carrier protein 2, liver (Scp2), mRNA.	scl020280.7_0-S
Ndufa6	NM_025987.1	0.496	0.0122	Mus musculus NADH dehydrogenase (ubiquinone) 1 alpha subcomplex, 6 (B14) (Ndufa6), mRNA.	scl067130.2_3-S
Ndufs2	NM_153064.3	0.496	0.000134	Mus musculus NADH dehydrogenase (ubiquinone) Fe-S protein 2 (Ndufs2), mRNA.	scl15941.6.1_27-S
2610019F03Rik	NM_173744.2	0.496	0.00818	Mus musculus RIKEN cDNA 2610019F03 gene (2610019F03Rik), mRNA.	scl35069.4_181-S
LOC383411	XM_357038.1	0.495	0.000494	Mus musculus similar to myosin homolog, brain - mouse (LOC383411), mRNA.	GI_38084620-S
Cox6a1	AK007267	0.495	0.000133	cytochrome c oxidase, subunit VI a, polypeptide 1	ri|1700124I24|ZX00078N15|AK007267|653-S
Ldhd	NM_027570.3	0.495	0.00261	Mus musculus lactate dehydrogenase D (Ldhd), mRNA.	scl052815.2_29-S
2310005O14Rik	NM_026452	0.495	0.00198	Mus musculus RIKEN cDNA 2310005O14 gene (2310005O14Rik), mRNA.	scl33472.9.1_1-S
Ak2	NM_016895.2	0.494	0.000147	Mus musculus adenylate kinase 2 (Ak2), mRNA.	scl24926.6.1_18-S
Ndufs5	XM_355517.1	0.493	0.0025	Mus musculus NADH dehydrogenase (ubiquinone) Fe-S protein 5 (Ndufs5), mRNA.	scl0170658.2_22-S
Sitpec	NM_012029.1	0.493	0.00139	Mus musculus signaling intermediate in Toll pathway-evolutionarily conserved (Sitpec), mRNA.	scl026940.2_4-S
Dusp4	NM_176933	0.493	0.0223	Mus musculus dual specificity phosphatase 4 (Dusp4), mRNA.	scl279.1.1_54-S
Irs3	NM_010571.1	0.492	0.00403	Mus musculus insulin receptor substrate 3 (Irs3), mRNA.	scl25874.2_338-S
Mgst1	NM_019946.3	0.492	0.000405	Mus musculus microsomal glutathione S-transferase 1 (Mgst1), mRNA.	scl29411.4.6_15-S
Ndufa1	NM_019443.1	0.492	0.0306	Mus musculus NADH dehydrogenase (ubiquinone) 1 alpha subcomplex, 1 (Ndufa1), mRNA.	scl54331.2.4_4-S
Sorbs1	NM_009166	0.492	0.0145		scl6031.1.1_4-S
Corin	NM_016869.1	0.491	0.0257	Mus musculus corin protein (Corin), mRNA.	scl26505.24.257_286-S
2900041A09Rik	NM_182839.1	0.491	0.000728	Mus musculus RIKEN cDNA 2900041A09 gene (2900041A09Rik), mRNA.	scl44625.4_223-S
Sah	NM_016870.2	0.49	0.00495	Mus musculus SA rat hypertension-associated homolog (Sah), mRNA.	scl00080.1_62-S
BC037135	NM_173763.2	0.49	0.000589	Mus musculus cDNA sequence BC037135 (BC037135), mRNA.	scl0229905.15_25-S
Cyp2e1	NM_021282.1	0.49	0.00281	Mus musculus cytochrome P450, family 2, subfamily e, polypeptide 1 (Cyp2e1), mRNA.	scl31910.9.1_52-S
Hist1h4j	NM_178210.1	0.489	0.000181	Mus musculus histone 1, H4j (Hist1h4j), mRNA.	GI_30061350-S
Acly	NM_134037.2	0.489	0.0299	Mus musculus ATP citrate lyase (Acly), mRNA.	scl0104112.1_197-S
1810056O20Rik	NM_175277.2	0.489	0.000683	Mus musculus RIKEN cDNA 1810056O20 gene (1810056O20Rik), mRNA.	scl078653.2_11-S
Tob1	NM_009427.1	0.489	0.0116	Mus musculus transducer of ErbB-2.1 (Tob1), mRNA.	scl41029.2_494-S
Irf4	NM_013674.1	0.489	0.0121	Mus musculus interferon regulatory factor 4 (Irf4), mRNA.	scl44948.10_526-S
Per2	NM_011066.1	0.488	0.00252	Mus musculus period homolog 2 (Drosophila) (Per2), mRNA.	scl16475.25_424-S
Mrpl15	AK011775	0.487	0.000132	mitochondrial ribosomal protein L15	ri|2610044N23|ZX00045D13|AK011775|500-S
Thea	NM_025590.3	0.487	1.28e-05	Mus musculus thioesterase, adipose associated (Thea), mRNA.	scl0002727.1_932-S
Gpsn2	NM_134118.1	0.487	9.96e-05	Mus musculus glycoprotein, synaptic 2 (Gpsn2), mRNA.	scl000669.1_31-S
Hrc	NM_010473.1	0.487	0.00216	Mus musculus histidine rich calcium binding protein (Hrc), mRNA.	scl32687.7.1_13-S
Atp5o	NM_138597	0.487	1.26e-05	Mus musculus ATP synthase, H+ transporting, mitochondrial F1 complex, O subunit (Atp5o), mRNA.	scl48200.7.1_9-S
5730472N09Rik	NM_175392.3	0.486	0.00152	Mus musculus RIKEN cDNA 5730472N09 gene (5730472N09Rik), mRNA.	scl21090.15_384-S
Slc1a5	NM_009201.1	0.486	0.00137	Mus musculus solute carrier family 1 (neutral amino acid transporter), member 5 (Slc1a5), mRNA.	scl33046.8.1_17-S
D030022C03Rik	AK050817	0.485	0.000422	hypothetical protein	ri|D030022C03|PX00180M01|AK050817|2093-S
Slc22a1	NM_009202.2	0.485	0.0188	Mus musculus solute carrier family 22 (organic cation transporter), member 1 (Slc22a1), mRNA.	scl50306.11.1_132-S
Echs1	NM_053119.1	0.484	0.000162	Mus musculus enoyl Coenzyme A hydratase, short chain, 1, mitochondrial (Echs1), mRNA.	scl30519.4.1_41-S
Ech1	NM_016772.1	0.484	7.08e-05	Mus musculus enoyl coenzyme A hydratase 1, peroxisomal (Ech1), mRNA.	scl32856.10.1_9-S
Sbk	NM_145587.1	0.483	0.00181	Mus musculus SH3-binding kinase (Sbk), mRNA.	scl0104175.6_273-S
Acadl	NM_007381.2	0.483	0.000663	Mus musculus acetyl-Coenzyme A dehydrogenase, long-chain (Acadl), mRNA.	scl011363.1_35-S
Coq7	NM_009940.1	0.483	2.76e-05	Mus musculus demethyl-Q 7 (Coq7), mRNA.	scl30756.4.28_1-S
Gbe1	AK050423	0.482	0.000235	glucan (1,4-alpha-), branching enzyme 1	ri|C730047F11|PX00087B06|AK050423|3305-S
Atp5a1	NM_007505.1	0.482	0.00381	Mus musculus ATP synthase, H+ transporting, mitochondrial F1 complex, alpha subunit, isoform 1 (Atp5a1), mRNA.	scl51737.13.1_28-S
Pdcd8	NM_012019.2	0.481	2.69e-05	Mus musculus programmed cell death 8 (Pdcd8), mRNA.	scl0002881.1_47-S
Crat	NM_007760.1	0.481	0.000807	Mus musculus carnitine acetyltransferase (Crat), mRNA.	scl0003295.1_37-S
Hspd1	NM_010477.2	0.481	0.00289	Mus musculus heat shock protein 1 (chaperonin) (Hspd1), mRNA.	scl000928.1_86-S
Ndufb2	NM_026612.1	0.481	0.0115	Mus musculus NADH dehydrogenase (ubiquinone) 1 beta subcomplex, 2 (Ndufb2), mRNA.	scl0068198.2_271-S
Etfa	NM_145615.2	0.481	0.000144	Mus musculus electron transferring flavoprotein, alpha polypeptide (Etfa), nuclear gene encoding mitochondrial protein, mRNA.	scl0110842.2_3-S
4933403F05Rik	NM_153794	0.481	3.32e-05	Mus musculus RIKEN cDNA 4933403F05 gene (4933403F05Rik), mRNA.	scl51311.1.1_153-S
LOC192758	XM_109622.2	0.479	0.000469	Mus musculus similar to hypothetical protein MGC39650 (LOC192758), mRNA.	GI_38091501-S
		0.479	0.0022		GI_6678046-S
Hbb-b2	NM_016956.2	0.479	0.000876	Mus musculus hemoglobin, beta adult minor chain (Hbb-b2), mRNA.	scl0015130.1_284-S
Ddhd2	XM_356065	0.479	2.98e-05		scl0072108.1_60-S
Cebpa	NM_007678.1	0.478	0.00887	Mus musculus CCAAT/enhancer binding protein (C/EBP), alpha (Cebpa), mRNA.	scl0012606.2_178-S
Adh1	NM_007409.2	0.478	0.0258	Mus musculus alcohol dehydrogenase 1 (class I) (Adh1), mRNA.	scl22547.4.5_11-S
Ndufv1	NM_133666.1	0.478	4.66e-05	Mus musculus NADH dehydrogenase (ubiquinone) flavoprotein 1 (Ndufv1), mRNA.	scl53438.9.1_79-S
LOC210582	XM_109592.2	0.477	3.22e-05	Mus musculus similar to hypothetical protein FLJ32452 (LOC210582), mRNA.	GI_28503279-S
Ndufa8	NM_026703.1	0.477	1.84e-06	Mus musculus NADH dehydrogenase (ubiquinone) 1 alpha subcomplex, 8 (Ndufa8), mRNA.	scl19390.3.3_3-S
Car14	NM_011797.1	0.477	8.84e-05	Mus musculus carbonic anhydrase 14 (Car14), mRNA.	scl21825.13.80_16-S
Shmt1	NM_009171	0.477	0.000163	Mus musculus serine hydroxymethyl transferase 1 (soluble) (Shmt1), mRNA.	scl40142.12_149-S
Dlst	NM_030225	0.477	9.78e-05	Mus musculus dihydrolipoamide S-succinyltransferase (E2 component of 2-oxo-glutarate complex) (Dlst), mRNA.	scl42962.14_11-S
BC021611	NM_144932.2	0.476	0.000367	Mus musculus cDNA sequence BC021611 (BC021611), mRNA.	scl33219.11.1_14-S
Ndufs4	NM_010887.1	0.475	5.26e-05	Mus musculus NADH dehydrogenase (ubiquinone) Fe-S protein 4 (Ndufs4), mRNA.	scl0003628.1_0-S
6720430O15	NM_183180.1	0.475	0.00153	Mus musculus hypothetical protein 6720430O15 (6720430O15), mRNA.	scl00241556.2_5-S
AI317395	NM_144821.2	0.473	0.00074	Mus musculus expressed sequence AI317395 (AI317395), mRNA.	scl38034.5_53-S
Aldh5a1	NM_172532.1	0.473	0.00414		scl44183.10.1_0-S
ORF28	XM_128363.1	0.473	5e-06	Mus musculus open reading frame 28 (ORF28), mRNA.	scl48205.2_588-S
Dlat	NM_145614.2	0.472	0.000634	Mus musculus dihydrolipoamide S-acetyltransferase (E2 component of pyruvate dehydrogenase complex) (Dlat), mRNA.	scl35876.16_119-S
1300018K11Rik	XM_148373.1	0.472	0.000387	Mus musculus RIKEN cDNA 1300018K11 gene (1300018K11Rik), mRNA.	scl48584.2_290-S
C130053D24Rik	AK081622	0.471	0.000431		ri|C130053D24|PX00170G18|AK081622|1830-S
BC019806	NM_145460	0.47	2.87e-05	Mus musculus cDNA sequence BC019806 (BC019806), mRNA.	scl0218885.8_148-S
Rasl2-9	NM_009028.1	0.469	0.000172	Mus musculus RAS-like, family 2, locus 9 (Rasl2-9), mRNA.	scl31785.1.4_192-S
Ndufa9	NM_025358.1	0.468	6.64e-05	Mus musculus NADH dehydrogenase (ubiquinone) 1 alpha subcomplex, 9 (Ndufa9), mRNA.	scl066108.3_20-S
Ehhadh	NM_023737.2	0.468	0.00702	Mus musculus enoyl-Coenzyme A, hydratase/3-hydroxyacyl Coenzyme A dehydrogenase (Ehhadh), mRNA.	scl48651.6_179-S
Etfa	NM_145615.2	0.467	2.23e-05	Mus musculus electron transferring flavoprotein, alpha polypeptide (Etfa), nuclear gene encoding mitochondrial protein, mRNA.	scl00110842.1_108-S
Acads	NM_007383.2	0.467	0.000171	Mus musculus acyl-Coenzyme A dehydrogenase, short chain (Acads), mRNA.	scl26170.7.4_26-S
Lep	NM_008493.3	0.467	0.0337	Mus musculus leptin (Lep), mRNA.	scl30300.4_107-S
Slc4a1	NM_011403.1	0.467	0.00284	Mus musculus solute carrier family 4 (anion exchanger), member 1 (Slc4a1), mRNA.	scl39506.28.1461_10-S
Rap1ga1	XM_149500	0.466	0.00234	Mus musculus Rap1, GTPase-activating protein 1 (Rap1ga1), mRNA.	scl0110351.13_329-S
Mdh2	NM_008617.2	0.465	0.00101	Mus musculus malate dehydrogenase 2, NAD (mitochondrial) (Mdh2), mRNA.	scl017448.9_233-S
Ndufb3	NM_025597.1	0.465	0.00223	Mus musculus NADH dehydrogenase (ubiquinone) 1 beta subcomplex 3 (Ndufb3), mRNA.	scl066495.2_23-S
Tef	NM_017376.2	0.465	0.000107	Mus musculus thyrotroph embryonic factor (Tef), transcript variant 2, mRNA.	scl47703.8_132-S
1300010F03Rik	XM_127737.3	0.464	2.36e-05	Mus musculus RIKEN cDNA 1300010F03 gene (1300010F03Rik), mRNA.	GI_38076409-S
LOC213411	XM_124808.2	0.463	0.000103	Mus musculus similar to protein tyrosine phosphatase 4a1 (LOC213411), mRNA.	GI_38085321-S
Cox5b	NM_009942.1	0.463	0.00376	Mus musculus cytochrome c oxidase, subunit Vb (Cox5b), mRNA.	scl0012859.2_116-S
Ptplb	NM_023587	0.463	0.000348	Mus musculus protein tyrosine phosphatase-like (proline instead of catalytic arginine), member b (Ptplb), mRNA.	scl47100.1.18_67-S
LOC380630	XM_354534.1	0.462	0.000261	Mus musculus similar to Aconitase 2, mitochondrial (LOC380630), mRNA.	GI_38090385-S
Magmas	NM_025571.1	0.462	0.000444	Mus musculus mitochondria-associated protein involved in granulocyte-macrophage colony-stimulating factor signal transduction (Magmas), mRNA.	scl0001814.1_15-S
Pxmp2	NM_008993.1	0.462	0.000206	Mus musculus peroxisomal membrane protein 2 (Pxmp2), mRNA.	scl0019301.2_74-S
Usp2	NM_198091.1	0.462	0.00353	Mus musculus ubiquitin specific protease 2 (Usp2), transcript variant 2, mRNA.	scl37045.17.1_33-S
LOC269859	XM_195629.1	0.461	0.000232	Mus musculus similar to protein tyrosine phosphatase 4a1 (LOC269859), mRNA.	GI_25050448-S
1810012H11Rik	NM_028048.1	0.461	0.00305	Mus musculus RIKEN cDNA 1810012H11 gene (1810012H11Rik), mRNA.	scl0071998.2_125-S
B830008H07Rik		0.461	0.000291		scl9082.1.1_42-S
Pxmp2	NM_008993	0.46	3.08e-05	Mus musculus peroxisomal membrane protein 2 (Pxmp2), mRNA.	scl26229.6.1_58-S
Pex11a	NM_011068	0.46	0.00227	Mus musculus peroxisomal biogenesis factor 11a (Pex11a), mRNA.	scl31146.3_484-S
Uqcrc2	NM_025899.1	0.459	4.35e-05	Mus musculus RIKubiquinol cytochrome c reductase core protein 2 (Uqcrc2), mRNA.	scl32119.15.11_22-S
Gstz1	NM_010363.2	0.459	0.000455	Mus musculus glutathione transferase zeta 1 (maleylacetoacetate isomerase) (Gstz1), mRNA.	scl42938.12_138-S
Mod1	NM_008615	0.457	0.0202	Mus musculus malic enzyme, supernatant (Mod1), mRNA.	scl35530.18_2-S
Slc7a10	NM_017394.2	0.456	0.00347	Mus musculus solute carrier family 7 (cationic amino acid transporter, y+ system), member 10 (Slc7a10), mRNA.	scl32788.11.1_49-S
Cebpa	NM_007678	0.455	0.00585	Mus musculus CCAAT/enhancer binding protein (C/EBP), alpha (Cebpa), mRNA.	scl012606.3_81-S
Fn3k	NM_022014.1	0.455	0.000841	Mus musculus fructosamine 3 kinase (Fn3k), mRNA.	scl40613.6.1_112-S
Etfa	NM_145615.2	0.454	0.000123	Mus musculus electron transferring flavoprotein, alpha polypeptide (Etfa), nuclear gene encoding mitochondrial protein, mRNA.	scl0003604.1_30-S
Ddt	NM_010027.1	0.454	0.00162	Mus musculus D-dopachrome tautomerase (Ddt), mRNA.	scl37813.3.1_14-S
1810063I02Rik		0.454	6.82e-05		scl41489.2.1_69-S
Alas2	NM_009653.1	0.454	0.00779	Mus musculus aminolevulinic acid synthase 2, erythroid (Alas2), mRNA.	scl54562.12.1_64-S
Decr1	NM_026172.3	0.453	6.03e-06	Mus musculus 2,4-dienoyl CoA reductase 1, mitochondrial (Decr1), mRNA.	scl24532.13_158-S
Ndufs7	NM_029272.1	0.453	0.0011	Mus musculus NADH dehydrogenase (ubiquinone) Fe-S protein 7 (Ndufs7), mRNA.	scl38688.8.1_12-S
1110020P15Rik	NM_197979.1	0.453	0.00243	Mus musculus RIKEN cDNA 1110020P15 gene (1110020P15Rik), mRNA.	scl40580.5.1_111-S
Mogat1	NM_026713.1	0.452	0.00189		scl0068393.2_23-S
Idh3b	NM_130884.1	0.452	4.29e-05	Mus musculus isocitrate dehydrogenase 3 (NAD+) beta (Idh3b), mRNA.	scl0170718.1_224-S
Adprhl1	NM_172750.1	0.452	0.00119	Mus musculus ADP-ribosylhydrolase like 1 (Adprhl1), mRNA.	scl35082.7.1_12-S
Eno1	NM_023119	0.451	0.000258	Mus musculus enolase 1, alpha non-neuron (Eno1), mRNA.	scl013806.12_49-S
Uck1	NM_011675.1	0.451	5.66e-05		scl022245.1_319-S
Mccc1	NM_023644.2	0.45	0.000346	Mus musculus methylcrotonoyl-Coenzyme A carboxylase 1 (alpha) (Mccc1), mRNA.	scl22246.19.1_4-S
Pde3b	NM_011055	0.449	0.000125	Mus musculus phosphodiesterase 3B, cGMP-inhibited (Pde3b), mRNA.	scl0018576.1_46-S
3110004L20Rik	XM_127295	0.449	0.0025	Mus musculus RIKEN cDNA 3110004L20 gene (3110004L20Rik), mRNA.	scl073102.1_21-S
Slc5a6	NM_177870.2	0.449	0.000153	Mus musculus solute carrier family 5 (sodium-dependent vitamin transporter), member 6 (Slc5a6), mRNA.	scl26744.20.688_4-S
Tm4sf12	NM_173007.1	0.449	0.00132	Mus musculus transmembrane 4 superfamily member 12 (Tm4sf12), mRNA.	scl29249.10_180-S
Ndufab1	NM_028177	0.449	9.61e-05	Mus musculus NADH dehydrogenase (ubiquinone) 1, alpha/beta subcomplex, 1 (Ndufab1), mRNA.	scl30717.8_70-S
4833426J09Rik		0.449	0.00085		scl33438.2.1_25-S
Klk10	NM_133712.1	0.448	2.36e-05		scl32742.5.1_10-S
4931406C07Rik	NM_133732.1	0.448	0.000267	Mus musculus RIKEN cDNA 4931406C07 gene (4931406C07Rik), mRNA.	scl36203.11_30-S
Scgb1a1	NM_011681.1	0.448	0.0133	Mus musculus secretoglobin, family 1A, member 1 (uteroglobin) (Scgb1a1), mRNA.	scl52767.3_32-S
Atp5l	XM_125157.1	0.447	0.00708	Mus musculus similar to ATP synthase, H+ transporting, mitochondrial F0 complex, subunit g~data source:MGD, source key:MGI:1351597, evidence:ISS~putative (Atp5l), mRNA.	GI_20888180-I
A530006F08Rik	AK040649	0.447	6.14e-05		ri|A530006F08|PX00140E21|AK040649|2961-S
AI842396	XM_147543.4	0.447	0.000417	Mus musculus expressed sequence AI842396 (AI842396), mRNA.	scl0103844.2_26-S
Hint3	NM_025798.2	0.447	4.57e-05		scl38085.1.103_16-S
LOC231046	XM_124482.5	0.446	0.0073	Mus musculus similar to ATP synthase, H+ transporting, mitochondrial F0 complex, subunit g; F1F0-ATP synthase g subunit (LOC231046), mRNA.	GI_38090735-S
Acat2	NM_009338	0.446	6.7e-05	Mus musculus acetyl-Coenzyme A acetyltransferase 2 (Acat2), mRNA.	scl0001658.1_57-S
AU041707	NM_018743.2	0.445	0.000116	Mus musculus expressed sequence AU041707 (AU041707), mRNA.	scl0102247.1_13-S
Etfb	NM_026695.2	0.445	8.8e-06	Mus musculus electron transferring flavoprotein, beta polypeptide (Etfb), mRNA.	scl32752.7.1_23-S
Ndufs3	XM_130347.1	0.444	1.07e-05	Mus musculus NADH dehydrogenase (ubiquinone) Fe-S protein 3 (Ndufs3), mRNA.	scl068349.3_1-S
Oplah	NM_153122.1	0.444	6.02e-05	Mus musculus 5-oxoprolinase (ATP-hydrolysing) (Oplah), mRNA.	scl47045.25.1_21-S
Acat3	NM_153151	0.443	0.00761	Mus musculus acetyl-Coenzyme A acetyltransferase 3 (Acat3), mRNA.	scl00224530.2_232-S
LOC243268	XM_144526.3	0.442	0.000101	Mus musculus similar to NADH-ubiquinone oxidoreductase ESSS subunit, mitochondrial precursor (Complex I-ESSS) (CI-ESSS) (Neuronal protein 15.6) (p15.6) (Np15.6) (LOC243268), mRNA.	GI_38083052-S
2310001A20Rik	NM_027977.1	0.442	0.000344	Mus musculus RIKEN cDNA 2310001A20 gene (2310001A20Rik), mRNA.	scl18523.10_225-S
Pdha1	NM_008810.2	0.442	3.6e-05	Mus musculus pyruvate dehydrogenase E1 alpha 1 (Pdha1), mRNA.	scl53656.13_28-S
	AK043907.1	0.441	6.28e-05	Mus musculus 10 days neonate cortex cDNA, RIKEN full-length enriched library, clone:A830049L23 product:similar to SIMILAR TO LIKELY ORTHOLOG OF MOUSE ADP-RIBOSYLATION-LIKE FACTOR 6 INTERACTING PROTEIN 2 [Mus musculus], full insert sequence.	scl0001627.1_140-S
AV071179	NM_031180.1	0.441	0.00596	Mus musculus expressed sequence AV071179 (AV071179), mRNA.	scl27771.5.1_89-S
Hemk1	NM_133984.1	0.441	0.000354		scl35377.11.1_104-S
Ephx2	NM_007940.2	0.441	0.000192	Mus musculus epoxide hydrolase 2, cytoplasmic (Ephx2), mRNA.	scl45408.20.1_29-S
5430426F23Rik	AK050799	0.44	0.000169		ri|D030020H07|PX00179H20|AK050799|2645-S
Pex11a	NM_011068.1	0.44	0.000685	Mus musculus peroxisomal biogenesis factor 11a (Pex11a), mRNA.	scl0018631.2_259-S
Abcd3	NM_008991.1	0.44	7.05e-05	Mus musculus ATP-binding cassette, sub-family D (ALD), member 3 (Abcd3), mRNA.	scl0019299.2_231-S
9830004M20Rik	NM_175347.3	0.44	0.00148		scl0106393.1_61-S
Pfkfb3	NM_133232.1	0.439	0.000628	Mus musculus 6-phosphofructo-2-kinase/fructose-2,6-biphosphatase 3 (Pfkfb3), mRNA.	scl0003111.1_1260-S
B230308G19Rik	NM_173427.1	0.439	0.00222	Mus musculus RIKEN cDNA B230308G19 gene (B230308G19Rik), mRNA.	scl00242721.2_229-S
Gpd1	NM_010271.2	0.439	0.00954	Mus musculus glycerol-3-phosphate dehydrogenase 1 (soluble) (Gpd1), mRNA.	scl47523.9_497-S
Slc25a1	NM_153150.1	0.439	0.0377	Mus musculus solute carrier family 25 (mitochondrial carrier; citrate transporter), member 1 (Slc25a1), mRNA.	scl48691.8.1_1-S
2310076O21Rik	NM_144801.1	0.438	0.000134	Mus musculus RIKEN cDNA 2310076O21 gene (2310076O21Rik), mRNA.	scl32660.11_337-S
LOC386457	XM_359280.1	0.437	0.0073	Mus musculus similar to HSP70 (LOC386457), mRNA.	GI_38083084-S
Slc27a1	NM_011977.2	0.437	0.00645	Mus musculus solute carrier family 27 (fatty acid transporter), member 1 (Slc27a1), mRNA.	scl33695.16.1_25-S
Chdh	NM_175343.2	0.436	0.000134	Mus musculus choline dehydrogenase (Chdh), mRNA.	scl00218865.2_69-S
0610009I22Rik	NM_025646.2	0.436	1.46e-05	Mus musculus RIKEN cDNA 0610009I22 gene (0610009I22Rik), mRNA.	scl0066586.2_90-S
Dlst	NM_030225.3	0.436	0.00021	Mus musculus dihydrolipoamide S-succinyltransferase (E2 component of 2-oxo-glutarate complex) (Dlst), mRNA.	scl0078920.2_103-S
Car3	NM_007606.2	0.435	0.00687	Mus musculus carbonic anhydrase 3 (Car3), mRNA.	scl012350.2_21-S
Idh3a	NM_029573.2	0.434	0.000116	Mus musculus isocitrate dehydrogenase 3 (NAD+) alpha (Idh3a), mRNA.	scl36940.12_255-S
Hspa1a	NM_010479	0.434	0.00448	Mus musculus heat shock protein 1A (Hspa1a), mRNA.	scl50005.1_19-S
Dld	NM_007861.2	0.433	0.00013	Mus musculus dihydrolipoamide dehydrogenase (Dld), mRNA.	scl42561.14.1_88-S
Ppp1r3c	NM_016854.1	0.433	0.00168	Mus musculus protein phosphatase 1, regulatory (inhibitor) subunit 3C (Ppp1r3c), mRNA.	scl52526.2_193-S
Thea	NM_025590.3	0.431	0.000428	Mus musculus thioesterase, adipose associated (Thea), mRNA.	scl00329910.1_213-S
1810014F10Rik	NM_026928.1	0.431	0.00126	Mus musculus RIKEN cDNA 1810014F10 gene (1810014F10Rik), mRNA.	scl069064.1_23-S
S100a1	NM_011309.2	0.431	3.65e-05	Mus musculus S100 calcium binding protein A1 (S100a1), mRNA.	scl21916.1_21-S
Ndufs2	NM_153064.3	0.43	2.18e-05	Mus musculus NADH dehydrogenase (ubiquinone) Fe-S protein 2 (Ndufs2), mRNA.	scl000941.1_0-S
Cox6b	NM_025628.1	0.43	0.00244	Mus musculus cytochrome c oxidase, subunit VIb (Cox6b), mRNA.	scl00110323.1_173-S
5730402C02Rik	NM_027442.3	0.43	0.0168		scl0070503.2_198-S
Csrp3	NM_013808.3	0.43	0.0262	Mus musculus cysteine and glycine-rich protein 3 (Csrp3), mRNA.	scl31320.8.1_2-S
Cdo1	NM_033037.2	0.428	0.000443	Mus musculus cysteine dioxygenase 1, cytosolic (Cdo1), mRNA.	scl012583.1_32-S
9130213B05Rik	NM_145562.1	0.428	0.00383	Mus musculus RIKEN cDNA 9130213B05 gene (9130213B05Rik), mRNA.	scl27589.4_81-S
Hist1h4h	NM_153173.1	0.427	0.000243	Mus musculus histone 1, H4h (Hist1h4h), mRNA.	scl0069386.2_29-S
Hbb-b1	AK005442	0.426	0.000146	hemoglobin, beta adult major chain	ri|1600013K09|ZX00042O10|AK005442|628-S
	AK035212.1	0.426	0.00217	Mus musculus adult male urinary bladder cDNA, RIKEN full-length enriched library, clone:9530001P15 product:similar to SORBIN AND SH3 DOMAIN CONTAINING 1 [Homo sapiens], full insert sequence.	scl000509.1_40-S
Usmg5	XM_123431.1	0.426	0.012	Mus musculus upregulated during skeletal muscle growth 5 (Usmg5), mRNA.	scl066477.2_23-S
9130213B05Rik	NM_145562.1	0.425	0.0115	Mus musculus RIKEN cDNA 9130213B05 gene (9130213B05Rik), mRNA.	scl00231440.1_287-S
Myl4	NM_010858.3	0.425	0.0311	Mus musculus myosin, light polypeptide 4, alkali; atrial, embryonic (Myl4), mRNA.	scl40832.13.1_18-S
Pfkl	NM_008826.2	0.424	0.000604	Mus musculus phosphofructokinase, liver, B-type (Pfkl), mRNA.	scl018641.1_29-S
Fh1	NM_010209	0.424	0.000285	Mus musculus fumarate hydratase 1 (Fh1), mRNA.	scl15890.11.1_28-S
Gpt1	NM_182805.1	0.424	0.00167	Mus musculus glutamic pyruvic transaminase 1, soluble (Gpt1), mRNA.	scl47787.2_58-S
Uqcrc1	NM_025407.2	0.423	0.000102	Mus musculus ubiquinol-cytochrome c reductase core protein 1 (Uqcrc1), mRNA.	scl022273.17_12-S
Coq6	NM_172582.1	0.423	2.21e-06	Mus musculus coenzyme Q6 homolog (yeast) (Coq6), mRNA.	scl42976.13.1_6-S
Fmo1	AK042457	0.422	0.000285	flavin containing monooxygenase 1	ri|A630093H08|PX00148K05|AK042457|1488-S
Gys3	NM_008195.1	0.422	0.0032	Mus musculus glycogen synthase 3, brain (Gys3), mRNA.	scl0014937.1_172-S
Adra1a	NM_013461.2	0.422	0.00032	Mus musculus adrenergic receptor, alpha 1a (Adra1a), mRNA.	scl011549.4_28-S
Ppp2r5a	NM_144880.1	0.422	0.000747	Mus musculus protein phosphatase 2, regulatory subunit B (B56), alpha isoform (Ppp2r5a), mRNA.	scl0226849.2_22-S
Nrbf1	NM_025297.1	0.422	2.08e-05	Mus musculus nuclear receptor binding factor 1 (Nrbf1), mRNA.	scl24881.12.1_60-S
Hamp	NM_032541.1	0.422	0.0177	Mus musculus hepcidin antimicrobial peptide (Hamp), mRNA.	scl31505.3.1_46-S
Tst	NM_009437.2	0.422	0.000591	Mus musculus thiosulfate sulfurtransferase, mitochondrial (Tst), mRNA.	scl46993.2.1_42-S
Ndufa3	NM_025348	0.421	0.0307	Mus musculus NADH dehydrogenase (ubiquinone) 1 alpha subcomplex, 3 (Ndufa3), mRNA.	scl33146.4.49_0-S
Ogdh	NM_010956.1	0.42	0.00409	Mus musculus oxoglutarate dehydrogenase (lipoamide) (Ogdh), mRNA.	scl018293.8_37-S
1190002H23Rik	NM_025427.1	0.42	0.00122	Mus musculus RIKEN cDNA 1190002H23 gene (1190002H23Rik), mRNA.	scl45267.5.1_68-S
Mmd2	NM_175217.3	0.419	0.00736	Mus musculus monocyte to macrophage differentiation-associated 2 (Mmd2), mRNA.	scl25824.7_328-S
LOC230075	XM_131359.5	0.418	0.000113	Mus musculus similar to NADH dehydrogenase (LOC230075), mRNA.	GI_38078262-S
Atp1a2	NM_178405.2	0.418	0.000207	Mus musculus ATPase, Na+/K+ transporting, alpha 2 polypeptide (Atp1a2), mRNA.	scl15920.22.1_21-S
Akt2	NM_007434.2	0.417	0.000343	Mus musculus thymoma viral proto-oncogene 2 (Akt2), mRNA.	scl0011652.2_0-S
Ndufc1	NM_025523.1	0.417	0.00533	Mus musculus NADH dehydrogenase (ubiquinone) 1, subcomplex unknown, 1 (Ndufc1), mRNA.	scl0066377.1_24-S
LOC380871	XM_354775.1	0.416	0.0101	Mus musculus similar to NADH-ubiquinone oxidoreductase 13 kDa-A subunit, mitochondrial precursor (Complex I-13KD-A) (CI-13KD-A) (LOC380871), mRNA.	GI_38075370-S
D930001I22Rik	NM_173397	0.416	0.000337	Mus musculus RIKEN cDNA D930001I22 gene (D930001I22Rik), mRNA.	scl18384.2_543-S
Acaa2	NM_177470.2	0.416	0.000424	Mus musculus acetyl-Coenzyme A acyltransferase 2 (mitochondrial 3-oxoacyl-Coenzyme A thiolase) (Acaa2), mRNA.	scl51768.11.1_9-S
AU018778	NM_144930.1	0.415	0.000821	Mus musculus expressed sequence AU018778 (AU018778), mRNA.	scl34488.15.1_131-S
Pex11a	NM_011068.1	0.414	5.82e-05	Mus musculus peroxisomal biogenesis factor 11a (Pex11a), mRNA.	scl000110.1_1-S
Ndufa5	NM_026614.1	0.414	0.0086	Mus musculus NADH dehydrogenase (ubiquinone) 1 alpha subcomplex, 5 (Ndufa5), mRNA.	scl0068202.1_15-S
2310069B03Rik		0.414	0.000433		scl28811.4.1_48-S
BC018222	NM_144936.1	0.414	0.0163	Mus musculus cDNA sequence BC018222 (BC018222), mRNA.	scl36063.7.1_2-S
Dusp4	NM_176933.3	0.413	0.000767	Mus musculus dual specificity phosphatase 4 (Dusp4), mRNA.	scl33912.4_501-S
Cs	NM_026444.2	0.413	0.000115	Mus musculus citrate synthase (Cs), mRNA.	scl38284.14_73-S
Ndufb8	NM_026061.1	0.412	3.46e-05	Mus musculus NADH dehydrogenase (ubiquinone) 1 beta subcomplex 8 (Ndufb8), mRNA.	scl0067264.2_318-S
Sah	NM_016870.2	0.411	0.00963	Mus musculus SA rat hypertension-associated homolog (Sah), mRNA.	scl32134.16.1_14-S
Cox8a	NM_007750.1	0.41	0.00041	Mus musculus cytochrome c oxidase, subunit VIIIa (Cox8a), mRNA.	scl012868.2_102-S
Acat1	NM_144784.2	0.41	7.57e-05	Mus musculus acetyl-Coenzyme A acetyltransferase 1 (Acat1), mRNA.	scl35850.12_191-S
Cox5a	NM_007747	0.41	8.12e-05	Mus musculus cytochrome c oxidase, subunit Va (Cox5a), mRNA.	scl36904.3.10_19-S
Cox6b	NM_025628.1	0.409	0.00148	Mus musculus cytochrome c oxidase, subunit VIb (Cox6b), mRNA.	scl0110323.3_24-S
Hadhb	NM_145558.1	0.409	0.000547	Mus musculus hydroxyacyl-Coenzyme A dehydrogenase/3-ketoacyl-Coenzyme A thiolase/enoyl-Coenzyme A hydratase (trifunctional protein), beta subunit (Hadhb), mRNA.	scl0231086.16_205-S
Acvr1c	XM_194020.3	0.409	0.00157	Mus musculus activin A receptor, type IC (Acvr1c), mRNA.	scl19260.11_492-S
5730439E10Rik	NM_175324.2	0.408	4.11e-05	Mus musculus RIKEN cDNA 5730439E10 gene (5730439E10Rik), mRNA.	scl36531.21.1_19-S
Ppp2r5a	NM_144880.1	0.406	0.00103	Mus musculus protein phosphatase 2, regulatory subunit B (B56), alpha isoform (Ppp2r5a), mRNA.	GI_21450120-S
Nudt12	NM_026497.1	0.406	0.000304	Mus musculus nudix (nucleoside diphosphate linked moiety X)-type motif 12 (Nudt12), mRNA.	scl0067993.2_43-S
Timp4	NM_080639.2	0.406	2.23e-05	Mus musculus tissue inhibitor of metalloproteinase 4 (Timp4), mRNA.	scl28526.3_1-S
Sod2	NM_013671.2	0.406	1.74e-05	Mus musculus superoxide dismutase 2, mitochondrial (Sod2), mRNA.	scl51108.6.3_0-S
LOC238943	XM_138902.2	0.405	0.000131	Mus musculus similar to enolase 1, alpha non-neuron; alpha-enolase; 2-phospho-D-glycerate hydrolase (LOC238943), mRNA.	GI_38075578-S
		0.405	0.004		GI_83816953-S
Bckdha	NM_007533.2	0.404	3.66e-06	Mus musculus branched chain ketoacid dehydrogenase E1, alpha polypeptide (Bckdha), mRNA.	scl31626.10.1_112-S
Crat	NM_007760	0.402	0.000262	Mus musculus carnitine acetyltransferase (Crat), mRNA.	scl0003185.1_157-S
Insig1	NM_153526.2	0.402	0.00104	Mus musculus insulin induced gene 1 (Insig1), mRNA.	scl0231070.3_29-S
Rxrg	NM_009107.2	0.401	4.74e-05	Mus musculus retinoid X receptor gamma (Rxrg), mRNA.	scl17253.11.1_24-S
Ndufb4	NM_026610.1	0.4	0.00232	Mus musculus NADH dehydrogenase (ubiquinone) 1 beta subcomplex 4 (Ndufb4), mRNA.	scl0068194.2_330-S
E430039I23Rik	AK089103	0.399	4.11e-06	ACYL CARRIER PROTEIN (ACP)	ri|E430039I23|PX00101I05|AK089103|627-S
Sdhd	NM_025848.1	0.399	5.57e-05	Mus musculus succinate dehydrogenase complex, subunit D, integral membrane protein (Sdhd), mRNA.	scl35879.4_19-S
Lace1	NM_145743.1	0.399	5.41e-06	Mus musculus lactation elevated 1 (Lace1), mRNA.	scl38013.14_156-S
Amid	NM_153779.1	0.398	0.000117	Mus musculus apoptosis-inducing factor (AIF)-like mitochondrion-associated inducer of death (Amid), mRNA.	scl0003894.1_174-S
Rgs7	NM_011880.1	0.398	0.01	Mus musculus regulator of G protein signaling 7 (Rgs7), mRNA.	scl15892.18.1_65-S
BC034902	NM_177654.2	0.397	0.00191	Mus musculus cDNA sequence BC034902 (BC034902), mRNA.	scl0228642.2_45-S
Cyc1	NM_025567.1	0.397	0.000973	Mus musculus cytochrome c-1 (Cyc1), mRNA.	scl066445.5_23-S
5730402C02Rik	NM_027442	0.397	1.17e-05		scl38990.7.773_160-S
Dld	NM_007861	0.396	2.45e-05	Mus musculus dihydrolipoamide dehydrogenase (Dld), mRNA.	scl0002332.1_7-S
0610039N19Rik	NM_026159.2	0.396	7.88e-05	Mus musculus RIKEN cDNA 0610039N19 gene (0610039N19Rik), mRNA.	scl29880.12.1_23-S
Atp4b	NM_009724.1	0.396	0.000374	Mus musculus ATPase, H+/K+ transporting, beta polypeptide, gastric specific (Atp4b), mRNA.	scl35077.7.1_28-S
Pcx	NM_008797.1	0.396	0.00404	Mus musculus pyruvate carboxylase (Pcx), mRNA.	scl52812.25.1_7-S
LOC384319	XM_357568.1	0.395	5.8e-05	Mus musculus similar to transmembrane protein induced by tumor necrosis factor alpha (LOC384319), mRNA.	GI_38082646-S
Slc22a1	NM_009202.2	0.394	0.00181	Mus musculus solute carrier family 22 (organic cation transporter), member 1 (Slc22a1), mRNA.	scl0001597.1_29-S
Ndufa5	NM_026614.1	0.393	0.00407	Mus musculus NADH dehydrogenase (ubiquinone) 1 alpha subcomplex, 5 (Ndufa5), mRNA.	scl0001121.1_1-S
Gpr120	NM_181748.1	0.393	0.00503	Mus musculus G protein-coupled receptor 120 (Gpr120), mRNA.	scl53162.3.1_182-S
LOC229810	XM_124173.2	0.392	0.000169	Mus musculus similar to Alpha enolase (2-phospho-D-glycerate hydro-lyase) (Non-neural enolase) (NNE) (Enolase 1) (LOC229810), mRNA.	GI_38077071-S
Rbp7	NM_022020.1	0.392	0.0211	Mus musculus retinol binding protein 7, cellular (Rbp7), mRNA.	scl23496.4.1_61-S
Ndufb5	NM_025316.2	0.391	5.23e-05	Mus musculus NADH dehydrogenase (ubiquinone) 1 beta subcomplex, 5 (Ndufb5), mRNA.	scl066046.6_22-S
Acas2l	NM_080575.1	0.39	3.77e-05	Mus musculus acetyl-Coenzyme A synthetase 2 (AMP forming)-like (Acas2l), mRNA.	scl068738.1_270-S
Cpt2	NM_009949	0.39	2.33e-05	Mus musculus carnitine palmitoyltransferase 2 (Cpt2), mRNA.	scl24019.5_109-S
Mtch2	NM_019758.2	0.389	3.64e-05	Mus musculus mitochondrial carrier homolog 2 (C. elegans) (Mtch2), mRNA.	scl0056428.2_17-S
LOC229599	XM_131070.3	0.388	0.000523	Mus musculus similar to hypothetical protein BC017397 (LOC229599), mRNA.	GI_38077889-S
A530050D06Rik	XM_203596.3	0.387	0.000392	Mus musculus RIKEN cDNA A530050D06 gene (A530050D06Rik), mRNA.	GI_38073757-S
Car4	NM_007607.1	0.387	0.00456	Mus musculus carbonic anhydrase 4 (Car4), mRNA.	scl41114.9.1_30-S
Hist1h4h	NM_153173.1	0.386	0.000148	Mus musculus histone 1, H4h (Hist1h4h), mRNA.	GI_23943921-S
Rps19	NM_023133.1	0.386	0.000606	Mus musculus ribosomal protein S19 (Rps19), mRNA.	scl0020085.2_0-S
Ucp3	NM_009464.2	0.385	5.59e-05	Mus musculus uncoupling protein 3, mitochondrial (Ucp3), mRNA.	scl0008.1_441-S
Ndufa10	NM_024197.1	0.385	2.22e-05	Mus musculus NADH dehydrogenase (ubiquinone) 1 alpha subcomplex 10 (Ndufa10), mRNA.	scl0067273.2_276-S
1300018L09Rik	NM_027903.1	0.384	0.00151		scl0071755.2_316-S
Tkt	NM_009388.2	0.384	4.97e-05	Mus musculus transketolase (Tkt), mRNA.	scl021881.14_30-S
5730438N18Rik	NM_027460.1	0.384	2.56e-05	Mus musculus RIKEN cDNA 5730438N18 gene (5730438N18Rik), mRNA.	scl23492.6.209_2-S
Orm2	NM_011016.1	0.384	0.000729	Mus musculus orosomucoid 2 (Orm2), mRNA.	scl25363.4.1_1-S
0610009I22Rik	NM_025646.2	0.381	5.82e-05	Mus musculus RIKEN cDNA 0610009I22 gene (0610009I22Rik), mRNA.	scl0003132.1_48-S
Gsta4	NM_010357.1	0.381	3.28e-05	Mus musculus glutathione S-transferase, alpha 4 (Gsta4), mRNA.	scl36679.7.1_96-S
Actc1	NM_009608.1	0.38	0.0146	Mus musculus actin, alpha, cardiac (Actc1), mRNA.	scl18854.8.1_1-S
Ces3	NM_053200.1	0.38	0.00192	Mus musculus carboxylesterase 3 (Ces3), mRNA.	scl34490.14.1_30-S
Lipe	NM_010719.2	0.379	0.00278	Mus musculus lipase, hormone sensitive (Lipe), mRNA.	scl31633.12_17-S
Acat2	NM_009338.1	0.377	0.000231	Mus musculus acetyl-Coenzyme A acetyltransferase 2 (Acat2), mRNA.	scl0110460.1_24-S
Pdk4	NM_013743.1	0.377	0.0017	Mus musculus pyruvate dehydrogenase kinase, isoenzyme 4 (Pdk4), mRNA.	scl29310.11_209-S
Pnpla2	NM_025802.1	0.376	0.00335		scl0066853.2_236-S
Sdhb	NM_023374.3	0.376	7.41e-05	Mus musculus succinate dehydrogenase complex, subunit B, iron sulfur (Ip) (Sdhb), mRNA.	scl067680.5_8-S
1700020C11Rik	NM_026443.2	0.376	4.56e-05	Mus musculus RIKEN cDNA 1700020C11 gene (1700020C11Rik), mRNA.	scl40589.5.1_6-S
2400010C15Rik	AK010307	0.375	1.76e-06	ACYL CARRIER PROTEIN (ACP) homolog [Mus musculus]	ri|2400010C15|ZX00041K17|AK010307|638-S
Ucp1	NM_009463.2	0.375	0.0334	Mus musculus uncoupling protein 1, mitochondrial (Ucp1), mRNA.	scl33610.6.1_104-S
Cox7b	NM_025379.1	0.374	0.00307	Mus musculus cytochrome c oxidase subunit VIIb (Cox7b), mRNA.	scl0066142.1_255-S
Gmpr	NM_025508.1	0.373	0.000255	Mus musculus guanosine monophosphate reductase (Gmpr), mRNA.	scl44826.11.1_30-S
Cd1d1	NM_007639.1	0.372	0.00143	Mus musculus CD1d1 antigen (Cd1d1), mRNA.	scl21997.6.1_47-S
Cpt2	NM_009949	0.371	2.88e-05	Mus musculus carnitine palmitoyltransferase 2 (Cpt2), mRNA.	scl000022.1_12-S
Coq6	NM_172582.1	0.37	0.000527	Mus musculus coenzyme Q6 homolog (yeast) (Coq6), mRNA.	scl0002298.1_37-S
Hk2	NM_013820.1	0.37	0.000152	Mus musculus hexokinase 2 (Hk2), mRNA.	scl28812.19_190-S
Nudt7	NM_024437	0.37	0.000573	Mus musculus nudix (nucleoside diphosphate linked moiety X)-type motif 7 (Nudt7), mRNA.	scl33301.5.15_0-S
Dbp	NM_016974.1	0.369	0.00273	Mus musculus D site albumin promoter binding protein (Dbp), mRNA.	scl32668.4.1_181-S
LOC381092	XM_110216.2	0.368	0.00169	Mus musculus similar to HSP70 (LOC381092), mRNA.	GI_38082188-S
Slc25a19	NM_026071.1	0.368	7.28e-05	Mus musculus solute carrier family 25 (mitochondrial deoxynucleotide carrier), member 19 (Slc25a19), mRNA.	scl067283.1_285-S
Myl3	NM_010859.1	0.368	0.024	Mus musculus myosin, light polypeptide 3, alkali; ventricular, skeletal, slow (Myl3), mRNA.	scl36423.7.11_132-S
Acac	XM_109883.4	0.366	0.00867	Mus musculus acetyl-Coenzyme A carboxylase (Acac), mRNA.	scl00107476.1_222-S
Slc25a19	NM_026071.1	0.365	6.97e-06	Mus musculus solute carrier family 25 (mitochondrial deoxynucleotide carrier), member 19 (Slc25a19), mRNA.	scl0001270.1_91-S
Myo5c	XM_198225.3	0.365	2.49e-05		scl00208943.1_250-S
Aacs	NM_030210.1	0.365	0.000302	Mus musculus acetoacetyl-CoA synthetase (Aacs), mRNA.	scl27205.18_385-S
Cycs	NM_007808.2	0.364	2.05e-05	Mus musculus cytochrome c, somatic (Cycs), mRNA.	scl013063.3_11-S
Acas2	NM_019811.2	0.364	0.0307	Mus musculus acetyl-Coenzyme A synthetase 2 (ADP forming) (Acas2), mRNA.	scl060525.18_152-S
5730469M10Rik	NM_027464	0.362	0.00306	Mus musculus RIKEN cDNA 5730469M10 gene (5730469M10Rik), mRNA.	scl45683.9_474-S
Tnnc1	NM_009393.1	0.362	0.0232		scl46496.6.1_3-S
Cox6a1	NM_007748.2	0.361	2.04e-05	Mus musculus cytochrome c oxidase, subunit VI a, polypeptide 1 (Cox6a1), mRNA.	scl012861.2_54-S
Pdk2	NM_133667.1	0.361	7.62e-05	Mus musculus pyruvate dehydrogenase kinase, isoenzyme 2 (Pdk2), mRNA.	scl39696.12_14-S
1110025G12Rik	NM_029844.1	0.359	0.00108	Mus musculus RIKEN cDNA 1110025G12 gene (1110025G12Rik), mRNA.	scl0001829.1_310-S
Plin	NM_175640.1	0.358	0.00482	Mus musculus perilipin (Plin), mRNA.	scl31147.9.1_14-S
2310076L09Rik	NM_025874.2	0.358	0.000107	Mus musculus RIKEN cDNA 2310076L09 gene (2310076L09Rik), mRNA.	scl49774.8.1_3-S
Cox6a1	NM_007748.2	0.357	1.93e-05	Mus musculus cytochrome c oxidase, subunit VI a, polypeptide 1 (Cox6a1), mRNA.	scl0012861.1_173-S
Gpam	NM_008149.2	0.356	7.87e-05	Mus musculus glycerol-3-phosphate acyltransferase, mitochondrial (Gpam), mRNA.	scl0014732.2_168-S
D930024H10Rik	AK086373	0.355	0.000629	weakly similar to LYSOSOMAL AMINO ACID TRANSPORTER 1 [Rattus norvegicus]	ri|D930024H10|PX00202K01|AK086373|1763-S
Kcnk3	NM_010608	0.354	3.62e-05	Mus musculus potassium channel, subfamily K, member 3 (Kcnk3), mRNA.	scl27976.3_11-S
1110001J03Rik	NM_025363.2	0.354	0.00211	Mus musculus RIKEN cDNA 1110001J03 gene (1110001J03Rik), mRNA.	scl30187.2.1_182-S
Hbb-b1	NM_008220.2	0.352	0.00131	Mus musculus hemoglobin, beta adult major chain (Hbb-b1), mRNA.	scl0015129.1_300-S
9530008L14Rik	NM_175417.2	0.349	0.000122	Mus musculus RIKEN cDNA 9530008L14 gene (9530008L14Rik), mRNA.	scl44053.7_337-S
Insig1	NM_153526.2	0.348	0.00183	Mus musculus insulin induced gene 1 (Insig1), mRNA.	scl00231070.1_184-S
6530401D17Rik	NM_029823.1	0.348	0.00129	Mus musculus RIKEN cDNA 6530401D17 gene (6530401D17Rik), mRNA.	scl54618.1.2_1-S
Elovl3	NM_007703.1	0.347	8.86e-05	Mus musculus elongation of very long chain fatty acids (FEN1/Elo2, SUR4/Elo3, yeast)-like 3 (Elovl3), mRNA.	scl52948.3_447-S
Pdhb	NM_024221.2	0.345	7.54e-05	Mus musculus pyruvate dehydrogenase (lipoamide) beta (Pdhb), mRNA.	scl0068263.1_199-S
LOC384888	XM_357919.1	0.344	0.00011	Mus musculus similar to Glucose transporter 4 (LOC384888), mRNA.	GI_38089615-S
Etfdh	NM_025794.1	0.344	0.000143	Mus musculus electron transferring flavoprotein, dehydrogenase (Etfdh), mRNA.	scl22042.11.1_29-S
1190003M12Rik	XM_355795.1	0.344	0.00153	Mus musculus RIKEN cDNA 1190003M12 gene (1190003M12Rik), mRNA.	scl28735.6.1_187-S
Acadm	NM_007382	0.343	0.000136	Mus musculus acetyl-Coenzyme A dehydrogenase, medium chain (Acadm), mRNA.	scl21370.9_11-S
1110037P11Rik	XM_131077.2	0.342	0.022	Mus musculus RIKEN cDNA 1110037P11 gene (1110037P11Rik), mRNA.	scl22721.9.1_12-S
Pparg	NM_011146.1	0.342	0.000187	Mus musculus peroxisome proliferator activated receptor gamma (Pparg), mRNA.	scl29611.11.1_50-S
Cox5b	NM_009942	0.338	8.71e-05	Mus musculus cytochrome c oxidase, subunit Vb (Cox5b), mRNA.	scl012859.1_1-S
Tcap	NM_011540.1	0.338	0.000498	Mus musculus titin-cap (Tcap), mRNA.	scl40941.2_163-S
A530021N07Rik	AK040737	0.337	0.00115		ri|A530021N07|PX00140F05|AK040737|1839-S
Crat	NM_007760.1	0.337	0.000364	Mus musculus carnitine acetyltransferase (Crat), mRNA.	scl0012908.2_4-S
Lpin1	NM_015763	0.335	0.000383	Mus musculus lipin 1 (Lpin1), transcript variant 1, mRNA.	scl42605.25_108-S
Dgat1	NM_010046.2	0.335	0.000618	Mus musculus diacylglycerol O-acyltransferase 1 (Dgat1), mRNA.	scl47041.10.1_18-S
Clstn3	NM_153508.2	0.334	9.83e-05	Mus musculus calsyntenin 3 (Clstn3), mRNA.	scl28430.21.1_3-S
Cox6a2	NM_009943.1	0.33	0.0406	Mus musculus cytochrome c oxidase, subunit VI a, polypeptide 2 (Cox6a2), mRNA.	scl30620.3.1_5-S
0610007J10Rik	AK018717	0.329	2.73e-06	ACYL CARRIER PROTEIN (ACP) homolog [Mus musculus]	ri|0610007J10|R000001F05|AK018717|633-S
Ldh2	NM_008492.2	0.329	5.29e-05	Mus musculus lactate dehydrogenase 2, B chain (Ldh2), mRNA.	scl016832.2_30-S
Ndufb9	NM_023172.2	0.329	2.98e-05	Mus musculus NADH dehydrogenase (ubiquinone) 1 beta subcomplex, 9 (Ndufb9), mRNA.	scl066218.3_27-S
LOC226017	XM_129164.2	0.328	4.96e-05	Mus musculus similar to L-lactate dehydrogenase B chain (LDH-B) (LDH heart subunit) (LDH-H) (LOC226017), mRNA.	GI_38084876-S
Idh3g	NM_008323.1	0.328	1.78e-06	Mus musculus isocitrate dehydrogenase 3 (NAD+), gamma (Idh3g), mRNA.	scl54154.5.1_20-S
Amy1	NM_007446.1	0.326	0.000568	Mus musculus amylase 1, salivary (Amy1), mRNA.	scl011722.3_4-S
Hadhsc	NM_008212.1	0.326	3.29e-05	Mus musculus L-3-hydroxyacyl-Coenzyme A dehydrogenase, short chain (Hadhsc), mRNA.	scl21503.2.1_16-S
Gyk	NM_008194	0.325	7.4e-05	Mus musculus glycerol kinase (Gyk), transcript variant 2, mRNA.	scl0014933.2_154-S
Uqcr	NM_025650.1	0.325	0.00442	Mus musculus ubiquinol-cytochrome c reductase (6.4kD) subunit (Uqcr), mRNA.	scl066594.3_10-S
Glul	NM_008131.2	0.325	7.33e-05	Mus musculus glutamate-ammonia ligase (glutamine synthase) (Glul), mRNA.	scl17355.9_0-S
Dci	NM_010023.2	0.324	9.13e-05	Mus musculus dodecenoyl-Coenzyme A delta isomerase (3,2 trans-enoyl-Coenyme A isomerase) (Dci), mRNA.	scl51015.5.49_29-S
1110038O08Rik		0.323	0.00321		scl068762.2_131-S
1700018O18Rik	XM_131683.2	0.323	0.0486	Mus musculus RIKEN cDNA 1700018O18 gene (1700018O18Rik), mRNA.	scl23864.14.1_204-S
Ppargc1a	NM_008904.1	0.323	0.000853	Mus musculus peroxisome proliferative activated receptor, gamma, coactivator 1 alpha (Ppargc1a), mRNA.	scl26595.14.1_90-S
Adhfe1	NM_175236.2	0.321	0.000124	Mus musculus alcohol dehydrogenase, iron containing, 1 (Adhfe1), mRNA.	scl000895.1_127-S
Acadvl	NM_017366	0.317	6.81e-07	Mus musculus acyl-Coenzyme A dehydrogenase, very long chain (Acadvl), mRNA.	scl40004.19.1_140-S
Atp5k	AK011342	0.316	0.00934	ATP synthase, H+ transporting, mitochondrial F1F0 complex, subunit e	ri|2610008D24|ZX00048E14|AK011342|201-S
Hadhb	NM_145558	0.316	0.000641	Mus musculus hydroxyacyl-Coenzyme A dehydrogenase/3-ketoacyl-Coenzyme A thiolase/enoyl-Coenzyme A hydratase (trifunctional protein), beta subunit (Hadhb), mRNA.	scl0004026.1_20-S
D430015B01Rik	NM_153574.1	0.316	0.00544	Mus musculus RIKEN cDNA D430015B01 gene (D430015B01Rik), mRNA.	scl0058909.2_289-S
Wbscr14	NM_021455.2	0.315	0.00156	Mus musculus Williams-Beuren syndrome chromosome region 14 homolog (human) (Wbscr14), mRNA.	scl27137.17_357-S
Pparg	NM_011146.1	0.312	9.83e-05	Mus musculus peroxisome proliferator activated receptor gamma (Pparg), mRNA.	scl0001203.1_155-S
2610205H19Rik	NM_027430.1	0.31	6.68e-05	Mus musculus RIKEN cDNA 2610205H19 gene (2610205H19Rik), mRNA.	scl070456.4_0-S
Chpt1	NM_144807.2	0.307	0.0045	Mus musculus choline phosphotransferase 1 (Chpt1), mRNA.	scl0003820.1_78-S
Amy2	NM_009669	0.306	9.12e-05	Mus musculus amylase 2, pancreatic (Amy2), mRNA.	scl011723.1_3-S
LOC384146	XM_357448.1	0.304	2.71e-06	Mus musculus similar to Cytochrome c, somatic (LOC384146), mRNA.	GI_38079525-S
1700037H04Rik	NM_026091.1	0.304	1.69e-05	Mus musculus RIKEN cDNA 1700037H04 gene (1700037H04Rik), mRNA.	scl0067326.2_320-S
Ppp1r1a	NM_021391.2	0.302	4.75e-05	Mus musculus protein phosphatase 1, regulatory (inhibitor) subunit 1A (Ppp1r1a), mRNA.	scl46654.8.1_7-S
		0.301	4.09e-05		scl0001483.1_25-S
Ppargc1b	NM_133249	0.3	0.000544	Mus musculus peroxisome proliferative activated receptor, gamma, coactivator 1 beta (Ppargc1b), mRNA.	scl0170826.1_122-S
Suclg1	NM_019879.1	0.298	1.12e-06	Mus musculus succinate-CoA ligase, GDP-forming, alpha subunit (Suclg1), mRNA.	scl0001102.1_1-S
Prkar2b	NM_011158	0.298	0.00371	Mus musculus protein kinase, cAMP dependent regulatory, type II beta (Prkar2b), mRNA.	scl42552.12_397-S
Sucla2	XM_127733.2	0.295	6.35e-06		scl075265.1_98-S
mt-Nd4l		0.291	0.000267		scl0017720.1_306-S
Prkar2b	NM_011158.2	0.29	0.000103	Mus musculus protein kinase, cAMP dependent regulatory, type II beta (Prkar2b), mRNA.	scl0002346.1_7-S
Pck1	NM_011044	0.289	0.00256	Mus musculus phosphoenolpyruvate carboxykinase 1, cytosolic (Pck1), mRNA.	scl19833.10_32-S
2310042D19Rik	NM_172417.1	0.288	0.00102	Mus musculus RIKEN cDNA 2310042D19 gene (2310042D19Rik), mRNA.	scl24593.4_239-S
Aldh1a7	NM_011921	0.287	0.00886	Mus musculus aldehyde dehydrogenase family 1, subfamily A7 (Aldh1a7), mRNA.	scl52665.13.1_14-S
Slc36a2	NM_153170.1	0.286	0.0014	Mus musculus solute carrier family 36 (proton/amino acid symporter), member 2 (Slc36a2), mRNA.	scl40206.10.1_155-S
0610031G08Rik		0.285	6.87e-05		scl075393.1_11-S
2610205H19Rik	NM_027430.1	0.283	1.97e-06	Mus musculus RIKEN cDNA 2610205H19 gene (2610205H19Rik), mRNA.	scl0070456.1_86-S
Pygl	NM_133198.1	0.283	0.000648	Mus musculus liver glycogen phosphorylase (Pygl), mRNA.	scl42371.18.1_30-S
Pank1	NM_023792.1	0.283	7.28e-05	Mus musculus pantothenate kinase 1 (Pank1), mRNA.	scl52531.6_219-S
Acsl1	NM_007981.2	0.282	0.000175	Mus musculus acyl-CoA synthetase long-chain family member 1 (Acsl1), mRNA.	scl014081.20_10-S
9530058B02Rik	NM_026633.1	0.282	5.54e-05	Mus musculus RIKEN cDNA 9530058B02 gene (9530058B02Rik), mRNA.	scl50172.5.1_49-S
Acadm	NM_007382	0.281	4.04e-05	Mus musculus acetyl-Coenzyme A dehydrogenase, medium chain (Acadm), mRNA.	scl0001961.1_16-S
Cib2	NM_019686.3	0.277	1.18e-05		scl35837.6.1_14-S
Letmd1	NM_134093.1	0.277	2.13e-06		scl47504.5_20-S
Dgat2	NM_026384.2	0.276	0.000883	Mus musculus diacylglycerol O-acyltransferase 2 (Dgat2), mRNA.	scl31009.10_67-S
Pck1	NM_011044.1	0.275	0.00421	Mus musculus phosphoenolpyruvate carboxykinase 1, cytosolic (Pck1), mRNA.	scl0018534.2_230-S
Prkar2b	NM_011158.2	0.275	0.000524	Mus musculus protein kinase, cAMP dependent regulatory, type II beta (Prkar2b), mRNA.	scl0019088.2_125-S
Ppp1r3b	NM_177741.2	0.272	0.000722	Mus musculus protein phosphatase 1, regulatory (inhibitor) subunit 3B (Ppp1r3b), mRNA.	scl00244416.2_151-S
2400009B08Rik	XM_358687.1	0.271	0.000207	Mus musculus RIKEN cDNA 2400009B08 gene (2400009B08Rik), mRNA.	scl35154.1.15_20-S
Acaa2	NM_177470	0.27	1.66e-05	Mus musculus acetyl-Coenzyme A acyltransferase 2 (mitochondrial 3-oxoacyl-Coenzyme A thiolase) (Acaa2), mRNA.	scl0002163.1_25-S
Atp5k	NM_007507	0.269	0.00711	Mus musculus ATP synthase, H+ transporting, mitochondrial F1F0 complex, subunit e (Atp5k), mRNA.	scl011958.2_29-S
Cidec	NM_178373.2	0.266	0.00132		scl28542.7_206-S
C730029A08Rik		0.266	5.47e-05		scl36608.1.2555_34-S
Cxadr	NM_009988	0.265	0.00024	Mus musculus coxsackievirus and adenovirus receptor (Cxadr), mRNA.	scl48937.1.1_21-S
Paqr9	NM_198414.1	0.263	0.00109		scl36609.1.1613_78-S
Aqp7	NM_007473.3	0.261	0.000223	Mus musculus aquaporin 7 (Aqp7), mRNA.	scl011832.1_20-S
Ndg2	NM_175329.3	0.261	0.000336		scl38757.5.1_81-S
9530058B02Rik	NM_026633.1	0.26	4.84e-06	Mus musculus RIKEN cDNA 9530058B02 gene (9530058B02Rik), mRNA.	scl0001595.1_53-S
Orm1	NM_008768.1	0.258	0.000746	Mus musculus orosomucoid 1 (Orm1), mRNA.	scl018405.4_2-S
G0s2	NM_008059.1	0.258	9.24e-05	Mus musculus G0/G1 switch gene 2 (G0s2), mRNA.	scl15745.2.1_5-S
3010033K07Rik	XM_150130.2	0.255	0.000204	Mus musculus RIKEN cDNA 3010033K07 gene (3010033K07Rik), mRNA.	scl34354.2.1_17-S
Aqp7	NM_007473.3	0.254	0.00024	Mus musculus aquaporin 7 (Aqp7), mRNA.	scl24432.10.1_185-S
Cib2	NM_019686.3	0.252	9.35e-05		scl0003513.1_13-S
Slc4a4	NM_018760	0.252	2.86e-05	Mus musculus solute carrier family 4 (anion exchanger), member 4 (Slc4a4), mRNA.	scl054403.19_44-S
Actc1	NM_009608.1	0.252	0.0108	Mus musculus actin, alpha, cardiac (Actc1), mRNA.	scl18853.7.1_146-S
Hspa1b		0.252	0.00312		scl50004.2.690_3-S
Acaa2	NM_177470.2	0.251	2.11e-05	Mus musculus acetyl-Coenzyme A acyltransferase 2 (mitochondrial 3-oxoacyl-Coenzyme A thiolase) (Acaa2), mRNA.	scl0002198.1_20-S
Acadl	NM_007381.2	0.251	0.000253	Mus musculus acetyl-Coenzyme A dehydrogenase, long-chain (Acadl), mRNA.	scl000906.1_50-S
BC055107	NM_183187.2	0.251	1.83e-05		scl45912.6_183-S
2010003K11Rik	XM_129092.1	0.251	4.49e-05	Mus musculus RIKEN cDNA 2010003K11 gene (2010003K11Rik), mRNA.	scl53462.2.1_124-S
2510042H12Rik	AK011092	0.25	0.000651		ri|2510042H12|ZX00048I17|AK011092|1052-S
Tuba8	NM_017379.1	0.246	0.000408	Mus musculus tubulin, alpha 8 (Tuba8), mRNA.	scl0053857.2_245-S
Gpd2	NM_010274.2	0.246	9.79e-05	Mus musculus glycerol phosphate dehydrogenase 2, mitochondrial (Gpd2), mRNA.	scl014571.1_22-S
Adpn	NM_054088	0.246	0.00151	Mus musculus adiponutrin (Adpn), mRNA.	scl47673.9_482-S
Pparg	NM_011146.1	0.244	0.000493	Mus musculus peroxisome proliferator activated receptor gamma (Pparg), mRNA.	scl0001196.1_9-S
Slc2a4	NM_009204.1	0.244	8.35e-05	Mus musculus solute carrier family 2 (facilitated glucose transporter), member 4 (Slc2a4), mRNA.	scl40010.11.1_28-S
Ppp1r3b	NM_177741	0.243	0.000432	Mus musculus protein phosphatase 1, regulatory (inhibitor) subunit 3B (Ppp1r3b), mRNA.	scl33910.4_161-S
A530088L04Rik	AK041185	0.242	5.72e-05		ri|A530088L04|PX00143E01|AK041185|1645-S
Acacb	NM_133904	0.241	0.00275	Mus musculus acetyl-Coenzyme A carboxylase beta (Acacb), mRNA.	scl27391.19_438-S
BC054059	NM_145635.1	0.24	0.000174	Mus musculus cDNA sequence BC054059 (BC054059), mRNA.	scl19994.5.1_11-S
		0.239	0.000213	Rat cytomegalovirus Maastricht	9845300_4289-S
Kcnk3	NM_010608.1	0.237	0.00107	Mus musculus potassium channel, subfamily K, member 3 (Kcnk3), mRNA.	scl0016527.2_241-S
Immp2l	NM_053122.2	0.237	1.3e-05	Mus musculus inner mitochondrial membrane peptidase 2-like (S. cerevisiae) (Immp2l), mRNA.	scl43245.1.1_35-S
Aco2	NM_080633.1	0.234	6.13e-05	Mus musculus aconitase 2, mitochondrial (Aco2), mRNA.	scl011429.19_155-S
Nrg4	NM_032002	0.231	0.00108	Mus musculus neuregulin 4 (Nrg4), mRNA.	scl35825.15_671-S
2310042N02Rik	NM_024246.3	0.228	0.000565	Mus musculus RIKEN cDNA 2310042N02 gene (2310042N02Rik), mRNA.	scl21978.7.1_53-S
BC034068	XM_194205.2	0.228	0.00169	Mus musculus cDNA sequence BC034068 (BC034068), mRNA.	scl27919.3_374-S
Fabp3	NM_010174.1	0.224	3.35e-05	Mus musculus fatty acid binding protein 3, muscle and heart (Fabp3), mRNA.	scl014077.4_160-S
Pank1	NM_023792.1	0.222	0.000224	Mus musculus pantothenate kinase 1 (Pank1), mRNA.	scl0001823.1_77-S
Lce-pending	AK087440	0.221	0.00107	long chain fatty acyl elongase	ri|E130118P10|PX00675A09|AK087440|2280-S
Gpd2	NM_010274.2	0.216	0.000433	Mus musculus glycerol phosphate dehydrogenase 2, mitochondrial (Gpd2), mRNA.	scl0014571.1_161-S
MGC29978	NM_146230.2	0.213	6.52e-05	Mus musculus 3-ketoacyl-CoA thiolase B (MGC29978), mRNA.	scl0235674.1_219-S
Agpat2	NM_026212.1	0.21	0.000814	Mus musculus 1-acylglycerol-3-phosphate O-acyltransferase 2 (lysophosphatidic acid acyltransferase, beta) (Agpat2), mRNA.	scl0003011.1_11-S
Nrg4	NM_032002.1	0.209	0.000538	Mus musculus neuregulin 4 (Nrg4), mRNA.	scl0083961.2_83-S
Thrsp	NM_009381.2	0.209	0.000402	Mus musculus thyroid hormone responsive SPOT14 homolog (Rattus) (Thrsp), mRNA.	scl31033.2.1_0-S
2510002J07Rik	AK002422	0.208	0.000737	RIKEN cDNA 2510002J07 gene	ri|0610009M19|R000002A16|AK002422|690-S
Aco2	NM_080633.1	0.207	2.55e-05	Mus musculus aconitase 2, mitochondrial (Aco2), mRNA.	GI_18079338-S
Nrg4	BC034839	0.207	9.73e-06	Mus musculus neuregulin 4 (Nrg4), mRNA.	scl0003404.1_1-S
Eva1	NM_007962.2	0.206	0.00282		scl37019.6_308-S
2610042G18Rik		0.203	1.08e-05		scl069936.1_70-S
Poln	NM_181857.1	0.201	1.99e-06	Mus musculus DNA polymerase N (Poln), mRNA.	scl0272158.1_149-S
Idh3a	AK032787	0.196	9.74e-06	isocitrate dehydrogenase 3 (NAD+) alpha	ri|6720452A11|PX00059B13|AK032787|1477-S
Epb4.9	NM_013514	0.196	2.19e-05	Mus musculus erythrocyte protein band 4.9 (Epb4.9), mRNA.	scl46120.1.902_23-S
Cidea	NM_007702.1	0.19	0.000101	Mus musculus cell death-inducing DNA fragmentation factor, alpha subunit-like effector A (Cidea), mRNA.	scl51827.6.1_1-S
Cox8b	NM_007751.1	0.184	0.000677	Mus musculus cytochrome c oxidase, subunit VIIIb (Cox8b), mRNA.	scl30508.2.1_18-S
Myl7	NM_022879.1	0.181	0.00674	Mus musculus myosin, light polypeptide 7, regulatory (Myl7), mRNA.	scl017898.5_1-S
Fbp2	NM_007994.1	0.177	3.91e-06	Mus musculus fructose bisphosphatase 2 (Fbp2), mRNA.	scl43843.8.1_21-S
A530050D06Rik	XM_203596	0.169	0.000193	Mus musculus RIKEN cDNA A530050D06 gene (A530050D06Rik), mRNA.	scl42735.15_218-S
Cpt1b	NM_009948.1	0.16	0.0001	Mus musculus carnitine palmitoyltransferase 1b, muscle (Cpt1b), mRNA.	scl0002448.1_81-S
Cpt1b	NM_009948.1	0.151	0.000245	Mus musculus carnitine palmitoyltransferase 1b, muscle (Cpt1b), mRNA.	scl46850.18.1_15-S
Otop1	NM_178139.1	0.15	0.000881	Mus musculus otopetrin 1 (Otop1), transcript variant a, mRNA.	scl27875.8_147-S
Elovl6	NM_130450.1	0.142	0.00249	Mus musculus ELOVL family member 6, elongation of long chain fatty acids (yeast) (Elovl6), mRNA.	scl00170439.1_29-S
Slc27a2	NM_011978.1	0.125	0.000269	Mus musculus solute carrier family 27 (fatty acid transporter), member 2 (Slc27a2), mRNA.	scl0026458.2_190-S
A530050N04Rik	AK080033	0.119	1.17e-05		ri|A530050N04|PX00141D16|AK080033|1810-S
Slc27a2	NM_011978	0.114	0.00138	Mus musculus solute carrier family 27 (fatty acid transporter), member 2 (Slc27a2), mRNA.	scl20335.12.1_10-S
Cox7a1	NM_009944.2	0.0939	1.56e-05	Mus musculus cytochrome c oxidase, subunit VIIa 1 (Cox7a1), mRNA.	scl0012865.1_86-S
