# Supplementary material for: Whole genome expression analysis within the angiotensin II-apolipoprotein E deficient mouse model of abdominal aortic aneurysm
Source: BMC Genomics. 2009 Jul 6;10:298. doi: 10.1186/1471-2164-10-298 (PMC2728106; doi:10.1186/1471-2164-10-298)
Supplement: Additional file 5 — List of transcripts differentially expressed in aortas of mice exposed to angiotensin II which did not develop aneurysms (no AAA) and saline controls (n = 654). Transcripts included were expressed at 2 fold different levels and significant at uncorrected p < 0.05. Included are gene symbol (where an identified gene is associated with the transcript), genebank accession number, fold difference, uncorrected p values, gene description, and Illumina Probe identification number. [file 1471-2164-10-298-S5.xls]

## Sheet: no AAA v saline gene list
No AAA v saline
Symbol	Genbank Accession	Fold change (no AAA v saline)	P-value (uncorrected)	Gene description	Illumina Probe ID
Arntl	NM_007489.1	5.169	1.41e-06	Mus musculus aryl hydrocarbon receptor nuclear translocator-like (Arntl), mRNA.	scl32171.20.103_51-S
Spp1	NM_009263.1	4.577	0.000567	Mus musculus secreted phosphoprotein 1 (Spp1), mRNA.	scl0020750.1_112-S
Mmp12	NM_008605.1	3.68	0.0042	Mus musculus matrix metalloproteinase 12 (Mmp12), mRNA.	scl0017381.2_217-S
Npas2	NM_008719	3.264	6.2e-06	Mus musculus neuronal PAS domain protein 2 (Npas2), mRNA.	scl18045.2_282-S
Igfbp2	NM_008342.2	3.236	0.0111	Mus musculus insulin-like growth factor binding protein 2 (Igfbp2), mRNA.	scl17826.1.31_58-S
Gpnmb	NM_053110	3.193	0.0017	Mus musculus glycoprotein (transmembrane) nmb (Gpnmb), mRNA.	scl30070.11.1_23-S
Arhgef5	XM_133067.3	3.087	1.11e-07	Mus musculus Rho guanine nucleotide exchange factor (GEF) 5 (Arhgef5), mRNA.	scl054324.3_167-S
Nfil3	NM_017373.2	3.035	0.000127	Mus musculus nuclear factor, interleukin 3, regulated (Nfil3), mRNA.	scl43966.3_250-S
4930579P08Rik		2.949	2.47e-06		scl38409.3_382-S
Fkhl18	NM_010226.1	2.774	1.41e-05	Mus musculus forkhead-like 18 (Drosophila) (Fkhl18), mRNA.	scl18491.1.2_327-S
Dscr1	NM_019466.2	2.736	0.000849	Mus musculus Down syndrome critical region homolog 1 (human) (Dscr1), mRNA.	scl0001766.1_49-S
Scx	NM_198885.2	2.715	0.000106	Mus musculus scleraxis (Scx), mRNA.	scl020289.1_12-S
Gpnmb	NM_053110.2	2.685	0.000538	Mus musculus glycoprotein (transmembrane) nmb (Gpnmb), mRNA.	scl093695.11_9-S
Crlf1	NM_018827.1	2.662	0.013	Mus musculus cytokine receptor-like factor 1 (Crlf1), mRNA.	scl33727.4.1_6-S
Fn1	XM_129845.3	2.657	3.6e-05	Mus musculus fibronectin 1 (Fn1), mRNA.	scl16639.44.189_5-S
Tnfrsf11b	NM_008764.2	2.634	5.95e-05	Mus musculus tumor necrosis factor receptor superfamily, member 11b (osteoprotegerin) (Tnfrsf11b), mRNA.	scl47198.5_117-S
2310022B05Rik	NM_175149.3	2.567	2.55e-06	Mus musculus RIKEN cDNA 2310022B05 gene (2310022B05Rik), mRNA.	scl34177.5_600-S
Nov	NM_010930.3	2.553	6.87e-05	Mus musculus nephroblastoma overexpressed gene (Nov), mRNA.	scl47911.5_100-S
D930014G18Rik	AK086221	2.551	0.00013		ri|D930014G18|PX00201E02|AK086221|3235-S
Acta2	NM_007392	2.536	1.84e-06	Mus musculus actin, alpha 2, smooth muscle, aorta (Acta2), mRNA.	scl52540.10_3-S
Rhoe	NM_028810.1	2.526	6.33e-05	Mus musculus ras homolog gene family, member E (Rhoe), mRNA.	scl074194.1_11-S
Mmp3	NM_010809.1	2.505	2.47e-06	Mus musculus matrix metalloproteinase 3 (Mmp3), mRNA.	scl0003597.1_94-S
Tnc	NM_011607.1	2.493	2.95e-06	Mus musculus tenascin C (Tnc), mRNA.	scl24244.27.1_30-S
Postn	NM_015784.1	2.477	0.00054	Mus musculus periostin, osteoblast specific factor (Postn), mRNA.	scl0001963.1_13-S
Npas2	NM_008719.1	2.464	7.2e-05	Mus musculus neuronal PAS domain protein 2 (Npas2), mRNA.	scl0018143.2_289-S
Rrad	NM_019662.1	2.457	0.000312	Mus musculus Ras-related associated with diabetes (Rrad), mRNA.	scl34415.5.1_1-S
Diras2		2.454	0.000451		scl43971.2.2_53-S
Rab1	NM_008996.2	2.438	1.12e-05	Mus musculus RAB1, member RAS oncogene family (Rab1), mRNA.	scl41808.6_29-S
Fn1	XM_129845.3	2.419	0.0001	Mus musculus fibronectin 1 (Fn1), mRNA.	scl000949.1_9-S
Vcam1	AK016465	2.413	8.92e-06	vascular cell adhesion molecule 1	ri|4931419I02|PX00016L17|AK016465|1370-S
Gpnmb	NM_053110.2	2.403	0.00126	Mus musculus glycoprotein (transmembrane) nmb (Gpnmb), mRNA.	scl0001206.1_83-S
Osbpl3	NM_027881.1	2.397	1.95e-05	Mus musculus oxysterol binding protein-like 3 (Osbpl3), mRNA.	scl0071720.1_33-S
Lbh	NM_029999.3	2.382	4.26e-07	Mus musculus limb-bud and heart (Lbh), mRNA.	scl50509.4_211-S
Cald1	NM_145575.1	2.379	5.64e-06	Mus musculus caldesmon 1 (Cald1), mRNA.	scl00109624.1_38-S
Tgfb2	NM_009367.1	2.375	3.27e-07	Mus musculus transforming growth factor, beta 2 (Tgfb2), mRNA.	scl0021808.2_65-S
BB146404	NM_178908.2	2.373	1.07e-08	Mus musculus expressed sequence BB146404 (BB146404), mRNA.	scl00103511.2_195-S
Inhbb	XM_148966.4	2.373	0.000134	Mus musculus inhibin beta-B (Inhbb), mRNA.	scl16393.3_24-S
Dst	NM_133833.1	2.353	2.65e-05	Mus musculus dystonin (Dst), mRNA.	scl000756.1_295-S
4930544G21Rik	NM_172430	2.347	0.000747	Mus musculus RIKEN cDNA 4930544G21 gene (4930544G21Rik), mRNA.	scl16544.13_20-S
Mpeg1	XM_129176	2.345	0.0017	Mus musculus macrophage expressed gene 1 (Mpeg1), mRNA.	scl53342.2_24-S
Cd109	NM_153098.2	2.341	3.46e-05	Mus musculus CD109 antigen (Cd109), mRNA.	scl0235505.44_49-S
Anxa1	NM_010730.1	2.308	7.83e-07	Mus musculus annexin A1 (Anxa1), mRNA.	scl016952.2_2-S
9530076L18		2.307	3.47e-07		scl45042.1.491_310-S
1110065D03Rik	XM_485698	2.306	1.76e-05		scl26974.4.1_24-S
5730453H04Rik	NM_175338.2	2.302	9.84e-05	Mus musculus RIKEN cDNA 5730453H04 gene (5730453H04Rik), mRNA.	scl44881.2_33-S
Fgfr2	NM_010207	2.298	4.42e-06	Mus musculus fibroblast growth factor receptor 2 (Fgfr2), transcript variant 1, mRNA.	scl30605.20_54-S
Ankrd1	NM_013468.2	2.293	8.39e-05	Mus musculus ankyrin repeat domain 1 (cardiac muscle) (Ankrd1), mRNA.	scl52528.9.1_3-S
Lgals3	NM_010705.1	2.29	0.00115	Mus musculus lectin, galactose binding, soluble 3 (Lgals3), mRNA.	scl46402.6.1_29-S
Trem2	NM_031254.2	2.285	0.000388	Mus musculus triggering receptor expressed on myeloid cells 2 (Trem2), mRNA.	scl50635.6.1_10-S
2410003B16Rik	XM_204283	2.284	1.51e-07	Mus musculus RIKEN cDNA 2410003B16 gene (2410003B16Rik), mRNA.	scl34770.25_118-S
Rgs1	NM_015811.1	2.273	0.000512	Mus musculus regulator of G-protein signaling 1 (Rgs1), mRNA.	scl0050778.2_103-S
Clecsf12	NM_020008.1	2.268	0.000147	Mus musculus C-type (calcium dependent, carbohydrate recognition domain) lectin, superfamily member 12 (Clecsf12), mRNA.	scl0056644.2_273-S
Kcnmb1	NM_031169.2	2.262	7.45e-07	Mus musculus potassium large conductance calcium-activated channel, subfamily M, beta member 1 (Kcnmb1), mRNA.	scl016533.5_30-S
9130422I10Rik	AK018686	2.261	0.000241		ri|9130422I10|PX00026H10|AK018686|876-S
Ptprz1	XM_358362	2.261	0.000171	Mus musculus protein tyrosine phosphatase, receptor type, Z polypeptide 1 (Ptprz1), mRNA.	scl30318.32.1_9-S
BC049816	NM_198612.1	2.259	0.000163	Mus musculus cDNA sequence BC049816 (BC049816), mRNA.	scl0232313.7_283-S
1700110N18Rik	XM_283372.2	2.256	1.22e-07	Mus musculus RIKEN cDNA 1700110N18 gene (1700110N18Rik), mRNA.	GI_38080112-S
LOC212399	XM_137003.2	2.253	9.05e-05	Mus musculus similar to actin, gamma, cytoplasmic (LOC212399), mRNA.	GI_38090437-S
Mark1	NM_145515.1	2.245	8.09e-05	Mus musculus MAP/microtubule affinity-regulating kinase 1 (Mark1), mRNA.	scl00226778.2_143-S
Dstn	NM_019771.1	2.242	6.7e-06	Mus musculus destrin (Dstn), mRNA.	scl20206.6_190-S
Cxcl1	NM_008176.1	2.238	0.0108	Mus musculus chemokine (C-X-C motif) ligand 1 (Cxcl1), mRNA.	scl014825.4_307-S
Yap1	NM_009534.1	2.236	5.16e-06		scl36257.10_16-S
Cd109	NM_153098.2	2.235	0.000612	Mus musculus CD109 antigen (Cd109), mRNA.	scl00235505.2_132-S
Sec24d	NM_027135.2	2.232	3.45e-06	Mus musculus SEC24 related gene family, member D (S. cerevisiae) (Sec24d), mRNA.	scl22658.17.1_65-S
2900093B09Rik	NM_021387.1	2.232	0.000242	Mus musculus RIKEN cDNA 2900093B09 gene (2900093B09Rik), mRNA.	scl32765.8.1_43-S
E330037I15Rik	AK087890	2.228	2.68e-05		ri|E330037I15|PX00318L16|AK087890|2206-S
A730054J21Rik		2.228	0.000205		scl17154.1.413_251-S
Anxa4	NM_013471	2.223	1.86e-07	Mus musculus annexin A4 (Anxa4), mRNA.	scl28744.16_312-S
Sfrp2	NM_009144.1	2.214	0.00223	Mus musculus secreted frizzled-related sequence protein 2 (Sfrp2), mRNA.	scl23053.4_260-S
2310068J10Rik		2.209	0.000662		scl21569.2.1_233-S
Postn	NM_015784.1	2.198	0.000204	Mus musculus periostin, osteoblast specific factor (Postn), mRNA.	scl050706.21_323-S
Ctss	NM_021281.1	2.172	0.00164	Mus musculus cathepsin S (Ctss), mRNA.	scl22880.8.1_176-S
Anln	NM_028390.1	2.171	4.89e-06	Mus musculus anillin, actin binding protein (scraps homolog, Drosophila) (Anln), mRNA.	scl0068743.1_43-S
Sost	NM_024449.3	2.167	9.01e-06	Mus musculus sclerostin (Sost), mRNA.	scl39527.2_123-S
Vcam1	AK030195	2.163	4.18e-05	vascular cell adhesion molecule 1	ri|4933416C16|PX00020F19|AK030195|2538-S
Fath	XM_134149.5	2.162	5.64e-05	Mus musculus fat tumor suppressor homolog (Drosophila) (Fath), mRNA.	GI_38089218-S
Zfp36l1	NM_007564.2	2.147	2.34e-05	Mus musculus zinc finger protein 36, C3H type-like 1 (Zfp36l1), mRNA.	scl0012192.2_207-S
Oact1	NM_153546.1	2.147	7.41e-07	Mus musculus O-acyltransferase (membrane bound) domain containing 1 (Oact1), mRNA.	scl0218121.14_31-S
Loxl2	NM_033325	2.131	0.000275	Mus musculus lysyl oxidase-like 2 (Loxl2), mRNA.	scl46136.14_107-S
Itih2	NM_010582.1	2.128	6.42e-06	Mus musculus inter-alpha trypsin inhibitor, heavy chain 2 (Itih2), mRNA.	scl19685.22.1_10-S
9030425L15Rik		2.128	3.92e-05		scl52577.1.1_188-S
Lamb2	NM_008483.2	2.126	9.16e-05	Mus musculus laminin, beta 2 (Lamb2), mRNA.	scl016779.32_71-S
Esm1	NM_023612.3	2.126	0.0107	Mus musculus endothelial cell-specific molecule 1 (Esm1), mRNA.	scl44362.3_601-S
Ror1	NM_013845	2.123	9.91e-05	Mus musculus receptor tyrosine kinase-like orphan receptor 1 (Ror1), mRNA.	scl25236.9_75-S
Pbxip1	NM_146131	2.12	4.37e-05	Mus musculus pre-B-cell leukemia transcription factor interacting protein 1 (Pbxip1), mRNA.	scl22970.11_36-S
Mmp13	NM_008607.1	2.119	0.000528	Mus musculus matrix metalloproteinase 13 (Mmp13), mRNA.	scl37309.10_320-S
Cd72	NM_007654.1	2.118	0.00922	Mus musculus CD72 antigen (Cd72), mRNA.	scl012517.2_30-S
Fjx1	NM_010218	2.118	1.13e-06	Mus musculus four jointed box 1 (Drosophila) (Fjx1), mRNA.	scl18949.1_10-S
4833416E15Rik		2.114	7.02e-06		scl5523.1.1_109-S
Col5a2	NM_007737	2.108	1.14e-05	Mus musculus procollagen, type V, alpha 2 (Col5a2), mRNA.	scl16804.56_40-S
Pdlim3	NM_016798.2	2.101	1.99e-06	Mus musculus PDZ and LIM domain 3 (Pdlim3), mRNA.	scl33854.9.1_18-S
Stac	NM_016853.1	2.092	0.000193	Mus musculus src homology three (SH3) and cysteine rich domain (Stac), mRNA.	scl35301.11.1_294-S
Gm1012	NM_201367.1	2.091	0.000352	Mus musculus gene model 1012, (NCBI) (Gm1012), mRNA.	scl0381413.1_190-S
Foxc2	NM_013519.1	2.091	5.48e-05	Mus musculus forkhead box C2 (Foxc2), mRNA.	scl33240.1.414_41-S
Serpinb6b	NM_011454.1	2.084	5.46e-05	Mus musculus serine (or cysteine) proteinase inhibitor, clade B, member 6b (Serpinb6b), mRNA.	scl44935.7_355-S
Lox	NM_010728.1	2.077	2.11e-06	Mus musculus lysyl oxidase (Lox), mRNA.	scl51416.9_257-S
4833446K15Rik	NM_178636	2.077	2.72e-07	Mus musculus RIKEN cDNA 4833446K15 gene (4833446K15Rik), mRNA.	scl51902.3.1_179-S
Prkcdbp	NM_028444.1	2.07	0.000367	Mus musculus protein kinase C, delta binding protein (Prkcdbp), mRNA.	scl30887.1.106_97-S
Cd68	NM_009853.1	2.069	0.000207	Mus musculus CD68 antigen (Cd68), mRNA.	scl0012514.2_91-S
Col4a6	NM_053185.1	2.068	4.99e-05	Mus musculus procollagen, type IV, alpha 6 (Col4a6), mRNA.	scl0094216.2_256-S
Wsb1	NM_019653.2	2.067	8.25e-06	Mus musculus WD repeat and SOCS box-containing 1 (Wsb1), mRNA.	scl39869.11_25-S
Bmp6	NM_007556.1	2.065	4.24e-06	Mus musculus bone morphogenetic protein 6 (Bmp6), mRNA.	scl012161.8_3-S
Fgl2	NM_008013.2	2.064	7.31e-06	Mus musculus fibrinogen-like protein 2 (Fgl2), mRNA.	scl28068.2_468-S
		2.061	2.58e-06		scl0003547.1_6-S
LOC381683	XM_355658.1	2.059	2.33e-06	Mus musculus similar to centaurin, alpha 1 (LOC381683), mRNA.	GI_38081359-S
4832420M10	NM_177757.3	2.059	5.48e-05	Mus musculus hypothetical protein 4832420M10 (4832420M10), mRNA.	scl17155.4.1_166-S
BC060737	NM_172872.2	2.057	2.16e-08		scl0242553.1_69-S
Fos	NM_010234.2	2.057	0.00242	Mus musculus FBJ osteosarcoma oncogene (Fos), mRNA.	scl42959.4_58-S
Dst	NM_133833.1	2.055	7.71e-06	Mus musculus dystonin (Dst), mRNA.	scl0013518.1_243-S
9630007P13Rik	AK035818	2.048	1.51e-06		ri|9630007P13|PX00115I15|AK035818|2807-S
Bcl2a1b	NM_007534	2.047	0.015	Mus musculus B-cell leukemia/lymphoma 2 related protein A1b (Bcl2a1b), mRNA.	scl0012045.1_114-S
Ltbp1	NM_019919	2.047	0.000103	Mus musculus latent transforming growth factor beta binding protein 1 (Ltbp1), transcript variant 1, mRNA.	scl50491.36_175-S
Sertad4	NM_198247.1	2.042	1.96e-07	Mus musculus SERTA domain containing 4 (Sertad4), mRNA.	scl15751.8_2-S
Wif1	NM_011915.1	2.041	1.76e-05	Mus musculus Wnt inhibitory factor 1 (Wif1), mRNA.	scl38368.11_94-S
Capn6	NM_007603.2	2.041	8.85e-05	Mus musculus calpain 6 (Capn6), mRNA.	scl53763.13_504-S
Thbs2	NM_011581.1	2.037	0.00011	Mus musculus thrombospondin 2 (Thbs2), mRNA.	scl0021826.1_238-S
Wisp2	NM_016873.1	2.029	0.000326	Mus musculus WNT1 inducible signaling pathway protein 2 (Wisp2), mRNA.	scl19952.5.1_24-S
Leprel1	NM_173379.1	2.025	5.29e-05		scl00210530.2_241-S
Pde4b	AK011999	2.017	6.94e-05	phosphodiesterase 4B, cAMP specific	ri|2610306O03|ZX00062K09|AK011999|779-S
Arhgap20	NM_175535	2.017	5.8e-05	Mus musculus Rho GTPase activating protein 20 (Arhgap20), mRNA.	scl36958.1_185-S
Gne	NM_015828	2.008	0.000172	Mus musculus glucosamine (Gne), mRNA.	scl24386.16_188-S
4933428L19Rik	XM_130015.2	2.007	0.000913	Mus musculus RIKEN cDNA 4933428L19 gene (4933428L19Rik), mRNA.	GI_38074478-S
Gata6	NM_010258.2	2.007	1.04e-06	Mus musculus GATA binding protein 6 (Gata6), mRNA.	GI_46909570-S
Tgfb3	NM_009368.1	2.004	1.5e-05	Mus musculus transforming growth factor, beta 3 (Tgfb3), mRNA.	scl021809.2_58-S
C630002M10Rik	NM_019631.2	2.004	2.72e-06	Mus musculus RIKEN cDNA C630002M10 gene (C630002M10Rik), mRNA.	scl056277.1_1-S
Rasl11b	XM_355606	2.004	0.000226		scl27712.5_609-S
2310076G05Rik		2.004	1.59e-06		scl35551.1.1882_254-S
1700110N18Rik	XM_283372	2.001	6.4e-08	Mus musculus RIKEN cDNA 1700110N18 gene (1700110N18Rik), mRNA.	scl48997.5_422-S
6720430O15	NM_183180.1	0.497	0.000635	Mus musculus hypothetical protein 6720430O15 (6720430O15), mRNA.	scl0241556.2_60-S
Hint3	NM_025798.2	0.497	0.000421		scl38085.1.103_16-S
7330410H16Rik		0.497	0.000563		scl53615.1.5_9-S
	AK047572.1	0.496	0.000353	Mus musculus 10 days neonate cerebellum cDNA, RIKEN full-length enriched library, clone:B930091P08 product:unclassifiable, full insert sequence.	scl0003943.1_25-S
Cadps	NM_012061.1	0.496	0.03	Mus musculus Ca<2+>dependent activator protein for secretion (Cadps), mRNA.	scl027062.1_219-S
Tinag	NM_012033.2	0.496	5.05e-05	Mus musculus tubulointerstitial nephritis antigen (Tinag), mRNA.	scl35584.11.1_95-S
D10Jhu81e	NM_138601.1	0.496	4.4e-06	Mus musculus DNA segment, Chr 10, Johns Hopkins University 81 expressed (D10Jhu81e), mRNA.	scl37776.6_58-S
Mknk2	NM_021462	0.495	0.000289	Mus musculus MAP kinase-interacting serine/threonine kinase 2 (Mknk2), mRNA.	scl0003766.1_1206-S
BC019806	NM_145460	0.495	1.85e-05	Mus musculus cDNA sequence BC019806 (BC019806), mRNA.	scl0218885.8_148-S
1300018K11Rik	XM_148373.1	0.495	0.000276	Mus musculus RIKEN cDNA 1300018K11 gene (1300018K11Rik), mRNA.	scl48584.2_290-S
2310079P10Rik		0.494	0.000786		scl18026.1.950_16-S
LOC210582	XM_109592.2	0.493	3.52e-06	Mus musculus similar to hypothetical protein FLJ32452 (LOC210582), mRNA.	GI_28503279-S
Rgs9bp	NM_145840.2	0.493	2.21e-05	Mus musculus regulator of G-protein signalling 9 binding protein (Rgs9bp), mRNA.	scl0243923.1_215-S
Sacy	NM_173029.1	0.493	0.00017	Mus musculus soluble adenylyl cyclase (Sacy), mRNA.	scl0271639.32_7-S
Ldhd	NM_027570.3	0.493	3.08e-06	Mus musculus lactate dehydrogenase D (Ldhd), mRNA.	scl052815.2_29-S
Dlat	NM_145614.2	0.493	0.000475	Mus musculus dihydrolipoamide S-acetyltransferase (E2 component of pyruvate dehydrogenase complex) (Dlat), mRNA.	scl35876.16_119-S
Traf4	NM_009423.2	0.492	3.92e-05	Mus musculus Tnf receptor associated factor 4 (Traf4), mRNA.	scl0001491.1_78-S
Ccrn4l	NM_009834.1	0.492	0.0108	Mus musculus CCR4 carbon catabolite repression 4-like (S. cerevisiae) (Ccrn4l), mRNA.	scl012457.3_248-S
Ndufs2	NM_153064.3	0.492	1.62e-05	Mus musculus NADH dehydrogenase (ubiquinone) Fe-S protein 2 (Ndufs2), mRNA.	scl15941.6.1_27-S
Decr1	NM_026172.3	0.492	6.89e-06	Mus musculus 2,4-dienoyl CoA reductase 1, mitochondrial (Decr1), mRNA.	scl24532.13_158-S
Sephs2	NM_009266.1	0.492	9.01e-05	Mus musculus selenophosphate synthetase 2 (Sephs2), mRNA.	scl30651.1_27-S
Fgf10	NM_008002.3	0.491	2.81e-05	Mus musculus fibroblast growth factor 10 (Fgf10), mRNA.	scl0014165.1_114-S
Ldh1	NM_010699.1	0.491	7.09e-05	Mus musculus lactate dehydrogenase 1, A chain (Ldh1), mRNA.	scl016828.6_330-S
Tmeff1	NM_021436.1	0.49	8.95e-05	Mus musculus transmembrane protein with EGF-like and two follistatin-like domains 1 (Tmeff1), mRNA.	scl25447.12_116-S
BC031593	NM_146063.1	0.49	0.000128	Mus musculus cDNA sequence BC031593 (BC031593), mRNA.	scl46691.10.1_0-S
Pdcd8	NM_012019.2	0.489	4.12e-05	Mus musculus programmed cell death 8 (Pdcd8), mRNA.	scl0002881.1_47-S
Ndufs3	XM_130347.1	0.489	1.8e-05	Mus musculus NADH dehydrogenase (ubiquinone) Fe-S protein 3 (Ndufs3), mRNA.	scl068349.3_1-S
Fh1	NM_010209	0.489	5.94e-05	Mus musculus fumarate hydratase 1 (Fh1), mRNA.	scl15890.11.1_28-S
Ndufs4	NM_010887.1	0.488	0.000197	Mus musculus NADH dehydrogenase (ubiquinone) Fe-S protein 4 (Ndufs4), mRNA.	scl0017993.1_168-S
Ndufc1	NM_025523.1	0.488	0.00406	Mus musculus NADH dehydrogenase (ubiquinone) 1, subcomplex unknown, 1 (Ndufc1), mRNA.	scl0066377.1_24-S
2410015M20Rik	NM_153152.2	0.488	0.00242	Mus musculus RIKEN cDNA 2410015M20 gene (2410015M20Rik), mRNA.	scl0224904.1_72-S
Ddt	NM_010027.1	0.488	0.000515	Mus musculus D-dopachrome tautomerase (Ddt), mRNA.	scl37813.3.1_14-S
Etfa	NM_145615.2	0.487	1.99e-05	Mus musculus electron transferring flavoprotein, alpha polypeptide (Etfa), nuclear gene encoding mitochondrial protein, mRNA.	scl00110842.1_108-S
Adra1a	NM_013461.2	0.487	1.08e-05	Mus musculus adrenergic receptor, alpha 1a (Adra1a), mRNA.	scl011549.4_28-S
Dbi	NM_007830.2	0.487	0.00348	Mus musculus diazepam binding inhibitor (Dbi), mRNA.	scl16375.7_22-S
Il15ra	NM_133836.1	0.486	6.64e-07	Mus musculus interleukin 15 receptor, alpha chain (Il15ra), mRNA.	scl0003076.1_71-S
Hist1h4a	NM_178192	0.486	0.00111	Mus musculus histone 1, H4a (Hist1h4a), mRNA.	scl0326619.1_58-S
LOC383411	XM_357038.1	0.484	1.27e-05	Mus musculus similar to myosin homolog, brain - mouse (LOC383411), mRNA.	GI_38084620-S
Ndufab1	NM_028177.2	0.484	0.000445	Mus musculus NADH dehydrogenase (ubiquinone) 1, alpha/beta subcomplex, 1 (Ndufab1), mRNA.	scl0070316.1_255-S
Tob1	NM_009427.1	0.484	4.7e-05	Mus musculus transducer of ErbB-2.1 (Tob1), mRNA.	scl41029.2_494-S
1810063I02Rik		0.484	4.5e-05		scl41489.2.1_69-S
Chrna3	NM_145129.1	0.483	0.0387	Mus musculus cholinergic receptor, nicotinic, alpha polypeptide 3 (Chrna3), mRNA.	scl00110834.2_283-S
Gap43	NM_008083	0.483	0.0464	Mus musculus growth associated protein 43 (Gap43), mRNA.	scl014432.1_11-S
1810049H13Rik	NM_025560.1	0.483	2.26e-05	Mus musculus RIKEN cDNA 1810049H13 gene (1810049H13Rik), mRNA.	scl39238.2.1_49-S
Atp5o	NM_138597	0.483	5.45e-05	Mus musculus ATP synthase, H+ transporting, mitochondrial F1 complex, O subunit (Atp5o), mRNA.	scl48200.7.1_9-S
Aldoa	NM_007438.2	0.482	3.76e-06		scl011674.2_46-S
A230051G13Rik	NM_173785.2	0.482	1.02e-05		scl0216792.1_314-S
Ndufs7	NM_029272.1	0.482	5.83e-05	Mus musculus NADH dehydrogenase (ubiquinone) Fe-S protein 7 (Ndufs7), mRNA.	scl38688.8.1_12-S
Gpr116	XM_283438	0.482	6.4e-05		scl50706.5_274-S
Slc25a10	NM_013770.1	0.481	0.000235	Mus musculus solute carrier family 25 (mitochondrial carrier; dicarboxylate transporter), member 10 (Slc25a10), mRNA.	scl0027376.2_9-S
1300007F04Rik	NM_026185.1	0.481	0.000422	Mus musculus RIKEN cDNA 1300007F04 gene (1300007F04Rik), mRNA.	scl41231.2_247-S
Tef	NM_017376.2	0.481	4.93e-05	Mus musculus thyrotroph embryonic factor (Tef), transcript variant 2, mRNA.	scl47703.8_132-S
B830008H07Rik		0.481	1.64e-05		scl9082.1.1_42-S
Palmd	NM_023245.2	0.48	4.04e-05	Mus musculus palmdelphin (Palmd), mRNA.	scl21601.6.1_41-S
Pccb	NM_025835.1	0.48	5.26e-06	Mus musculus propionyl Coenzyme A carboxylase, beta polypeptide (Pccb), mRNA.	scl35445.15.1_13-S
Car3	NM_007606.2	0.479	0.000472	Mus musculus carbonic anhydrase 3 (Car3), mRNA.	scl0012350.1_39-S
Shox2	NM_013665	0.479	0.00314	Mus musculus short stature homeobox 2 (Shox2), mRNA.	scl22089.7_405-S
Abcd2	NM_011994.1	0.478	1.58e-06	Mus musculus ATP-binding cassette, sub-family D (ALD), member 2 (Abcd2), mRNA.	scl0026874.1_139-S
Alad	NM_008525.3	0.478	6.48e-05	Mus musculus aminolevulinate, delta-, dehydratase (Alad), mRNA.	scl24261.12.1_29-S
Dld	NM_007861.2	0.478	0.000552	Mus musculus dihydrolipoamide dehydrogenase (Dld), mRNA.	scl42561.14.1_88-S
S100a1	NM_011309.2	0.477	0.000634	Mus musculus S100 calcium binding protein A1 (S100a1), mRNA.	scl21916.1_21-S
Rap1ga1	XM_149500	0.476	4.46e-05	Mus musculus Rap1, GTPase-activating protein 1 (Rap1ga1), mRNA.	scl0110351.13_329-S
Mrpl12	NM_027204.2	0.476	2.78e-05	Mus musculus mitochondrial ribosomal protein L12 (Mrpl12), mRNA.	scl056282.5_222-S
Zadh1	NM_029880.1	0.476	2.85e-05		scl077219.10_12-S
Bhlhb2	NM_011498.2	0.476	0.000349	Mus musculus basic helix-loop-helix domain containing, class B2 (Bhlhb2), mRNA.	scl29667.6_8-S
Mccc1	NM_023644.2	0.475	9.92e-08	Mus musculus methylcrotonoyl-Coenzyme A carboxylase 1 (alpha) (Mccc1), mRNA.	scl22246.19.1_4-S
Aldh4a1	NM_175438	0.475	0.000284	Mus musculus aldehyde dehydrogenase 4 family, member A1 (Aldh4a1), mRNA.	scl24770.15_172-S
Sdsl	NM_133902.2	0.475	2e-05	Mus musculus serine dehydratase-like (Sdsl), mRNA.	scl26118.9.1_34-S
Tdrkh	XM_131021.5	0.474	9.28e-05		scl072634.6_30-S
2410021P16Rik	NM_028037.1	0.474	8.87e-06		scl26091.22.1_56-S
Ndufab1	NM_028177	0.474	0.000242	Mus musculus NADH dehydrogenase (ubiquinone) 1, alpha/beta subcomplex, 1 (Ndufab1), mRNA.	scl30717.8_70-S
Mrpl34	NM_053162.1	0.474	0.000403	Mus musculus mitochondrial ribosomal protein L34 (Mrpl34), mRNA.	scl33701.2.1_102-S
Fn3k	NM_022014.1	0.474	2.81e-05	Mus musculus fructosamine 3 kinase (Fn3k), mRNA.	scl40613.6.1_112-S
Dhrs4	NM_030686.1	0.473	4.6e-05	Mus musculus dehydrogenase/reductase (SDR family) member 4 (Dhrs4), mRNA.	scl0028200.2_26-S
Mrpl30	NM_027098.1	0.473	8.45e-05	Mus musculus mitochondrial ribosomal protein L30 (Mrpl30), mRNA.	scl0107734.5_7-S
Crat	NM_007760.1	0.471	0.000321	Mus musculus carnitine acetyltransferase (Crat), mRNA.	scl0003295.1_37-S
AI842396	XM_147543.4	0.471	5.99e-05	Mus musculus expressed sequence AI842396 (AI842396), mRNA.	scl0103844.2_26-S
Slc1a5	NM_009201.1	0.471	0.000349	Mus musculus solute carrier family 1 (neutral amino acid transporter), member 5 (Slc1a5), mRNA.	scl33046.8.1_17-S
Car5b	NM_181315.2	0.471	0.000225	Mus musculus carbonic anhydrase 5b, mitochondrial (Car5b), mRNA.	scl53614.7.1_5-S
1110020P15Rik	NM_197979.1	0.47	0.00305	Mus musculus RIKEN cDNA 1110020P15 gene (1110020P15Rik), mRNA.	scl40580.5.1_111-S
Atpaf2	NM_145427.1	0.469	2.15e-05	Mus musculus ATP synthase mitochondrial F1 complex assembly factor 2 (Atpaf2), mRNA.	GI_21703851-S
Actc1	NM_009608.1	0.469	0.0357	Mus musculus actin, alpha, cardiac (Actc1), mRNA.	scl18854.8.1_1-S
Fahd1	NM_023480.1	0.469	6.71e-06		scl50197.1.198_198-S
Esrra	NM_007953.1	0.469	0.000172	Mus musculus estrogen related receptor, alpha (Esrra), mRNA.	scl52911.9_189-S
Tkt	NM_009388.2	0.468	1.5e-05	Mus musculus transketolase (Tkt), mRNA.	scl0021881.2_123-S
Rorc	NM_011281.1	0.468	8.05e-06	Mus musculus RAR-related orphan receptor gamma (Rorc), mRNA.	scl019885.11_24-S
C130036G08	NM_177735.3	0.468	0.032	Mus musculus hypothetical protein C130036G08 (C130036G08), mRNA.	scl25790.8_644-S
Lctl	NM_145835.1	0.468	0.00197	Mus musculus lactase-like (Lctl), mRNA.	scl36835.13.1_4-S
LOC230075	XM_131359.5	0.466	0.000769	Mus musculus similar to NADH dehydrogenase (LOC230075), mRNA.	GI_38078262-S
Sctr	XM_148959.2	0.466	9.13e-05	Mus musculus secretin receptor (Sctr), mRNA.	scl17558.14.1_166-S
LOC192758	XM_109622.2	0.465	0.000293	Mus musculus similar to hypothetical protein MGC39650 (LOC192758), mRNA.	GI_38091501-S
Etfa	NM_145615.2	0.465	4e-05	Mus musculus electron transferring flavoprotein, alpha polypeptide (Etfa), nuclear gene encoding mitochondrial protein, mRNA.	scl0003604.1_30-S
BC037135	NM_173763.2	0.463	0.000499	Mus musculus cDNA sequence BC037135 (BC037135), mRNA.	scl0002087.1_19-S
Ndufs4	NM_010887.1	0.463	8.52e-05	Mus musculus NADH dehydrogenase (ubiquinone) Fe-S protein 4 (Ndufs4), mRNA.	scl017993.1_123-S
5730472N09Rik	NM_175392.3	0.463	3.9e-05	Mus musculus RIKEN cDNA 5730472N09 gene (5730472N09Rik), mRNA.	scl21090.15_384-S
Elavl2	NM_207686.1	0.462	0.041	Mus musculus ELAV (embryonic lethal, abnormal vision, Drosophila)-like 2 (Hu antigen B) (Elavl2), transcript variant 2, mRNA.	scl24114.14_484-S
Th	NM_009377.1	0.462	0.0435	Mus musculus tyrosine hydroxylase (Th), mRNA.	scl30466.14.1_96-S
2310056K19Rik	NM_080846.1	0.462	0.000324	Mus musculus RIKEN cDNA 2310056K19 gene (2310056K19Rik), mRNA.	scl40852.4.1_7-S
Ndufs2	NM_153064.3	0.461	2.43e-05	Mus musculus NADH dehydrogenase (ubiquinone) Fe-S protein 2 (Ndufs2), mRNA.	scl000941.1_0-S
Mod1	NM_008615	0.461	0.00015	Mus musculus malic enzyme, supernatant (Mod1), mRNA.	scl35530.18_2-S
LOC380630	XM_354534.1	0.46	4.21e-06	Mus musculus similar to Aconitase 2, mitochondrial (LOC380630), mRNA.	GI_38090385-S
2610019F03Rik	NM_173744.2	0.46	2.3e-06	Mus musculus RIKEN cDNA 2610019F03 gene (2610019F03Rik), mRNA.	scl35069.4_181-S
9830160G03Rik	NM_172904.1	0.458	9.88e-05	Mus musculus RIKEN cDNA 9830160G03 gene (9830160G03Rik), mRNA.	scl00244091.2_50-S
		0.457	0.00193		GI_83816953-S
Cdo1	NM_033037.2	0.457	3.57e-05	Mus musculus cysteine dioxygenase 1, cytosolic (Cdo1), mRNA.	scl012583.1_32-S
Adipor2	NM_197985.2	0.457	5.89e-06		scl28480.7_231-S
A830018L16Rik	AK043673	0.456	0.000392		ri|A830018L16|PX00154J01|AK043673|3511-S
Acat2	NM_009338	0.456	3.36e-05	Mus musculus acetyl-Coenzyme A acetyltransferase 2 (Acat2), mRNA.	scl0001658.1_57-S
Pde4d	NM_011056.1	0.456	0.000332	Mus musculus phosphodiesterase 4D, cAMP specific (Pde4d), mRNA.	scl0238871.11_15-S
Tbrg4	NM_134011.1	0.456	5.32e-06	Mus musculus transforming growth factor beta regulated gene 4 (Tbrg4), mRNA.	scl40534.12.1_29-S
Serpina3c	NM_008458.1	0.456	7.82e-05	Mus musculus serine (or cysteine) proteinase inhibitor, clade A, member 3C (Serpina3c), mRNA.	scl42101.2_23-S
Csrp3	NM_013808.3	0.455	0.0342	Mus musculus cysteine and glycine-rich protein 3 (Csrp3), mRNA.	scl31320.8.1_2-S
Mcf2l	NM_178076.2	0.455	0.000503	Mus musculus mcf.2 transforming sequence-like (Mcf2l), mRNA.	scl34062.34_199-S
Ndufs8	NM_144870.2	0.455	1.36e-05	Mus musculus NADH dehydrogenase (ubiquinone) Fe-S protein 8 (Ndufs8), mRNA.	scl53435.8.1_0-S
Facl5	AK006541	0.454	1.87e-05	fatty acid Coenzyme A ligase, long chain 5	ri|1700030F05|ZX00038I09|AK006541|1622-S
	NM_001005863.1	0.454	0.0021	Mus musculus mitochondrial tumor suppressor 1 (Mtus1), transcript variant 1, mRNA.	scl260.1.1_96-S
AI317395	NM_144821.2	0.454	9.36e-05	Mus musculus expressed sequence AI317395 (AI317395), mRNA.	scl38034.5_53-S
Kif21a	NM_016705	0.454	0.00102	Mus musculus kinesin family member 21A (Kif21a), mRNA.	scl46838.37_242-S
Mknk2	NM_021462.2	0.453	0.000222	Mus musculus MAP kinase-interacting serine/threonine kinase 2 (Mknk2), mRNA.	scl017347.2_7-S
Snx10	NM_028035.2	0.453	0.000183	Mus musculus sorting nexin 10 (Snx10), mRNA.	scl30048.11_144-S
Cox8a	NM_007750.1	0.452	0.00205	Mus musculus cytochrome c oxidase, subunit VIIIa (Cox8a), mRNA.	scl012868.2_102-S
Idh3b	NM_130884.1	0.452	2.49e-05	Mus musculus isocitrate dehydrogenase 3 (NAD+) beta (Idh3b), mRNA.	scl0170718.1_224-S
Ppp2r5a	NM_144880.1	0.452	8.46e-06	Mus musculus protein phosphatase 2, regulatory subunit B (B56), alpha isoform (Ppp2r5a), mRNA.	scl0226849.2_22-S
Atp1a2	NM_178405.2	0.451	0.000289	Mus musculus ATPase, Na+/K+ transporting, alpha 2 polypeptide (Atp1a2), mRNA.	scl15920.22.1_21-S
Ndufa9	NM_025358.1	0.449	3.2e-05	Mus musculus NADH dehydrogenase (ubiquinone) 1 alpha subcomplex, 9 (Ndufa9), mRNA.	scl066108.3_20-S
Car14	NM_011797.1	0.449	2.48e-05	Mus musculus carbonic anhydrase 14 (Car14), mRNA.	scl21825.13.80_16-S
Ppp2r5a	NM_144880.1	0.448	4.92e-05	Mus musculus protein phosphatase 2, regulatory subunit B (B56), alpha isoform (Ppp2r5a), mRNA.	GI_21450120-S
Fthfd	NM_027406.1	0.448	0.000756	Mus musculus formyltetrahydrofolate dehydrogenase (Fthfd), mRNA.	scl0001049.1_26-S
Gpsn2	NM_134118.1	0.448	2.82e-05	Mus musculus glycoprotein, synaptic 2 (Gpsn2), mRNA.	scl000669.1_31-S
7330410H16Rik		0.448	0.000914		scl078097.1_55-S
Ndufs4	NM_010887.1	0.447	2.25e-05	Mus musculus NADH dehydrogenase (ubiquinone) Fe-S protein 4 (Ndufs4), mRNA.	scl0003628.1_0-S
Slc25a26	NM_026255.2	0.447	3.57e-05	Mus musculus solute carrier family 25 (mitochondrial carrier; phosphate carrier), member 26 (Slc25a26), mRNA.	scl067582.10_107-S
Rab3b	NM_023537.4	0.447	0.0382	Mus musculus RAB3B, member RAS oncogene family (Rab3b), mRNA.	scl25136.5_423-S
1300010F03Rik	XM_127737.3	0.446	7.2e-06	Mus musculus RIKEN cDNA 1300010F03 gene (1300010F03Rik), mRNA.	GI_38076409-S
Coq6	NM_172582.1	0.446	7.99e-05	Mus musculus coenzyme Q6 homolog (yeast) (Coq6), mRNA.	scl0002298.1_37-S
Ebf3	NM_010096.1	0.446	0.000293	Mus musculus early B-cell factor 3 (Ebf3), mRNA.	scl013593.1_5-S
D930001I22Rik	NM_173397	0.446	4.33e-05	Mus musculus RIKEN cDNA D930001I22 gene (D930001I22Rik), mRNA.	scl18384.2_543-S
Ak2	NM_016895.2	0.445	3.16e-05	Mus musculus adenylate kinase 2 (Ak2), mRNA.	scl0002777.1_339-S
Adora1	NM_009629.1	0.445	6.49e-05	Mus musculus adenosine A1 receptor (Adora1), mRNA.	scl16275.2_366-S
Tmpit	NM_172541.1	0.445	2.82e-05	Mus musculus transmembrane protein induced by tumor necrosis factor alpha (Tmpit), mRNA.	scl25921.12.1_22-S
Gpr109b	NM_030701.1	0.445	0.000232		scl26049.1.1_41-S
Crat	NM_007760	0.444	0.000149	Mus musculus carnitine acetyltransferase (Crat), mRNA.	scl0003185.1_157-S
1810012H11Rik	NM_028048.1	0.444	8.35e-07	Mus musculus RIKEN cDNA 1810012H11 gene (1810012H11Rik), mRNA.	scl0071998.2_125-S
0610007A15Rik	NM_026708.1	0.444	2e-05		scl068385.4_14-S
Fmo1	AK042457	0.443	0.000324	flavin containing monooxygenase 1	ri|A630093H08|PX00148K05|AK042457|1488-S
Echs1	NM_053119.1	0.443	3.21e-05	Mus musculus enoyl Coenzyme A hydratase, short chain, 1, mitochondrial (Echs1), mRNA.	scl30519.4.1_41-S
ORF28	XM_128363.1	0.442	2.38e-06	Mus musculus open reading frame 28 (ORF28), mRNA.	scl48205.2_588-S
LOC380871	XM_354775.1	0.441	0.0055	Mus musculus similar to NADH-ubiquinone oxidoreductase 13 kDa-A subunit, mitochondrial precursor (Complex I-13KD-A) (CI-13KD-A) (LOC380871), mRNA.	GI_38075370-S
5430426F23Rik	AK050799	0.441	0.000145		ri|D030020H07|PX00179H20|AK050799|2645-S
D430015B01Rik	NM_153574	0.441	4.93e-05	Mus musculus RIKEN cDNA D430015B01 gene (D430015B01Rik), mRNA.	scl28955.20_164-S
Atpaf2	NM_145427.1	0.44	1.27e-05	Mus musculus ATP synthase mitochondrial F1 complex assembly factor 2 (Atpaf2), mRNA.	scl40146.10.1_50-S
Acat1	NM_144784.2	0.439	2.72e-06	Mus musculus acetyl-Coenzyme A acetyltransferase 1 (Acat1), mRNA.	scl35850.12_191-S
Usp2	NM_198091.1	0.439	0.00167	Mus musculus ubiquitin specific protease 2 (Usp2), transcript variant 2, mRNA.	scl37045.17.1_33-S
Bex2	NM_009749	0.439	0.0294	Mus musculus brain expressed X-linked 2 (Bex2), mRNA.	scl53819.3_141-S
Shmt1	NM_009171	0.437	1.03e-05	Mus musculus serine hydroxymethyl transferase 1 (soluble) (Shmt1), mRNA.	scl40142.12_149-S
Thea	NM_025590.3	0.436	1.82e-05	Mus musculus thioesterase, adipose associated (Thea), mRNA.	scl00329910.1_213-S
Atp4b	NM_009724.1	0.435	0.000781	Mus musculus ATPase, H+/K+ transporting, beta polypeptide, gastric specific (Atp4b), mRNA.	scl35077.7.1_28-S
AF397014	NM_138654.2	0.435	6.63e-06	Mus musculus cDNA sequence AF397014 (AF397014), mRNA.	scl44261.19.1_20-S
Cox5b	NM_009942.1	0.434	0.00228	Mus musculus cytochrome c oxidase, subunit Vb (Cox5b), mRNA.	scl0012859.2_116-S
Sik2	NM_178710.3	0.434	3.6e-06	Mus musculus salt induceable kinase 2 (Sik2), mRNA.	scl00235344.1_224-S
BC037135	NM_173763.2	0.434	0.000253	Mus musculus cDNA sequence BC037135 (BC037135), mRNA.	scl0229905.15_25-S
Car5b	NM_181315.2	0.434	4.59e-05	Mus musculus carbonic anhydrase 5b, mitochondrial (Car5b), mRNA.	scl056078.2_10-S
Ndufb5	NM_025316.2	0.434	0.00016	Mus musculus NADH dehydrogenase (ubiquinone) 1 beta subcomplex, 5 (Ndufb5), mRNA.	scl066046.6_22-S
Ccrn4l	NM_009834.1	0.434	0.00244	Mus musculus CCR4 carbon catabolite repression 4-like (S. cerevisiae) (Ccrn4l), mRNA.	scl23222.4_222-S
Dlst	NM_030225	0.434	3.11e-05	Mus musculus dihydrolipoamide S-succinyltransferase (E2 component of 2-oxo-glutarate complex) (Dlst), mRNA.	scl42962.14_11-S
Gm691	NM_198627.1	0.433	0.0192	Mus musculus gene model 691, (NCBI) (Gm691), mRNA.	scl0277432.5_328-S
1810037J08Rik	AK007723	0.432	0.00131	hypothetical protein	ri|1810037J08|ZX00051K09|AK007723|534-S
A930017E24Rik	NM_177041.2	0.432	2.78e-05	Mus musculus RIKEN cDNA A930017E24 gene (A930017E24Rik), mRNA.	scl0319945.1_51-S
Ndufa3	NM_025348	0.432	0.00769	Mus musculus NADH dehydrogenase (ubiquinone) 1 alpha subcomplex, 3 (Ndufa3), mRNA.	scl33146.4.49_0-S
Myl4	NM_010858.3	0.431	0.0318	Mus musculus myosin, light polypeptide 4, alkali; atrial, embryonic (Myl4), mRNA.	scl40832.13.1_18-S
Mgst2	NM_174995.1	0.43	3.19e-06	Mus musculus microsomal glutathione S-transferase 2 (Mgst2), mRNA.	scl23214.8.1_66-S
0610009I22Rik	NM_025646.2	0.429	0.00015	Mus musculus RIKEN cDNA 0610009I22 gene (0610009I22Rik), mRNA.	scl0003132.1_48-S
Ech1	NM_016772.1	0.429	1.38e-05	Mus musculus enoyl coenzyme A hydratase 1, peroxisomal (Ech1), mRNA.	scl32856.10.1_9-S
Ndufb4	NM_026610.1	0.428	0.00055	Mus musculus NADH dehydrogenase (ubiquinone) 1 beta subcomplex 4 (Ndufb4), mRNA.	scl0068194.2_330-S
Eltd1	NM_133222.1	0.428	5.48e-06	Mus musculus EGF, latrophilin seven transmembrane domain containing 1 (Eltd1), mRNA.	scl22460.17_298-S
Hamp	NM_032541.1	0.428	0.0188	Mus musculus hepcidin antimicrobial peptide (Hamp), mRNA.	scl31505.3.1_46-S
0610039N19Rik	NM_026159	0.427	0.000631	Mus musculus RIKEN cDNA 0610039N19 gene (0610039N19Rik), mRNA.	scl0001019.1_73-S
BC003479	NM_145428.1	0.427	4.53e-06	Mus musculus cDNA sequence BC003479 (BC003479), mRNA.	scl41473.7.1_27-S
Ndufb9	NM_023172.2	0.426	4.04e-05	Mus musculus NADH dehydrogenase (ubiquinone) 1 beta subcomplex, 9 (Ndufb9), mRNA.	scl066218.3_27-S
Ehhadh	NM_023737.2	0.425	0.00154	Mus musculus enoyl-Coenzyme A, hydratase/3-hydroxyacyl Coenzyme A dehydrogenase (Ehhadh), mRNA.	scl48651.6_179-S
2310069B03Rik		0.424	0.000476		scl28811.4.1_48-S
Ptplb	NM_023587	0.424	0.000142	Mus musculus protein tyrosine phosphatase-like (proline instead of catalytic arginine), member b (Ptplb), mRNA.	scl47100.1.18_67-S
Stmn3	NM_009133.2	0.423	0.0146	Mus musculus stathmin-like 3 (Stmn3), mRNA.	scl020262.2_8-S
0610031G08Rik		0.423	0.000436		scl075393.1_11-S
0610009I22Rik	NM_025646.2	0.421	1.7e-05	Mus musculus RIKEN cDNA 0610009I22 gene (0610009I22Rik), mRNA.	scl0066586.2_90-S
6720430O15	NM_183180.1	0.42	1.2e-05	Mus musculus hypothetical protein 6720430O15 (6720430O15), mRNA.	scl00241556.2_5-S
Mogat1	NM_026713.1	0.42	0.00021		scl0068393.2_23-S
2310005O14Rik	NM_026452	0.419	8.09e-06	Mus musculus RIKEN cDNA 2310005O14 gene (2310005O14Rik), mRNA.	scl33472.9.1_1-S
Asns	NM_012055.1	0.418	2.39e-05	Mus musculus asparagine synthetase (Asns), mRNA.	scl29294.14.1_194-S
2310001A20Rik	NM_027977.1	0.417	0.000126	Mus musculus RIKEN cDNA 2310001A20 gene (2310001A20Rik), mRNA.	scl18523.10_225-S
Uqcrc2	NM_025899.1	0.417	1.6e-07	Mus musculus RIKubiquinol cytochrome c reductase core protein 2 (Uqcrc2), mRNA.	scl32119.15.11_22-S
Taldo1	NM_011528.1	0.416	3.36e-06	Mus musculus transaldolase 1 (Taldo1), mRNA.	scl021351.9_19-S
Dp1l1	NM_139292.1	0.416	1.97e-06	Mus musculus deleted in polyposis 1-like 1 (Dp1l1), mRNA.	scl38682.6_297-S
Pdha1	NM_008810.2	0.416	3.29e-06	Mus musculus pyruvate dehydrogenase E1 alpha 1 (Pdha1), mRNA.	scl53656.13_28-S
Lpl	NM_008509.1	0.415	1.48e-05	Mus musculus lipoprotein lipase (Lpl), mRNA.	scl0016956.1_234-S
1110001J03Rik	NM_025363.2	0.415	0.00201	Mus musculus RIKEN cDNA 1110001J03 gene (1110001J03Rik), mRNA.	scl30187.2.1_182-S
5730402C02Rik	NM_027442	0.413	1.08e-06		scl38990.7.773_160-S
Akt2	NM_007434.2	0.412	0.000262	Mus musculus thymoma viral proto-oncogene 2 (Akt2), mRNA.	scl0011652.2_0-S
Hist1h4h	NM_153173.1	0.412	0.000725	Mus musculus histone 1, H4h (Hist1h4h), mRNA.	scl0069386.2_29-S
Cs	NM_026444.2	0.412	3.47e-06	Mus musculus citrate synthase (Cs), mRNA.	scl38284.14_73-S
Coq6	NM_172582.1	0.412	6.54e-07	Mus musculus coenzyme Q6 homolog (yeast) (Coq6), mRNA.	scl42976.13.1_6-S
Adfp	NM_007408.2	0.411	3.6e-05	Mus musculus adipose differentiation related protein (Adfp), mRNA.	scl24151.12.434_2-S
		0.41	5.66e-07		GI_83921620-A
Cox6a1	NM_007748.2	0.41	0.000554	Mus musculus cytochrome c oxidase, subunit VI a, polypeptide 1 (Cox6a1), mRNA.	scl012861.2_54-S
Chst1	NM_023850.1	0.41	0.000843	Mus musculus carbohydrate (keratan sulfate Gal-6) sulfotransferase 1 (Chst1), mRNA.	scl076969.2_187-S
Cebpb	NM_009883.1	0.409	1.86e-05	Mus musculus CCAAT/enhancer binding protein (C/EBP), beta (Cebpb), mRNA.	scl012608.3_48-S
Ndufv1	NM_133666.1	0.408	7.81e-08	Mus musculus NADH dehydrogenase (ubiquinone) flavoprotein 1 (Ndufv1), mRNA.	scl53438.9.1_79-S
Cxcl9	NM_008599.1	0.407	4.68e-05	Mus musculus chemokine (C-X-C motif) ligand 9 (Cxcl9), mRNA.	scl0017329.2_123-S
Nr1h3	NM_013839.1	0.406	0.000109	Mus musculus nuclear receptor subfamily 1, group H, member 3 (Nr1h3), mRNA.	scl022259.1_112-S
Sbk	NM_145587.1	0.405	3.5e-05	Mus musculus SH3-binding kinase (Sbk), mRNA.	scl0104175.6_273-S
1300001I01Rik	XM_181333.2	0.405	2.63e-05	Mus musculus RIKEN cDNA 1300001I01 gene (1300001I01Rik), mRNA.	scl41281.26_86-S
E430039I23Rik	AK089103	0.403	0.000116	ACYL CARRIER PROTEIN (ACP)	ri|E430039I23|PX00101I05|AK089103|627-S
Pxmp2	NM_008993.1	0.403	4.92e-05	Mus musculus peroxisomal membrane protein 2 (Pxmp2), mRNA.	scl0019301.2_74-S
1810011O10Rik	NM_026931.1	0.403	3.72e-05	Mus musculus RIKEN cDNA 1810011O10 gene (1810011O10Rik), mRNA.	scl35011.1.33_50-S
Scp2	NM_011327.1	0.402	8.54e-05	Mus musculus sterol carrier protein 2, liver (Scp2), mRNA.	scl0020280.2_23-S
4931406C07Rik	NM_133732.1	0.402	1.67e-06	Mus musculus RIKEN cDNA 4931406C07 gene (4931406C07Rik), mRNA.	scl36203.11_30-S
Lace1	NM_145743.1	0.401	1.43e-06	Mus musculus lactation elevated 1 (Lace1), mRNA.	scl38013.14_156-S
Chdh	NM_172264	0.401	7.78e-06	Mus musculus choline dehydrogenase (Chdh), mRNA.	scl46514.10_218-S
Uck1	NM_011675.1	0.4	1.54e-05		scl022245.1_319-S
Ddhd2	XM_356065	0.399	2.54e-06		scl0072108.1_60-S
Gmpr	NM_025508.1	0.399	0.000255	Mus musculus guanosine monophosphate reductase (Gmpr), mRNA.	scl44826.11.1_30-S
Traf4	NM_009423.2	0.398	2.57e-05	Mus musculus Tnf receptor associated factor 4 (Traf4), mRNA.	scl022032.1_118-S
Acly	NM_134037.2	0.397	3.73e-05	Mus musculus ATP citrate lyase (Acly), mRNA.	scl0104112.1_197-S
1810014F10Rik	NM_026928.1	0.397	5.82e-05	Mus musculus RIKEN cDNA 1810014F10 gene (1810014F10Rik), mRNA.	scl069064.1_23-S
Hadhsc	NM_008212.1	0.397	3.05e-05	Mus musculus L-3-hydroxyacyl-Coenzyme A dehydrogenase, short chain (Hadhsc), mRNA.	scl21503.2.1_16-S
A530006F08Rik	AK040649	0.396	5.16e-06		ri|A530006F08|PX00140E21|AK040649|2961-S
Ucp3	NM_009464.2	0.395	4.62e-05	Mus musculus uncoupling protein 3, mitochondrial (Ucp3), mRNA.	scl0008.1_441-S
Sdhd	NM_025848.1	0.395	6.35e-05	Mus musculus succinate dehydrogenase complex, subunit D, integral membrane protein (Sdhd), mRNA.	scl35879.4_19-S
Sod2	NM_013671.2	0.395	1.61e-05	Mus musculus superoxide dismutase 2, mitochondrial (Sod2), mRNA.	scl51108.6.3_0-S
Cox6a1	NM_007748.2	0.394	0.000502	Mus musculus cytochrome c oxidase, subunit VI a, polypeptide 1 (Cox6a1), mRNA.	scl0012861.1_173-S
9130217G22Rik	NM_183175.1	0.394	0.000206		scl0239126.1_315-S
Mtch2	NM_019758.2	0.393	6.63e-05	Mus musculus mitochondrial carrier homolog 2 (C. elegans) (Mtch2), mRNA.	scl0056428.2_17-S
Cox7b	NM_025379.1	0.393	0.000922	Mus musculus cytochrome c oxidase subunit VIIb (Cox7b), mRNA.	scl0066142.1_255-S
Dbh	NM_138942.2	0.393	0.032	Mus musculus dopamine beta hydroxylase (Dbh), mRNA.	scl21140.12.1_50-S
Etfdh	NM_025794.1	0.393	0.000331	Mus musculus electron transferring flavoprotein, dehydrogenase (Etfdh), mRNA.	scl22042.11.1_29-S
Adrb3	NM_013462.1	0.393	8.44e-05	Mus musculus adrenergic receptor, beta 3 (Adrb3), mRNA.	scl34974.1.1_106-S
Bckdha	NM_007533.2	0.392	7.07e-06	Mus musculus branched chain ketoacid dehydrogenase E1, alpha polypeptide (Bckdha), mRNA.	scl31626.10.1_112-S
Chdh	NM_175343.2	0.391	4.1e-05	Mus musculus choline dehydrogenase (Chdh), mRNA.	scl00218865.2_69-S
1700020C11Rik	NM_026443.2	0.391	8.58e-05	Mus musculus RIKEN cDNA 1700020C11 gene (1700020C11Rik), mRNA.	scl40589.5.1_6-S
Pcx	NM_008797	0.39	0.00253	Mus musculus pyruvate carboxylase (Pcx), mRNA.	scl000483.1_20-S
Nrbf1	NM_025297.1	0.39	6.41e-06	Mus musculus nuclear receptor binding factor 1 (Nrbf1), mRNA.	scl24881.12.1_60-S
AU041707	NM_018743.2	0.389	5.79e-05	Mus musculus expressed sequence AU041707 (AU041707), mRNA.	scl0102247.1_13-S
Ddc	NM_016672	0.389	0.0423	Mus musculus dopa decarboxylase (Ddc), mRNA.	scl40512.21.1_20-S
C130053D24Rik	AK081622	0.388	0.000238		ri|C130053D24|PX00170G18|AK081622|1830-S
2310042D19Rik	NM_172417.1	0.388	0.00292	Mus musculus RIKEN cDNA 2310042D19 gene (2310042D19Rik), mRNA.	scl24593.4_239-S
Pon1	NM_011134.1	0.388	0.00103	Mus musculus paraoxonase 1 (Pon1), mRNA.	scl29314.10.1_67-S
Pxmp2	NM_008993	0.387	6.09e-05	Mus musculus peroxisomal membrane protein 2 (Pxmp2), mRNA.	scl26229.6.1_58-S
Sult4a1	NM_013873.3	0.387	0.0305	Mus musculus sulfotransferase family 4A, member 1 (Sult4a1), mRNA.	scl46888.9_276-S
Lrg1	NM_029796.2	0.387	0.00269	Mus musculus leucine-rich alpha-2-glycoprotein 1 (Lrg1), mRNA.	scl49773.2_28-S
2400010C15Rik	AK010307	0.386	0.000139	ACYL CARRIER PROTEIN (ACP) homolog [Mus musculus]	ri|2400010C15|ZX00041K17|AK010307|638-S
1300018L09Rik	NM_027903.1	0.386	9.46e-05		scl0071755.2_316-S
Fgl1	NM_145594	0.386	0.00112	Mus musculus fibrinogen-like protein 1 (Fgl1), mRNA.	scl34887.7.1_10-S
Elovl3	NM_007703.1	0.386	0.000266	Mus musculus elongation of very long chain fatty acids (FEN1/Elo2, SUR4/Elo3, yeast)-like 3 (Elovl3), mRNA.	scl52948.3_447-S
Slc5a6	NM_177870.2	0.385	1.84e-05	Mus musculus solute carrier family 5 (sodium-dependent vitamin transporter), member 6 (Slc5a6), mRNA.	scl26744.20.688_4-S
Aldh5a1	NM_172532.1	0.385	2.39e-06		scl44183.10.1_0-S
Atp5k	AK011342	0.384	0.00236	ATP synthase, H+ transporting, mitochondrial F1F0 complex, subunit e	ri|2610008D24|ZX00048E14|AK011342|201-S
Hadhb	NM_145558.1	0.384	1.06e-05	Mus musculus hydroxyacyl-Coenzyme A dehydrogenase/3-ketoacyl-Coenzyme A thiolase/enoyl-Coenzyme A hydratase (trifunctional protein), beta subunit (Hadhb), mRNA.	scl0231086.16_205-S
Ak2	NM_016895.2	0.384	1.45e-05	Mus musculus adenylate kinase 2 (Ak2), mRNA.	scl24926.6.1_18-S
Gpr81	NM_175520.2	0.384	1.72e-05	Mus musculus G protein-coupled receptor 81 (Gpr81), mRNA.	scl26048.1.18_72-S
Odz4	NM_011858	0.383	2.82e-06	Mus musculus odd Oz/ten-m homolog 4 (Drosophila) (Odz4), mRNA.	scl32363.39_490-S
Robo4	NM_028783.2	0.382	2.76e-05	Mus musculus roundabout homolog 4 (Drosophila) (Robo4), mRNA.	scl0074144.2_313-S
BC021611	NM_144932.2	0.382	3.39e-05	Mus musculus cDNA sequence BC021611 (BC021611), mRNA.	scl33219.11.1_14-S
Stxbp2	NM_011503.2	0.381	3.32e-06	Mus musculus syntaxin binding protein 2 (Stxbp2), mRNA.	scl34132.19.1_1-S
Irf4	NM_013674.1	0.381	0.000879	Mus musculus interferon regulatory factor 4 (Irf4), mRNA.	scl44948.10_526-S
0610009I22Rik	NM_025646	0.38	2.69e-05	Mus musculus RIKEN cDNA 0610009I22 gene (0610009I22Rik), mRNA.	scl20251.8_441-S
Ngfr	NM_033217	0.38	0.0344	Mus musculus nerve growth factor receptor (TNFR superfamily, member 16) (Ngfr), mRNA.	scl39687.7_423-S
Hist1h4h	NM_153173.1	0.379	0.000956	Mus musculus histone 1, H4h (Hist1h4h), mRNA.	GI_23943921-S
Dlst	NM_030225.3	0.379	5.66e-06	Mus musculus dihydrolipoamide S-succinyltransferase (E2 component of 2-oxo-glutarate complex) (Dlst), mRNA.	scl0078920.2_103-S
Pgd	NM_025801.1	0.379	1.04e-05	Mus musculus phosphogluconate dehydrogenase (Pgd), mRNA.	scl0110208.1_282-S
Scp2	NM_011327.1	0.379	0.000407	Mus musculus sterol carrier protein 2, liver (Scp2), mRNA.	scl020280.7_0-S
Coasy	NM_027896.1	0.379	1.11e-05	Mus musculus Coenzyme A synthase (Coasy), mRNA.	scl071743.9_29-S
Dld	NM_007861	0.378	2.36e-05	Mus musculus dihydrolipoamide dehydrogenase (Dld), mRNA.	scl0002332.1_7-S
Acadm	NM_007382	0.378	8.37e-06	Mus musculus acetyl-Coenzyme A dehydrogenase, medium chain (Acadm), mRNA.	scl21370.9_11-S
Acads	NM_007383.2	0.378	9.84e-06	Mus musculus acyl-Coenzyme A dehydrogenase, short chain (Acads), mRNA.	scl26170.7.4_26-S
LOC229599	XM_131070.3	0.377	0.000516	Mus musculus similar to hypothetical protein BC017397 (LOC229599), mRNA.	GI_38077889-S
Mup1	NM_031188	0.377	0.00758	Mus musculus major urinary protein 1 (Mup1), mRNA.	scl0017840.1_66-S
Ddc	NM_016672.1	0.376	0.0324	Mus musculus dopa decarboxylase (Ddc), mRNA.	scl0013195.2_156-S
Rit2	NM_009065.2	0.375	0.0401	Mus musculus Ras-like without CAAX 2 (Rit2), mRNA.	scl0019762.2_135-S
5730439E10Rik	NM_175324.2	0.375	9.29e-06	Mus musculus RIKEN cDNA 5730439E10 gene (5730439E10Rik), mRNA.	scl36531.21.1_19-S
Ogdh	NM_010956.1	0.374	1.42e-05	Mus musculus oxoglutarate dehydrogenase (lipoamide) (Ogdh), mRNA.	scl018293.8_37-S
Pex11a	NM_011068	0.374	6e-06	Mus musculus peroxisomal biogenesis factor 11a (Pex11a), mRNA.	scl31146.3_484-S
Uqcr	NM_025650.1	0.373	0.00395	Mus musculus ubiquinol-cytochrome c reductase (6.4kD) subunit (Uqcr), mRNA.	scl066594.3_10-S
2310016A09Rik	NM_181588.2	0.373	6.15e-06	Mus musculus RIKEN cDNA 2310016A09 gene (2310016A09Rik), mRNA.	scl48020.10.1_127-S
Gpr120	NM_181748.1	0.372	5.14e-05	Mus musculus G protein-coupled receptor 120 (Gpr120), mRNA.	scl53162.3.1_182-S
Sdhb	NM_023374.3	0.371	1.68e-05	Mus musculus succinate dehydrogenase complex, subunit B, iron sulfur (Ip) (Sdhb), mRNA.	scl067680.5_8-S
Lipe	AK019846	0.37	0.000148	lipase, hormone sensitive	ri|4931402D16|PX00015P13|AK019846|2760-S
Cox5b	NM_009942	0.369	0.00082	Mus musculus cytochrome c oxidase, subunit Vb (Cox5b), mRNA.	scl012859.1_1-S
Gpam	NM_008149.2	0.368	5.2e-05	Mus musculus glycerol-3-phosphate acyltransferase, mitochondrial (Gpam), mRNA.	scl0014732.2_168-S
Insig1	NM_153526.2	0.368	1.13e-05	Mus musculus insulin induced gene 1 (Insig1), mRNA.	scl0231070.3_29-S
Hemk1	NM_133984.1	0.368	2.97e-05		scl35377.11.1_104-S
Pde3b	NM_011055	0.367	2.69e-05	Mus musculus phosphodiesterase 3B, cGMP-inhibited (Pde3b), mRNA.	scl0018576.1_46-S
2310076O21Rik	NM_144801.1	0.367	1.27e-05	Mus musculus RIKEN cDNA 2310076O21 gene (2310076O21Rik), mRNA.	scl32660.11_337-S
Idh3g	NM_008323.1	0.367	1.06e-06	Mus musculus isocitrate dehydrogenase 3 (NAD+), gamma (Idh3g), mRNA.	scl54154.5.1_20-S
Cycs	NM_007808.2	0.366	1.54e-05	Mus musculus cytochrome c, somatic (Cycs), mRNA.	scl013063.3_11-S
Slc7a10	NM_017394.2	0.364	3.05e-05	Mus musculus solute carrier family 7 (cationic amino acid transporter, y+ system), member 10 (Slc7a10), mRNA.	scl32788.11.1_49-S
Oplah	NM_153122.1	0.364	5.46e-06	Mus musculus 5-oxoprolinase (ATP-hydrolysing) (Oplah), mRNA.	scl47045.25.1_21-S
Cox6b	NM_025628.1	0.363	0.00038	Mus musculus cytochrome c oxidase, subunit VIb (Cox6b), mRNA.	scl0110323.3_24-S
5730438N18Rik	NM_027460.1	0.363	1.32e-05	Mus musculus RIKEN cDNA 5730438N18 gene (5730438N18Rik), mRNA.	scl23492.6.209_2-S
LOC229810	XM_124173.2	0.362	2.19e-05	Mus musculus similar to Alpha enolase (2-phospho-D-glycerate hydro-lyase) (Non-neural enolase) (NNE) (Enolase 1) (LOC229810), mRNA.	GI_38077071-S
Ndufb8	NM_026061.1	0.362	0.000305	Mus musculus NADH dehydrogenase (ubiquinone) 1 beta subcomplex 8 (Ndufb8), mRNA.	scl0067264.2_318-S
Cox5a	NM_007747	0.36	1.28e-05	Mus musculus cytochrome c oxidase, subunit Va (Cox5a), mRNA.	scl36904.3.10_19-S
Pgam2	NM_018870.1	0.36	0.0325	Mus musculus phosphoglycerate mutase 2 (Pgam2), mRNA.	scl40555.3.1_120-S
LOC384888	XM_357919.1	0.359	4.79e-05	Mus musculus similar to Glucose transporter 4 (LOC384888), mRNA.	GI_38089615-S
Eno1	NM_023119	0.359	1.51e-05	Mus musculus enolase 1, alpha non-neuron (Eno1), mRNA.	scl013806.12_49-S
Sucla2	XM_127733.2	0.358	5.05e-06		scl075265.1_98-S
Gstz1	NM_010363.2	0.358	1.92e-06	Mus musculus glutathione transferase zeta 1 (maleylacetoacetate isomerase) (Gstz1), mRNA.	scl42938.12_138-S
2310076L09Rik	NM_025874.2	0.358	3.05e-05	Mus musculus RIKEN cDNA 2310076L09 gene (2310076L09Rik), mRNA.	scl49774.8.1_3-S
Cox6b	NM_025628.1	0.356	0.000556	Mus musculus cytochrome c oxidase, subunit VIb (Cox6b), mRNA.	scl00110323.1_173-S
Orm2	NM_011016.1	0.356	0.000338	Mus musculus orosomucoid 2 (Orm2), mRNA.	scl25363.4.1_1-S
Hp	NM_017370.1	0.356	0.000486	Mus musculus haptoglobin (Hp), mRNA.	scl34345.7_19-S
Ndufa10	NM_024197.1	0.355	7.02e-06	Mus musculus NADH dehydrogenase (ubiquinone) 1 alpha subcomplex 10 (Ndufa10), mRNA.	scl0067273.2_276-S
Gpd1	NM_010271.2	0.355	0.00105	Mus musculus glycerol-3-phosphate dehydrogenase 1 (soluble) (Gpd1), mRNA.	scl47523.9_497-S
Acas2l	NM_080575.1	0.354	0.000114	Mus musculus acetyl-Coenzyme A synthetase 2 (AMP forming)-like (Acas2l), mRNA.	scl068738.1_270-S
Slc25a1	NM_153150.1	0.353	0.000136	Mus musculus solute carrier family 25 (mitochondrial carrier; citrate transporter), member 1 (Slc25a1), mRNA.	scl48691.8.1_1-S
Acat3	NM_153151	0.352	4.07e-06	Mus musculus acetyl-Coenzyme A acetyltransferase 3 (Acat3), mRNA.	scl00224530.2_232-S
Mmd2	NM_175217.3	0.352	9.43e-06	Mus musculus monocyte to macrophage differentiation-associated 2 (Mmd2), mRNA.	scl25824.7_328-S
Sfxn5	NM_178639.2	0.352	3.06e-05	Mus musculus sideroflexin 5 (Sfxn5), mRNA.	scl28768.18.1930_9-S
Cyp2e1	NM_021282.1	0.351	0.00017	Mus musculus cytochrome P450, family 2, subfamily e, polypeptide 1 (Cyp2e1), mRNA.	GI_11276064-S
Uqcrc1	NM_025407.2	0.351	6.44e-06	Mus musculus ubiquinol-cytochrome c reductase core protein 1 (Uqcrc1), mRNA.	scl022273.17_12-S
Hp	NM_017370.1	0.35	0.00499	Mus musculus haptoglobin (Hp), mRNA.	scl000592.1_8-S
Cyc1	NM_025567.1	0.35	2.18e-05	Mus musculus cytochrome c-1 (Cyc1), mRNA.	scl066445.5_23-S
B230308G19Rik	NM_173427.1	0.349	3.2e-05	Mus musculus RIKEN cDNA B230308G19 gene (B230308G19Rik), mRNA.	scl00242721.2_229-S
Irs3	NM_010571.1	0.349	4.13e-05	Mus musculus insulin receptor substrate 3 (Irs3), mRNA.	scl25874.2_338-S
Rasl2-9	NM_009028.1	0.348	7.78e-06	Mus musculus RAS-like, family 2, locus 9 (Rasl2-9), mRNA.	scl31785.1.4_192-S
Ppp1r3b	NM_177741.2	0.346	0.00148	Mus musculus protein phosphatase 1, regulatory (inhibitor) subunit 3B (Ppp1r3b), mRNA.	scl00244416.2_151-S
Pex11a	NM_011068.1	0.345	1.11e-05	Mus musculus peroxisomal biogenesis factor 11a (Pex11a), mRNA.	scl0018631.2_259-S
Cpt2	NM_009949	0.345	2.03e-07	Mus musculus carnitine palmitoyltransferase 2 (Cpt2), mRNA.	scl24019.5_109-S
Ephx2	NM_007940.2	0.345	1.85e-05	Mus musculus epoxide hydrolase 2, cytoplasmic (Ephx2), mRNA.	scl45408.20.1_29-S
Car13	NM_024495.2	0.344	3.7e-05	Mus musculus carbonic anhydrase 13 (Car13), mRNA.	scl23381.7.1_35-S
Hk2	NM_013820.1	0.344	1.21e-05	Mus musculus hexokinase 2 (Hk2), mRNA.	scl28812.19_190-S
Acaa2	NM_177470.2	0.344	5.79e-05	Mus musculus acetyl-Coenzyme A acyltransferase 2 (mitochondrial 3-oxoacyl-Coenzyme A thiolase) (Acaa2), mRNA.	scl51768.11.1_9-S
Myo5c	XM_198225.3	0.343	2.67e-06		scl00208943.1_250-S
Rxrg	NM_009107.2	0.343	8.04e-06	Mus musculus retinoid X receptor gamma (Rxrg), mRNA.	scl17253.11.1_24-S
Chpt1	NM_144807.2	0.342	6.07e-06	Mus musculus choline phosphotransferase 1 (Chpt1), mRNA.	scl0003820.1_78-S
Glul	NM_008131.2	0.342	8.25e-05	Mus musculus glutamate-ammonia ligase (glutamine synthase) (Glul), mRNA.	scl17355.9_0-S
Aps	NM_018825.2	0.342	9.88e-06	Mus musculus adaptor protein with pleckstrin homology and src (Aps), mRNA.	scl25897.9.1_27-S
A530050D06Rik	XM_203596.3	0.341	0.00034	Mus musculus RIKEN cDNA A530050D06 gene (A530050D06Rik), mRNA.	GI_38073757-S
LOC238943	XM_138902.2	0.341	1.22e-05	Mus musculus similar to enolase 1, alpha non-neuron; alpha-enolase; 2-phospho-D-glycerate hydrolase (LOC238943), mRNA.	GI_38075578-S
Pex11a	NM_011068.1	0.341	9.09e-07	Mus musculus peroxisomal biogenesis factor 11a (Pex11a), mRNA.	scl000110.1_1-S
Tm4sf12	NM_173007.1	0.341	7.56e-07	Mus musculus transmembrane 4 superfamily member 12 (Tm4sf12), mRNA.	scl29249.10_180-S
Myl3	NM_010859.1	0.34	0.00526	Mus musculus myosin, light polypeptide 3, alkali; ventricular, skeletal, slow (Myl3), mRNA.	scl36423.7.11_132-S
2610205H19Rik	NM_027430.1	0.339	9.98e-06	Mus musculus RIKEN cDNA 2610205H19 gene (2610205H19Rik), mRNA.	scl070456.4_0-S
8430408G22Rik	NM_145980.1	0.339	0.000277	Mus musculus RIKEN cDNA 8430408G22 gene (8430408G22Rik), mRNA.	scl29590.2_145-S
Kcnk3	NM_010608	0.338	2.05e-05	Mus musculus potassium channel, subfamily K, member 3 (Kcnk3), mRNA.	scl27976.3_11-S
Cebpa	NM_007678.1	0.337	3.26e-05	Mus musculus CCAAT/enhancer binding protein (C/EBP), alpha (Cebpa), mRNA.	scl0012606.2_178-S
Rps19	NM_023133.1	0.337	4.29e-05	Mus musculus ribosomal protein S19 (Rps19), mRNA.	scl0020085.2_0-S
Acvr1c	XM_194020.3	0.337	0.000399	Mus musculus activin A receptor, type IC (Acvr1c), mRNA.	scl19260.11_492-S
Acdc	NM_009605.3	0.337	0.000437	Mus musculus adipocyte, C1Q and collagen domain containing (Acdc), mRNA.	scl49310.3_131-S
Ucp1	NM_009463.2	0.336	0.023	Mus musculus uncoupling protein 1, mitochondrial (Ucp1), mRNA.	scl33610.6.1_104-S
0610007J10Rik	AK018717	0.335	2.47e-05	ACYL CARRIER PROTEIN (ACP) homolog [Mus musculus]	ri|0610007J10|R000001F05|AK018717|633-S
Pfkl	NM_008826.2	0.335	1.41e-05	Mus musculus phosphofructokinase, liver, B-type (Pfkl), mRNA.	scl018641.1_29-S
Acas2	NM_019811.2	0.335	0.000146	Mus musculus acetyl-Coenzyme A synthetase 2 (ADP forming) (Acas2), mRNA.	scl060525.18_152-S
Sah	NM_016870.2	0.334	7.17e-05	Mus musculus SA rat hypertension-associated homolog (Sah), mRNA.	scl00080.1_62-S
Mgst1	NM_019946.3	0.334	6.21e-06	Mus musculus microsomal glutathione S-transferase 1 (Mgst1), mRNA.	scl29411.4.6_15-S
A130038J17Rik		0.333	6.37e-06		scl45268.2.964_222-S
Cpt2	NM_009949	0.332	3.21e-08	Mus musculus carnitine palmitoyltransferase 2 (Cpt2), mRNA.	scl000022.1_12-S
Tst	NM_009437.2	0.332	9.23e-05	Mus musculus thiosulfate sulfurtransferase, mitochondrial (Tst), mRNA.	scl46993.2.1_42-S
3110018A08Rik		0.331	1.58e-05		scl073115.1_164-S
Pfkfb3	NM_133232.1	0.33	1.15e-06	Mus musculus 6-phosphofructo-2-kinase/fructose-2,6-biphosphatase 3 (Pfkfb3), mRNA.	scl0003111.1_1260-S
0610039N19Rik	NM_026159.2	0.33	2e-05	Mus musculus RIKEN cDNA 0610039N19 gene (0610039N19Rik), mRNA.	scl29880.12.1_23-S
Atp5k	NM_007507	0.329	0.00155	Mus musculus ATP synthase, H+ transporting, mitochondrial F1F0 complex, subunit e (Atp5k), mRNA.	scl011958.2_29-S
9530008L14Rik	NM_175417.2	0.329	4.67e-05	Mus musculus RIKEN cDNA 9530008L14 gene (9530008L14Rik), mRNA.	scl44053.7_337-S
Insig1	NM_153526.2	0.328	1.15e-05	Mus musculus insulin induced gene 1 (Insig1), mRNA.	scl00231070.1_184-S
Adhfe1	NM_175236.2	0.326	1.67e-05	Mus musculus alcohol dehydrogenase, iron containing, 1 (Adhfe1), mRNA.	scl000895.1_127-S
A530021N07Rik	AK040737	0.325	0.000652		ri|A530021N07|PX00140F05|AK040737|1839-S
Etfb	NM_026695.2	0.325	3.79e-05	Mus musculus electron transferring flavoprotein, beta polypeptide (Etfb), mRNA.	scl32752.7.1_23-S
Pdk2	NM_133667.1	0.325	1.13e-05	Mus musculus pyruvate dehydrogenase kinase, isoenzyme 2 (Pdk2), mRNA.	scl39696.12_14-S
Slc25a19	NM_026071.1	0.323	1.3e-06	Mus musculus solute carrier family 25 (mitochondrial deoxynucleotide carrier), member 19 (Slc25a19), mRNA.	scl0001270.1_91-S
Rbp7	NM_022020.1	0.323	0.000483	Mus musculus retinol binding protein 7, cellular (Rbp7), mRNA.	scl23496.4.1_61-S
Entpd3	NM_178676.2	0.322	0.0424	Mus musculus ectonucleoside triphosphate diphosphohydrolase 3 (Entpd3), mRNA.	scl36335.20.967_4-S
Acat2	NM_009338.1	0.319	4.66e-06	Mus musculus acetyl-Coenzyme A acetyltransferase 2 (Acat2), mRNA.	scl0110460.1_24-S
Igfals	NM_008340.2	0.319	4.72e-07	Mus musculus insulin-like growth factor binding protein, acid labile subunit (Igfals), mRNA.	scl016005.2_201-S
AU018778	NM_144930.1	0.319	3.3e-05	Mus musculus expressed sequence AU018778 (AU018778), mRNA.	scl34488.15.1_131-S
BC013481	NM_178446.2	0.318	0.000172	Mus musculus cDNA sequence BC013481 (BC013481), mRNA.	scl00245945.1_50-S
Slc1a3	NM_148938.2	0.318	1.49e-05	Mus musculus solute carrier family 1 (glial high affinity glutamate transporter), member 3 (Slc1a3), mRNA.	scl47406.11_619-S
		0.317	1.38e-05		scl0001483.1_25-S
Slc27a1	NM_011977.2	0.316	3.37e-05	Mus musculus solute carrier family 27 (fatty acid transporter), member 1 (Slc27a1), mRNA.	scl33695.16.1_25-S
LOC384319	XM_357568.1	0.315	4.21e-06	Mus musculus similar to transmembrane protein induced by tumor necrosis factor alpha (LOC384319), mRNA.	GI_38082646-S
D11Ertd736e	XM_126512.3	0.315	1.11e-06	Mus musculus DNA segment, Chr 11, ERATO Doi 736, expressed (D11Ertd736e), mRNA.	scl40868.8_408-S
Plin	NM_175640.1	0.314	1.14e-05	Mus musculus perilipin (Plin), mRNA.	scl31147.9.1_14-S
Pank1	NM_023792.1	0.314	0.000235	Mus musculus pantothenate kinase 1 (Pank1), mRNA.	scl52531.6_219-S
Ppargc1a	NM_008904.1	0.312	0.000605	Mus musculus peroxisome proliferative activated receptor, gamma, coactivator 1 alpha (Ppargc1a), mRNA.	scl26595.14.1_90-S
Clstn3	NM_153508.2	0.312	5.73e-07	Mus musculus calsyntenin 3 (Clstn3), mRNA.	scl28430.21.1_3-S
Ppp1r3b	NM_177741	0.312	0.000659	Mus musculus protein phosphatase 1, regulatory (inhibitor) subunit 3B (Ppp1r3b), mRNA.	scl33910.4_161-S
Lpin1	NM_015763	0.312	4.44e-05	Mus musculus lipin 1 (Lpin1), transcript variant 1, mRNA.	scl42605.25_108-S
LOC384146	XM_357448.1	0.311	9.87e-06	Mus musculus similar to Cytochrome c, somatic (LOC384146), mRNA.	GI_38079525-S
Gys3	NM_008195.1	0.311	1.1e-07	Mus musculus glycogen synthase 3, brain (Gys3), mRNA.	scl0014937.1_172-S
Nudt7	NM_024437	0.311	3.83e-06	Mus musculus nudix (nucleoside diphosphate linked moiety X)-type motif 7 (Nudt7), mRNA.	scl33301.5.15_0-S
Dbp	NM_016974.1	0.31	0.000875	Mus musculus D site albumin promoter binding protein (Dbp), mRNA.	scl32668.4.1_181-S
Gpihbp1	XM_128001.2	0.308	6.55e-05		scl068453.4_14-S
Slc25a19	NM_026071.1	0.307	9.39e-06	Mus musculus solute carrier family 25 (mitochondrial deoxynucleotide carrier), member 19 (Slc25a19), mRNA.	scl067283.1_285-S
Cyp2e1	NM_021282.1	0.307	4.34e-05	Mus musculus cytochrome P450, family 2, subfamily e, polypeptide 1 (Cyp2e1), mRNA.	scl31910.9.1_52-S
Pdhb	NM_024221.2	0.305	8.72e-06	Mus musculus pyruvate dehydrogenase (lipoamide) beta (Pdhb), mRNA.	scl0068263.1_199-S
Car3	NM_007606.2	0.305	0.000132	Mus musculus carbonic anhydrase 3 (Car3), mRNA.	scl012350.2_21-S
Tkt	NM_009388.2	0.305	1.13e-05	Mus musculus transketolase (Tkt), mRNA.	scl021881.14_30-S
Dusp4	NM_176933	0.305	0.000535	Mus musculus dual specificity phosphatase 4 (Dusp4), mRNA.	scl279.1.1_54-S
3110004L20Rik	XM_127295	0.304	2.67e-06	Mus musculus RIKEN cDNA 3110004L20 gene (3110004L20Rik), mRNA.	scl073102.1_21-S
1700018O18Rik	XM_131683.2	0.303	0.039	Mus musculus RIKEN cDNA 1700018O18 gene (1700018O18Rik), mRNA.	scl23864.14.1_204-S
Dci	NM_010023.2	0.302	5.38e-06	Mus musculus dodecenoyl-Coenzyme A delta isomerase (3,2 trans-enoyl-Coenyme A isomerase) (Dci), mRNA.	scl51015.5.49_29-S
Tnnc1	NM_009393.1	0.301	0.0137		scl46496.6.1_3-S
Amid	NM_153779.1	0.3	7.83e-08	Mus musculus apoptosis-inducing factor (AIF)-like mitochondrion-associated inducer of death (Amid), mRNA.	scl0003894.1_174-S
AI427515	NM_173016.2	0.3	9.64e-05	Mus musculus expressed sequence AI427515 (AI427515), mRNA.	scl33299.10_656-S
Suclg1	NM_019879.1	0.299	3.46e-07	Mus musculus succinate-CoA ligase, GDP-forming, alpha subunit (Suclg1), mRNA.	scl0001102.1_1-S
Aacs	NM_030210.1	0.299	1.48e-05	Mus musculus acetoacetyl-CoA synthetase (Aacs), mRNA.	scl27205.18_385-S
Gpx3	NM_008161.1	0.299	4.92e-06	Mus musculus glutathione peroxidase 3 (Gpx3), mRNA.	scl41544.8_269-S
Crat	NM_007760.1	0.298	3.63e-07	Mus musculus carnitine acetyltransferase (Crat), mRNA.	scl0012908.2_4-S
Lipe	NM_010719.2	0.297	8.65e-06	Mus musculus lipase, hormone sensitive (Lipe), mRNA.	scl31633.12_17-S
Gsta4	NM_010357.1	0.294	3.7e-06	Mus musculus glutathione S-transferase, alpha 4 (Gsta4), mRNA.	scl36679.7.1_96-S
Prkar2b	NM_011158.2	0.293	5.89e-06	Mus musculus protein kinase, cAMP dependent regulatory, type II beta (Prkar2b), mRNA.	scl0002346.1_7-S
Hadhb	NM_145558	0.293	4e-06	Mus musculus hydroxyacyl-Coenzyme A dehydrogenase/3-ketoacyl-Coenzyme A thiolase/enoyl-Coenzyme A hydratase (trifunctional protein), beta subunit (Hadhb), mRNA.	scl0004026.1_20-S
Amy1	NM_007446.1	0.293	1.21e-05	Mus musculus amylase 1, salivary (Amy1), mRNA.	scl011722.3_4-S
Actc1	NM_009608.1	0.291	0.00901	Mus musculus actin, alpha, cardiac (Actc1), mRNA.	scl18853.7.1_146-S
Letmd1	NM_134093.1	0.291	3e-07		scl47504.5_20-S
Fabp3	NM_010174.1	0.29	0.000243	Mus musculus fatty acid binding protein 3, muscle and heart (Fabp3), mRNA.	scl014077.4_160-S
Acadvl	NM_017366	0.29	6.04e-07	Mus musculus acyl-Coenzyme A dehydrogenase, very long chain (Acadvl), mRNA.	scl40004.19.1_140-S
2610205H19Rik	NM_027430.1	0.289	3.37e-07	Mus musculus RIKEN cDNA 2610205H19 gene (2610205H19Rik), mRNA.	scl0070456.1_86-S
Acsl1	NM_007981.2	0.289	1.05e-05	Mus musculus acyl-CoA synthetase long-chain family member 1 (Acsl1), mRNA.	scl014081.20_10-S
Sah	NM_016870.2	0.287	2.18e-05	Mus musculus SA rat hypertension-associated homolog (Sah), mRNA.	scl32134.16.1_14-S
Acadm	NM_007382	0.286	7.15e-06	Mus musculus acetyl-Coenzyme A dehydrogenase, medium chain (Acadm), mRNA.	scl0001961.1_16-S
Snap25	NM_011428	0.286	0.0222	Mus musculus synaptosomal-associated protein 25 (Snap25), mRNA.	scl20231.9_372-S
Gpt1	NM_182805.1	0.285	1.6e-05	Mus musculus glutamic pyruvic transaminase 1, soluble (Gpt1), mRNA.	scl47787.2_58-S
Aldh1a7	NM_011921	0.283	1.16e-05	Mus musculus aldehyde dehydrogenase family 1, subfamily A7 (Aldh1a7), mRNA.	scl52665.13.1_14-S
1110037P11Rik	XM_131077.2	0.282	0.00842	Mus musculus RIKEN cDNA 1110037P11 gene (1110037P11Rik), mRNA.	scl22721.9.1_12-S
AV071179	NM_031180.1	0.282	2.3e-06	Mus musculus expressed sequence AV071179 (AV071179), mRNA.	scl27771.5.1_89-S
BC018222	NM_144936.1	0.28	0.000205	Mus musculus cDNA sequence BC018222 (BC018222), mRNA.	scl36063.7.1_2-S
Acac	XM_109883.4	0.278	0.000107	Mus musculus acetyl-Coenzyme A carboxylase (Acac), mRNA.	scl00107476.1_222-S
Ppargc1b	NM_133249	0.277	3.5e-06	Mus musculus peroxisome proliferative activated receptor, gamma, coactivator 1 beta (Ppargc1b), mRNA.	scl0170826.1_122-S
Car4	NM_007607.1	0.277	1.67e-06	Mus musculus carbonic anhydrase 4 (Car4), mRNA.	scl41114.9.1_30-S
Pparg	NM_011146.1	0.276	6.88e-06	Mus musculus peroxisome proliferator activated receptor gamma (Pparg), mRNA.	scl0001203.1_155-S
Slc2a4	NM_009204.1	0.276	1.27e-05	Mus musculus solute carrier family 2 (facilitated glucose transporter), member 4 (Slc2a4), mRNA.	scl40010.11.1_28-S
Gpihbp1	XM_128001.2	0.275	5.08e-05		scl47818.1_22-S
1190002H23Rik	NM_025427.1	0.272	0.000107	Mus musculus RIKEN cDNA 1190002H23 gene (1190002H23Rik), mRNA.	scl45267.5.1_68-S
Gpd2	NM_010274.2	0.268	2.44e-06	Mus musculus glycerol phosphate dehydrogenase 2, mitochondrial (Gpd2), mRNA.	scl014571.1_22-S
Pdk4	NM_013743.1	0.267	0.000116	Mus musculus pyruvate dehydrogenase kinase, isoenzyme 4 (Pdk4), mRNA.	scl29310.11_209-S
Pnpla2	NM_025802.1	0.266	8.01e-06		scl0066853.2_236-S
Ces3	NM_053200.1	0.266	5.71e-05	Mus musculus carboxylesterase 3 (Ces3), mRNA.	scl34490.14.1_30-S
Apoc1	NM_007469.2	0.265	0.000139	Mus musculus apolipoprotein C-I (Apoc1), mRNA.	scl00021.1_10-S
Idh3a	AK032787	0.262	1.45e-06	isocitrate dehydrogenase 3 (NAD+) alpha	ri|6720452A11|PX00059B13|AK032787|1477-S
5730469M10Rik	NM_027464	0.262	1.25e-06	Mus musculus RIKEN cDNA 5730469M10 gene (5730469M10Rik), mRNA.	scl45683.9_474-S
Pcx	NM_008797.1	0.262	2.87e-05	Mus musculus pyruvate carboxylase (Pcx), mRNA.	scl52812.25.1_7-S
D930024H10Rik	AK086373	0.26	6.64e-05	weakly similar to LYSOSOMAL AMINO ACID TRANSPORTER 1 [Rattus norvegicus]	ri|D930024H10|PX00202K01|AK086373|1763-S
Dusp4	NM_176933.3	0.256	4.73e-06	Mus musculus dual specificity phosphatase 4 (Dusp4), mRNA.	scl33912.4_501-S
9530058B02Rik	NM_026633.1	0.254	1.33e-06	Mus musculus RIKEN cDNA 9530058B02 gene (9530058B02Rik), mRNA.	scl0001595.1_53-S
Acadl	NM_007381.2	0.254	1.73e-06	Mus musculus acetyl-Coenzyme A dehydrogenase, long-chain (Acadl), mRNA.	scl000906.1_50-S
Amy2	NM_009669	0.254	1.38e-05	Mus musculus amylase 2, pancreatic (Amy2), mRNA.	scl011723.1_3-S
Lce-pending	AK087440	0.252	3.05e-06	long chain fatty acyl elongase	ri|E130118P10|PX00675A09|AK087440|2280-S
Cib2	NM_019686.3	0.251	5.97e-06		scl0003513.1_13-S
BC034902	NM_177654.2	0.251	8.07e-07	Mus musculus cDNA sequence BC034902 (BC034902), mRNA.	scl0228642.2_45-S
A530088L04Rik	AK041185	0.25	2.48e-05		ri|A530088L04|PX00143E01|AK041185|1645-S
Paqr9	NM_198414.1	0.25	1.21e-06		scl36609.1.1613_78-S
Cebpa	NM_007678	0.249	4.29e-05	Mus musculus CCAAT/enhancer binding protein (C/EBP), alpha (Cebpa), mRNA.	scl012606.3_81-S
Cox6a2	NM_009943.1	0.247	0.0462	Mus musculus cytochrome c oxidase, subunit VI a, polypeptide 2 (Cox6a2), mRNA.	scl30620.3.1_5-S
1110038O08Rik		0.243	1.99e-06		scl068762.2_131-S
6530401D17Rik	NM_029823.1	0.241	2.54e-06	Mus musculus RIKEN cDNA 6530401D17 gene (6530401D17Rik), mRNA.	scl54618.1.2_1-S
D430015B01Rik	NM_153574.1	0.24	1.62e-07	Mus musculus RIKEN cDNA D430015B01 gene (D430015B01Rik), mRNA.	scl0058909.2_289-S
1110025G12Rik	NM_029844.1	0.239	1.6e-05	Mus musculus RIKEN cDNA 1110025G12 gene (1110025G12Rik), mRNA.	scl0001829.1_310-S
Kng1	NM_023125.2	0.239	9.47e-06		scl016644.11_30-S
Dgat1	NM_010046.2	0.238	3e-07	Mus musculus diacylglycerol O-acyltransferase 1 (Dgat1), mRNA.	scl47041.10.1_18-S
Slc4a4	NM_018760	0.237	2.78e-05	Mus musculus solute carrier family 4 (anion exchanger), member 4 (Slc4a4), mRNA.	scl054403.19_44-S
1700037H04Rik	NM_026091.1	0.236	2.46e-06	Mus musculus RIKEN cDNA 1700037H04 gene (1700037H04Rik), mRNA.	scl0067326.2_320-S
C730029A08Rik		0.235	1.16e-07		scl36608.1.2555_34-S
9530058B02Rik	NM_026633.1	0.235	1.2e-05	Mus musculus RIKEN cDNA 9530058B02 gene (9530058B02Rik), mRNA.	scl50172.5.1_49-S
Cib2	NM_019686.3	0.233	6.65e-06		scl35837.6.1_14-S
2010003K11Rik	XM_129092.1	0.232	2.72e-06	Mus musculus RIKEN cDNA 2010003K11 gene (2010003K11Rik), mRNA.	scl53462.2.1_124-S
Pparg	NM_011146.1	0.231	1.11e-05	Mus musculus peroxisome proliferator activated receptor gamma (Pparg), mRNA.	scl0001196.1_9-S
Prkar2b	NM_011158.2	0.227	4.25e-07	Mus musculus protein kinase, cAMP dependent regulatory, type II beta (Prkar2b), mRNA.	scl0019088.2_125-S
Apoc1	NM_007469.2	0.227	0.00017	Mus musculus apolipoprotein C-I (Apoc1), mRNA.	scl31674.3.1_6-S
Wbscr14	NM_021455.2	0.225	4.81e-06	Mus musculus Williams-Beuren syndrome chromosome region 14 homolog (human) (Wbscr14), mRNA.	scl27137.17_357-S
Pank1	NM_023792.1	0.222	8.84e-07	Mus musculus pantothenate kinase 1 (Pank1), mRNA.	scl0001823.1_77-S
Pck1	NM_011044	0.221	8.22e-05	Mus musculus phosphoenolpyruvate carboxykinase 1, cytosolic (Pck1), mRNA.	scl19833.10_32-S
Pparg	NM_011146.1	0.221	4.95e-06	Mus musculus peroxisome proliferator activated receptor gamma (Pparg), mRNA.	scl29611.11.1_50-S
Cxadr	NM_009988	0.221	5.74e-07	Mus musculus coxsackievirus and adenovirus receptor (Cxadr), mRNA.	scl48937.1.1_21-S
Adpn	NM_054088	0.219	0.000794	Mus musculus adiponutrin (Adpn), mRNA.	scl47673.9_482-S
Cd1d1	NM_007639.1	0.218	1.48e-05	Mus musculus CD1d1 antigen (Cd1d1), mRNA.	scl21997.6.1_47-S
3010033K07Rik	XM_150130.2	0.217	3.83e-05	Mus musculus RIKEN cDNA 3010033K07 gene (3010033K07Rik), mRNA.	scl34354.2.1_17-S
Pygl	NM_133198.1	0.213	1.74e-06	Mus musculus liver glycogen phosphorylase (Pygl), mRNA.	scl42371.18.1_30-S
Acaa2	NM_177470	0.211	3.78e-06	Mus musculus acetyl-Coenzyme A acyltransferase 2 (mitochondrial 3-oxoacyl-Coenzyme A thiolase) (Acaa2), mRNA.	scl0002163.1_25-S
Pck1	NM_011044.1	0.21	8.83e-05	Mus musculus phosphoenolpyruvate carboxykinase 1, cytosolic (Pck1), mRNA.	scl0018534.2_230-S
G0s2	NM_008059.1	0.208	1.81e-05	Mus musculus G0/G1 switch gene 2 (G0s2), mRNA.	scl15745.2.1_5-S
Aqp7	NM_007473.3	0.207	2.01e-05	Mus musculus aquaporin 7 (Aqp7), mRNA.	scl011832.1_20-S
Ppp1r1a	NM_021391.2	0.207	1.43e-05	Mus musculus protein phosphatase 1, regulatory (inhibitor) subunit 1A (Ppp1r1a), mRNA.	scl46654.8.1_7-S
Tuba8	NM_017379.1	0.205	1.9e-06	Mus musculus tubulin, alpha 8 (Tuba8), mRNA.	scl0053857.2_245-S
Aco2	NM_080633.1	0.203	9.83e-06	Mus musculus aconitase 2, mitochondrial (Aco2), mRNA.	GI_18079338-S
Slc36a2	NM_153170.1	0.203	3.13e-06	Mus musculus solute carrier family 36 (proton/amino acid symporter), member 2 (Slc36a2), mRNA.	scl40206.10.1_155-S
Acacb	NM_133904	0.202	1.8e-05	Mus musculus acetyl-Coenzyme A carboxylase beta (Acacb), mRNA.	scl27391.19_438-S
Npy	NM_023456.2	0.202	0.00781	Mus musculus neuropeptide Y (Npy), mRNA.	scl30062.4.1_1-S
Agpat2	NM_026212.1	0.2	1.05e-05	Mus musculus 1-acylglycerol-3-phosphate O-acyltransferase 2 (lysophosphatidic acid acyltransferase, beta) (Agpat2), mRNA.	scl0003011.1_11-S
Aco2	NM_080633.1	0.2	3.59e-06	Mus musculus aconitase 2, mitochondrial (Aco2), mRNA.	scl011429.19_155-S
Acaa2	NM_177470.2	0.198	2.08e-06	Mus musculus acetyl-Coenzyme A acyltransferase 2 (mitochondrial 3-oxoacyl-Coenzyme A thiolase) (Acaa2), mRNA.	scl0002198.1_20-S
Gpd2	NM_010274.2	0.198	3.15e-07	Mus musculus glycerol phosphate dehydrogenase 2, mitochondrial (Gpd2), mRNA.	scl0014571.1_161-S
Aqp7	NM_007473.3	0.197	1.25e-05	Mus musculus aquaporin 7 (Aqp7), mRNA.	scl24432.10.1_185-S
Kcnk3	NM_010608.1	0.193	1.13e-07	Mus musculus potassium channel, subfamily K, member 3 (Kcnk3), mRNA.	scl0016527.2_241-S
Cidec	NM_178373.2	0.193	3.13e-06		scl28542.7_206-S
2400009B08Rik	XM_358687.1	0.193	0.000167	Mus musculus RIKEN cDNA 2400009B08 gene (2400009B08Rik), mRNA.	scl35154.1.15_20-S
Orm1	NM_008768.1	0.192	2.73e-05	Mus musculus orosomucoid 1 (Orm1), mRNA.	scl018405.4_2-S
Dgat2	NM_026384.2	0.192	1.92e-05	Mus musculus diacylglycerol O-acyltransferase 2 (Dgat2), mRNA.	scl31009.10_67-S
2510002J07Rik	AK002422	0.191	3.47e-06	RIKEN cDNA 2510002J07 gene	ri|0610009M19|R000002A16|AK002422|690-S
Myl7	NM_022879.1	0.189	0.00785	Mus musculus myosin, light polypeptide 7, regulatory (Myl7), mRNA.	scl017898.5_1-S
2310042N02Rik	NM_024246.3	0.188	2.75e-05	Mus musculus RIKEN cDNA 2310042N02 gene (2310042N02Rik), mRNA.	scl21978.7.1_53-S
Prkar2b	NM_011158	0.187	2.21e-05	Mus musculus protein kinase, cAMP dependent regulatory, type II beta (Prkar2b), mRNA.	scl42552.12_397-S
Poln	NM_181857.1	0.186	4.92e-07	Mus musculus DNA polymerase N (Poln), mRNA.	scl0272158.1_149-S
Immp2l	NM_053122.2	0.186	1.65e-05	Mus musculus inner mitochondrial membrane peptidase 2-like (S. cerevisiae) (Immp2l), mRNA.	scl43245.1.1_35-S
Epb4.9	NM_013514	0.183	6.56e-06	Mus musculus erythrocyte protein band 4.9 (Epb4.9), mRNA.	scl46120.1.902_23-S
Nrg4	BC034839	0.181	1.46e-06	Mus musculus neuregulin 4 (Nrg4), mRNA.	scl0003404.1_1-S
BC034068	XM_194205.2	0.181	6.71e-07	Mus musculus cDNA sequence BC034068 (BC034068), mRNA.	scl27919.3_374-S
		0.18	2.52e-05	Rat cytomegalovirus Maastricht	9845300_4289-S
Eva1	NM_007962.2	0.18	1.69e-05		scl37019.6_308-S
Ndg2	NM_175329.3	0.18	0.000149		scl38757.5.1_81-S
Fbp2	NM_007994.1	0.172	1.32e-06	Mus musculus fructose bisphosphatase 2 (Fbp2), mRNA.	scl43843.8.1_21-S
BC054059	NM_145635.1	0.168	8.45e-05	Mus musculus cDNA sequence BC054059 (BC054059), mRNA.	scl19994.5.1_11-S
MGC29978	NM_146230.2	0.156	3.31e-07	Mus musculus 3-ketoacyl-CoA thiolase B (MGC29978), mRNA.	scl0235674.1_219-S
Thrsp	NM_009381.2	0.154	7.45e-06	Mus musculus thyroid hormone responsive SPOT14 homolog (Rattus) (Thrsp), mRNA.	scl31033.2.1_0-S
Cidea	NM_007702.1	0.154	3.76e-05	Mus musculus cell death-inducing DNA fragmentation factor, alpha subunit-like effector A (Cidea), mRNA.	scl51827.6.1_1-S
Nrg4	NM_032002.1	0.151	4.65e-06	Mus musculus neuregulin 4 (Nrg4), mRNA.	scl0083961.2_83-S
2610042G18Rik		0.147	1.58e-06		scl069936.1_70-S
Nrg4	NM_032002	0.146	6.43e-06	Mus musculus neuregulin 4 (Nrg4), mRNA.	scl35825.15_671-S
Cpt1b	NM_009948.1	0.14	1.98e-06	Mus musculus carnitine palmitoyltransferase 1b, muscle (Cpt1b), mRNA.	scl46850.18.1_15-S
Cpt1b	NM_009948.1	0.132	1.38e-05	Mus musculus carnitine palmitoyltransferase 1b, muscle (Cpt1b), mRNA.	scl0002448.1_81-S
Cox8b	NM_007751.1	0.13	0.000541	Mus musculus cytochrome c oxidase, subunit VIIIb (Cox8b), mRNA.	scl30508.2.1_18-S
Elovl6	NM_130450.1	0.128	2.93e-06	Mus musculus ELOVL family member 6, elongation of long chain fatty acids (yeast) (Elovl6), mRNA.	scl00170439.1_29-S
A530050D06Rik	XM_203596	0.124	1.69e-06	Mus musculus RIKEN cDNA A530050D06 gene (A530050D06Rik), mRNA.	scl42735.15_218-S
Otop1	NM_178139.1	0.121	3.66e-06	Mus musculus otopetrin 1 (Otop1), transcript variant a, mRNA.	scl27875.8_147-S
A530050N04Rik	AK080033	0.0984	1.69e-06		ri|A530050N04|PX00141D16|AK080033|1810-S
Slc27a2	NM_011978.1	0.0979	1.17e-05	Mus musculus solute carrier family 27 (fatty acid transporter), member 2 (Slc27a2), mRNA.	scl0026458.2_190-S
Cox7a1	NM_009944.2	0.0823	4.87e-05	Mus musculus cytochrome c oxidase, subunit VIIa 1 (Cox7a1), mRNA.	scl0012865.1_86-S
Slc27a2	NM_011978	0.0813	1.29e-05	Mus musculus solute carrier family 27 (fatty acid transporter), member 2 (Slc27a2), mRNA.	scl20335.12.1_10-S
