# Supplementary material for: Whole genome expression analysis within the angiotensin II-apolipoprotein E deficient mouse model of abdominal aortic aneurysm
Source: BMC Genomics. 2009 Jul 6;10:298. doi: 10.1186/1471-2164-10-298 (PMC2728106; doi:10.1186/1471-2164-10-298)
Supplement: Additional file 6 — List of pattern 1 transcripts (n = 104) which were downregulated with the aortas of aneurysm resistant mice (see results and Figure 1). Included are gene symbol (where an identified gene is associated with the transcript), genebank accession number, uncorrected p values, gene description, Illumina Probe identification number and fold difference comparing aortas of mice exposed to angiotensin II that did (AAA) and did not develop aneurysms (no AAA). [file 1471-2164-10-298-S6.xls]

## Sheet: Pattern 1gene list 
Pattern 1 gene list
Decreased expression in aneurysm resistant aortas (no AAA) compared to AAA
Symbol	Genbank Accession	Fold increase in AAA compared to no AAA	P value (AAA v no AAA)	Gene description	Illumina Target ID
AU044919	XM_354705.1	17.11	0.000857		scl0380794.2_30-S
Igh-1a	XM_354704.1	15.24	0.0128		scl0380793.1_210-S
Igk-C	XM_132633.4	12.85	0.00132		IGKC_V00807_Ig_kappa_constant_192-S
Igh-VJ558	XM_354700	11.81	0.00323		scl0380791.1_239-S
Igk-C	XM_132633.4	12.06	0.00132		scl0016071.1_62-S
		10.48	0.00488		IGKV6-15_Y15976_Ig_kappa_variable_6-15_15-S
		8.581	0.0348		IGKV4-61_AJ231209_Ig_kappa_variable_4-61_12-S
LOC381774	XM_355772.1	8.116	0.00261	Mus musculus similar to IgE antibody light chain (VJ) (LOC381774), mRNA.	IGKV1-117_D00081_Ig_kappa_variable_1-117_10-S
LOC384414	XM_357632.1	7.999	0.0152	Mus musculus similar to Ig kappa V-region from CEA 66-E3 (LOC384414), mRNA.	IGKV6-23_AJ235961_Ig_kappa_variable_6-23_15-S
		7.873	0.00799		IGKV6-25_AJ235962_Ig_kappa_variable_6-25_13-S
		6.454	0.0374		IGKV4-62_AJ231210_Ig_kappa_variable_4-62_17-S
Igh-1a	XM_354704.1	6.031	0.0375		IGHG2C_J00479_Ig_heavy_constant_gamma_2C_715-S
LOC243467	XM_144849.1	5.93	0.0138	PREDICTED: Mus musculus similar to immunoglobulin light chain (LOC243467), mRNA.	IGKV6-14_Y15975_Ig_kappa_variable_6-14_11-S
		5.763	0.0403		IGKV4-68_AJ231222_Ig_kappa_variable_4-68_18-S
Igl-V1	XM_148393.1	5.7	0.00852		scl0016142.1_65-S
Slpi	NM_011414.1	5.652	0.00684	Mus musculus secretory leukocyte protease inhibitor (Slpi), mRNA.	scl18360.6.1_88-S
LOC385253	XM_358150.1	5.467	0.0346	Mus musculus similar to immunoglobulin light chain variable region (LOC385253), mRNA.	IGKV4-55_AJ231225_Ig_kappa_variable_4-55_21-S
		5.403	0.00338		IGKV3-9_Y15972_Ig_kappa_variable_3-9_10-S
Igk-V1	XM_355776.1	5.34	0.00785		IGKV1-110_D00080$M15566_Ig_kappa_variable_1-110_11-S
Igk-V1	XM_355776.1	5.318	0.0063		scl016081.1_132-S
Igfbp3	NM_008343	5.217	0.0213	Mus musculus insulin-like growth factor binding protein 3 (Igfbp3), mRNA.	scl40526.6_232-S
LOC245281	XM_142951.2	4.737	0.0179	Mus musculus similar to immunoglobulin kappa-chain (LOC245281), mRNA.	IGKV6-17_Y15978_Ig_kappa_variable_6-17_13-S
LOC232065	XM_132611.2	4.439	0.0336	Mus musculus similar to variable region of immunoglobulin kappa light chain (LOC232065), mRNA.	IGKV8-19_Y15980_Ig_kappa_variable_8-19_9-S
LOC382696	XM_138364.2	4.344	0.0124	Mus musculus similar to Ig heavy chain precursor V region (3) - mouse (LOC382696), mRNA.	IGHV1S63_L26853_Ig_heavy_variable_1S63_4-S
D6Mit97		4.196	0.0386		scl0110963.1_108-S
LOC385291	XM_358173.1	4.119	0.0491	Mus musculus similar to immunoglobulin light chain variable region (LOC385291), mRNA.	IGKV4-54_AJ231223_Ig_kappa_variable_4-54_15-S
		4.061	0.00727		IGHV1S13_X00160$K00706_Ig_heavy_variable_1S13_8-S
Igh-6	XM_354710.1	3.992	0.0122		scl016019.1_4-S
Igfbp3	NM_008343.1	3.986	0.0213	Mus musculus insulin-like growth factor binding protein 3 (Igfbp3), mRNA.	scl0016009.2_204-S
Fscn1	NM_007984.1	3.884	0.00675	Mus musculus fascin homolog 1, actin bundling protein (Strongylocentrotus) purpuratus) (Fscn1), mRNA.	scl27024.7_349-S
LOC243423	XM_144770.2	3.705	0.0278	Mus musculus similar to immunoglobulin light chain variable region (LOC243423), mRNA.	IGKV1-132_AJ231198_Ig_kappa_variable_1-132_20-S
Plac8	NM_139198.1	3.675	0.00168	Mus musculus placenta-specific 8 (Plac8), mRNA.	scl26323.5.1_40-S
		3.61	0.0397		IGHV12S1_M22439_Ig_heavy_variable_12S1_339-S
		3.587	0.0393		IGKV8-28_AJ235947_Ig_kappa_variable_8-28_11-S
		3.582	0.0169		IGHV1S35_M12376_Ig_heavy_variable_1S35_13-S
Ccl21a	NM_011335.1	3.577	0.000615	Mus musculus chemokine (C-C motif) ligand 21a (leucine) (Ccl21a), mRNA.	scl0020298.1_98-S
Ccl21b	NM_011124.3	3.542	0.000641	Mus musculus chemokine (C-C motif) ligand 21b (serine) (Ccl21b), mRNA.	scl0018829.1_65-S
Ccl21c	NM_023052	3.449	0.000607	Mus musculus chemokine (C-C motif) ligand 21c (leucine) (Ccl21c), mRNA.	scl0065956.1_31-S
		3.35	0.041		IGKV1-131_AJ231197_Ig_kappa_variable_1-131_20-S
LOC207685	XM_358779.1	3.286	0.0484	Mus musculus hypothetical protein LOC207685 (LOC207685), mRNA.	IGLV2_J00599_Ig_lambda_variable_2_12-S
Mmp9	NM_013599.2	3.281	0.0198	Mus musculus matrix metalloproteinase 9 (Mmp9), mRNA.	scl19917.13_586-S
Igh-6	XM_354710.1	3.261	0.00654		IGHM_V00818_Ig_heavy_constant_mu_941-S
S100a8	NM_013650.1	3.217	0.0201	Mus musculus S100 calcium binding protein A8 (calgranulin A) (S100a8), mRNA.	scl22940.2.1_25-S
Cxcl9	NM_008599.1	3.128	4.81e-06	Mus musculus chemokine (C-X-C motif) ligand 9 (Cxcl9), mRNA.	scl0017329.2_123-S
		3.123	0.0187		IGHV1S120_AF025443_Ig_heavy_variable_1S120_8-S
Gpr171	NM_173398.1	3.038	0.00238		scl22124.2_66-S
2510004L01Rik	NM_021384.2	2.879	0.00287	Mus musculus RIKEN cDNA 2510004L01 gene (2510004L01Rik), mRNA.	scl42587.7_160-S
S100a9	NM_009114.1	2.863	0.0259	Mus musculus S100 calcium binding protein A9 (calgranulin B) (S100a9), mRNA.	scl020202.1_47-S
Ccl5	NM_013653.1	2.857	0.00773	Mus musculus chemokine (C-C motif) ligand 5 (Ccl5), mRNA.	scl39820.3.1_53-S
Igl-V1	XM_148393.1	2.844	0.00852		IGLC1_J00587_Ig_lambda_constant_1_180-S
Upp1	NM_009477.1	2.79	0.008	Mus musculus uridine phosphorylase 1 (Upp1), mRNA.	scl41842.10.1_70-S
Cldn11	NM_008770.1	2.785	0.000905	Mus musculus claudin 11 (Cldn11), mRNA.	scl23301.3_380-S
Retnlg	NM_181596.2	2.747	0.00494	Mus musculus resistin like gamma (Retnlg), mRNA.	scl0245195.2_0-S
		2.736	0.0393		IGKV4-71_AJ231218_Ig_kappa_variable_4-71_20-S
LOC380805	XM_138309.2	2.646	0.0175		IGHV14S1_X03571$M12813_Ig_heavy_variable_14S1_9-S
Itga6	NM_008397	2.609	0.000571	Mus musculus integrin alpha 6 (Itga6), mRNA.	scl20797.28_28-S
A230020G22Rik	NM_178165.2	2.583	0.0115	Mus musculus RIKEN cDNA A230020G22 gene (A230020G22Rik), mRNA.	scl0229499.10_22-S
Rnase6	NM_030098.1	2.58	4.07e-05	Mus musculus ribonuclease A family, member 6 (Rnase6), mRNA.	scl078416.2_288-S
Rac2	NM_009008.2	2.531	0.000192	Mus musculus RAS-related C3 botulinum substrate 2 (Rac2), mRNA.	scl46987.7.1_26-S
A630077B13Rik	NM_175449.3	2.52	5.05e-06	Mus musculus RIKEN cDNA A630077B13 gene (A630077B13Rik), mRNA.	scl38058.2.1_88-S
Angptl4	NM_020581.1	2.507	0.00149	Mus musculus angiopoietin-like 4 (Angptl4), mRNA.	scl0057875.2_106-S
Rab15	NM_134050.2	2.492	0.0133	Mus musculus RAB15, member RAS oncogene family (Rab15), mRNA.	scl42322.9_395-S
Gng2	NM_010315.2	2.49	0.0241	Mus musculus guanine nucleotide binding protein (G protein), gamma 2 subunit (Gng2), mRNA.	scl0014702.1_273-S
Adam12	NM_007400.1	2.483	0.0118	Mus musculus a disintegrin and metalloproteinase domain 12 (meltrin alpha) (Adam12), mRNA.	scl011489.1_320-S
Scg2	NM_009129.1	2.466	2.08e-05	Mus musculus secretogranin II (Scg2), mRNA.	scl0020254.2_71-S
Ifi205	NM_172648	2.434	7.43e-05	Mus musculus interferon activated gene 205 (Ifi205), mRNA.	scl0226695.2_15-S
1110048P06Rik		2.412	0.0155		scl068752.1_26-S
Agtrl1	NM_011784.2	2.407	0.000198	Mus musculus angiotensin receptor-like 1 (Agtrl1), mRNA.	scl20680.2_305-S
Rasgrp3	NM_207246.2	2.399	0.000567	Mus musculus RAS guanyl releasing protein 3 (Rasgrp3), mRNA.	scl0240168.18_64-S
Cd69	XM_132882.1	2.382	0.000756	Mus musculus CD69 antigen (Cd69), mRNA.	scl012515.2_183-S
Il4i1	NM_010215.1	2.367	0.000571	Mus musculus interleukin 4 induced 1 (Il4i1), mRNA.	scl014204.4_298-S
Ocil	NM_053109.1	2.353	0.00476	Mus musculus osteoclast inhibitory lectin (Ocil), mRNA.	scl29467.5.1_148-S
Ugt1a10	NM_201642	2.349	0.00411		scl00394432.2_137-S
Mmrn1	XM_284198.2	2.333	0.00442		scl29977.11.1_22-S
Cd79b	NM_008339.1	2.308	0.0113	Mus musculus CD79B antigen (Cd79b), mRNA.	scl39449.6.1_88-S
Ugt1a6	NM_145079	2.293	0.00182	Mus musculus UDP glycosyltransferase 1 family, polypeptide A6 (Ugt1a6), mRNA.	scl094284.5_3-S
Ugt1a9	NM_201410	2.293	0.000838		scl0394435.7_126-S
Bst2	NM_198095.1	2.268	0.0157		scl34673.5.1_43-S
Cyp2f2	NM_007817.1	2.244	2.46e-05	Mus musculus cytochrome P450, family 2, subfamily f, polypeptide 2 (Cyp2f2), mRNA.	scl32906.13.1_13-S
Cxcl13	NM_018866.1	2.226	0.00348	Mus musculus chemokine (C-X-C motif) ligand 13 (Cxcl13), mRNA.	scl27566.4_105-S
A930008A22Rik	NM_172768	2.214	0.00545	Mus musculus RIKEN cDNA A930008A22 gene (A930008A22Rik), mRNA.	scl36003.13.1_201-S
4921501M20Rik	NM_028728.1	2.179	0.00198	Mus musculus RIKEN cDNA 4921501M20 gene (4921501M20Rik), mRNA.	scl074039.1_148-S
Gpr18	NM_182806.1	2.174	7.5e-05	Mus musculus G protein-coupled receptor 18 (Gpr18), mRNA.	scl45134.2_536-S
LOC238447	XM_138373.1	2.169	0.0353		IGHV8S9_U23024_Ig_heavy_variable_8S9_28-S
A930008A22Rik	NM_172768.1	2.164	0.000738	Mus musculus RIKEN cDNA A930008A22 gene (A930008A22Rik), mRNA.	scl00235283.2_241-S
G1p2	NM_015783.1	2.149	0.0313	Mus musculus interferon, alpha-inducible protein (G1p2), mRNA.	scl053606.2_17-S
Xcl1	NM_008510.1	2.149	0.00181	Mus musculus chemokine (C motif) ligand 1 (Xcl1), mRNA.	scl16013.3.1_175-S
Napsa	NM_008437.1	2.148	5.69e-05		scl000223.1_18-S
Ifi205	NM_172648.2	2.115	7.43e-05	Mus musculus interferon activated gene 205 (Ifi205), mRNA.	GI_31982555-S
Jak3	NM_010589	2.108	0.000164	Mus musculus Janus kinase 3 (Jak3), mRNA.	scl016453.30_17-S
Arhgap4	NM_138630.1	2.098	7.14e-05	Mus musculus Rho GTPase activating protein 4 (Arhgap4), mRNA.	scl0171207.1_50-S
Lgals3bp	NM_011150.1	2.093	0.000751	Mus musculus lectin, galactoside-binding, soluble, 3 binding protein (Lgals3bp), mRNA.	scl39273.6_263-S
Pla2g7	NM_013737.2	2.091	0.0411	Mus musculus phospholipase A2, group VII (platelet-activating factor acetylhydrolase, plasma) (Pla2g7), mRNA.	scl50703.12.1_8-S
Tcra		2.084	6.8e-05		scl021473.9_14-S
Reln	NM_011261.1	2.055	0.00024	Mus musculus reelin (Reln), mRNA.	scl0019699.2_228-S
Psmb8	NM_010724	2.05	0.000631	Mus musculus proteosome (prosome, macropain) subunit, beta type 8 (large multifunctional protease 7) (Psmb8), mRNA.	scl50828.7.1_115-S
Pcdh12	NM_017378	2.042	0.0115	Mus musculus protocadherin 12 (Pcdh12), mRNA.	scl51489.4_701-S
Myo1b	NM_010863.1	2.035	0.0284	Mus musculus myosin IB (Myo1b), mRNA.	scl16789.34_226-S
Cd3d	NM_013487.1	2.023	0.00183	Mus musculus CD3 antigen, delta polypeptide (Cd3d), mRNA.	scl37022.6.1_3-S
LOC245892	XM_147335.2	2.018	0.0255	Mus musculus similar to keratinocyate lipid-binding protein (LOC245892), mRNA.	GI_38089843-S
		2.012	0.0397		IGHV1S53_M34983_Ig_heavy_variable_1S53_15-S
Il2rg	NM_013563.2	2.009	0.000941	Mus musculus interleukin 2 receptor, gamma chain (Il2rg), mRNA.	scl53992.7.1_37-S
C230071H18Rik	NM_207265.1	2.004	0.000128	Mus musculus RIKEN cDNA C230071H18 gene (C230071H18Rik), mRNA.	scl0399569.1_107-S
Ifi205	NM_172648	2.002	0.00127	Mus musculus interferon activated gene 205 (Ifi205), mRNA.	scl000902.1_10-S
