# Supplementary material for: Whole genome expression analysis within the angiotensin II-apolipoprotein E deficient mouse model of abdominal aortic aneurysm
Source: BMC Genomics. 2009 Jul 6;10:298. doi: 10.1186/1471-2164-10-298 (PMC2728106; doi:10.1186/1471-2164-10-298)
Supplement: Additional file 7 — List of pattern 2 transcripts which were upregulated in aortic aneurysms (n = 325; see text and figure 1). Included are gene symbol (where an identified gene is associated with the transcript), genebank accession number, uncorrected p values, gene description, Illumina Probe identification number and fold difference compared to aortas of mice with no aneurysm (no AAA). [file 1471-2164-10-298-S7.xls]

## Sheet: Pattern 2 gene list
Pattern 2 gene list
Genes upregulated in AAA compared to no AAA
Symbol	Genbank accession	Fold increase in AAA versus no AAA	P value (AAA v no AAA)	Gene description	Illumina Probe ID
Igh-VJ558	XM_354700	11.81	0.00323		scl0380791.1_239-S
Hmox1	NM_010442.1	7.444	0.0204	Mus musculus heme oxygenase (decycling) 1 (Hmox1), mRNA.	scl33660.5_397-S
Igh-VJ558	XM_354700	6.575	0.00323		scl0016061.1_157-S
Mmp13	NM_008607.1	6.428	0.02	Mus musculus matrix metalloproteinase 13 (Mmp13), mRNA.	scl37309.10_320-S
Clecsf10	NM_020001.1	6.309	0.0169	Mus musculus C-type (calcium dependent, carbohydrate recognition domain) lectin, superfamily member 10 (Clecsf10), mRNA.	scl056620.6_30-S
Clecsf8	NM_010819.1	5.346	0.0197	Mus musculus C-type (calcium dependent, carbohydrate recognition domain) lectin, superfamily member 8 (Clecsf8), mRNA.	scl017474.5_5-S
Ddah1	NM_026993	5.317	0.0116	Mus musculus dimethylarginine dimethylaminohydrolase 1 (Ddah1), mRNA.	scl22489.6_38-S
Ddah1	NM_026993.1	5.207	0.00788	Mus musculus dimethylarginine dimethylaminohydrolase 1 (Ddah1), mRNA.	scl0069219.2_49-S
LOC380980	XM_354891.1	5.106	0.00148	Mus musculus similar to collagen triple helix repeat containing 1 (LOC380980), mRNA.	GI_38077369-S
Serpina3g	XM_354694.1	5.022	0.00126	Mus musculus serine (or cysteine) proteinase inhibitor, clade A, member 3G (Serpina3g), mRNA.	scl020715.6_281-S
9930027N05Rik	NM_198405.1	4.319	0.00507		scl0320832.1_104-S
Col8a1	NM_007739.1	4.267	0.0096	Mus musculus procollagen, type VIII, alpha 1 (Col8a1), mRNA.	scl0012837.1_129-S
Ccl4	NM_013652	4.232	0.0154	Mus musculus chemokine (C-C motif) ligand 4 (Ccl4), mRNA.	scl41134.1_185-S
Comp	NM_016685	4.18	0.000272	Mus musculus cartilage oligomeric matrix protein (Comp), mRNA.	scl33728.21.1_0-S
		4.152	0.0346		GI_51921340-S
Il1b	NM_008361	3.966	0.0158	Mus musculus interleukin 1 beta (Il1b), mRNA.	scl18674.7.1_35-S
Slc40a1	NM_016917.1	3.951	0.0481	Mus musculus solute carrier family 40 (iron-regulated transporter), member 1 (Slc40a1), mRNA.	scl16803.9_203-S
Cd72	NM_007654.1	3.942	0.00344	Mus musculus CD72 antigen (Cd72), mRNA.	scl012517.2_30-S
Basp1	NM_027395	3.897	0.00334	Mus musculus brain abundant, membrane attached signal protein 1 (Basp1), mRNA.	scl47358.1_193-S
Ifitm1	NM_026820.2	3.863	0.0136	Mus musculus interferon induced transmembrane protein 1 (Ifitm1), mRNA.	GI_40254488-S
Bcl2a1d	NM_007536	3.819	0.00666	Mus musculus B-cell leukemia/lymphoma 2 related protein A1d (Bcl2a1d), mRNA.	scl0012047.1_125-S
Cxcl14	NM_019568	3.812	0.0092	Mus musculus chemokine (C-X-C motif) ligand 14 (Cxcl14), mRNA.	scl0057266.1_102-S
Gm1012	NM_201367.1	3.797	0.0167	Mus musculus gene model 1012, (NCBI) (Gm1012), mRNA.	scl0381413.1_190-S
Bcl2a1b	NM_007534	3.694	0.00508	Mus musculus B-cell leukemia/lymphoma 2 related protein A1b (Bcl2a1b), mRNA.	scl0012045.1_114-S
Fcrl3	NM_144559.1	3.677	0.00615	Mus musculus Fc receptor-like 3 (Fcrl3), mRNA.	scl17239.5.1_240-S
6330404C01Rik	AK018112	3.625	0.0237		ri|6330404C01|PX00008C19|AK018112|1753-S
Itga11	NM_176922.4	3.587	0.0048	Mus musculus integrin, alpha 11 (Itga11), mRNA.	scl00319480.2_263-S
Wbscr5	NM_022964.2	3.419	0.0054	Mus musculus Williams-Beuren syndrome chromosome region 5 homolog (human) (Wbscr5), mRNA.	scl25940.13_350-S
Col12a1	AK076278	3.396	0.0153	procollagen, type XII, alpha 1	ri|4632409D22|PX00637I12|AK076278|2778-S
Ms4a6d	NM_026835.1	3.387	0.0099	Mus musculus membrane-spanning 4-domains, subfamily A, member 11 (Ms4a11), mRNA.	scl064382.1_42-S
9130422I10Rik	AK018686	3.384	0.0177		ri|9130422I10|PX00026H10|AK018686|876-S
Prss35	NM_178738.1	3.295	0.0405		scl36644.3_0-S
Trem2	NM_031254.2	3.271	0.0218	Mus musculus triggering receptor expressed on myeloid cells 2 (Trem2), mRNA.	scl50635.6.1_10-S
Ccl7	NM_013654	3.183	0.00247	Mus musculus chemokine (C-C motif) ligand 7 (Ccl7), mRNA.	scl41159.3.1_10-S
Col8a1	NM_007739	3.175	0.0096	Mus musculus procollagen, type VIII, alpha 1 (Col8a1), mRNA.	scl490.1.1_278-S
Pscdbp	NM_139200.2	3.175	0.00157	Mus musculus pleckstrin homology, Sec7 and coiled-coil domains, binding protein (Pscdbp), mRNA.	scl0227929.1_2-S
Col1a1	NM_007742.2	3.165	0.000165	Mus musculus procollagen, type I, alpha 1 (Col1a1), mRNA.	scl012842.26_28-S
Col8a2	NM_199473.1	3.137	0.00584	Mus musculus procollagen, type VIII, alpha 2 (Col8a2), mRNA.	scl00329941.2_3-S
Ccl8	NM_021443.1	3.12	0.00645	Mus musculus chemokine (C-C motif) ligand 8 (Ccl8), mRNA.	scl41156.3.1_26-S
Ch25h	NM_009890.1	3.113	0.00509	Mus musculus cholesterol 25-hydroxylase (Ch25h), mRNA.	scl52539.1_152-S
Tlr13	NM_205820.1	3.103	0.0164	Mus musculus toll-like receptor 13 (Tlr13), mRNA.	scl0279572.3_11-S
1810044J04Rik	AK007777	3.057	0.000201		ri|1810044J04|ZX00042P12|AK007777|1541-S
Cxcl12	NM_013655.2	3.022	0.0121	Mus musculus chemokine (C-X-C motif) ligand 12 (Cxcl12), transcript variant 2, mRNA.	scl0001241.1_2518-S
Prg4	XM_355243.1	2.964	0.00557		scl096875.3_23-S
Fcgr1	NM_010186.2	2.962	0.00228	Mus musculus Fc receptor, IgG, high affinity I (Fcgr1), mRNA.	scl21814.6_497-S
Mest	NM_008590.1	2.957	0.0241	Mus musculus mesoderm specific transcript (Mest), mRNA.	scl0017294.1_5-S
Cxcl14	NM_019568.1	2.94	0.0324	Mus musculus chemokine (C-X-C motif) ligand 14 (Cxcl14), mRNA.	scl43911.4.1_38-S
Btk	NM_013482.1	2.912	0.00124	Mus musculus Bruton agammaglobulinemia tyrosine kinase (Btk), mRNA.	scl53833.22.1_115-S
Cxcr4	NM_009911.2	2.911	0.0423	Mus musculus chemokine (C-X-C motif) receptor 4 (Cxcr4), mRNA.	scl16332.2_164-S
Cd68	NM_009853	2.907	0.00865	Mus musculus CD68 antigen (Cd68), mRNA.	scl40022.6.1_151-S
Mmp13	NM_008607.1	2.895	0.0442	Mus musculus matrix metalloproteinase 13 (Mmp13), mRNA.	scl0003434.1_18-S
Thbs1	NM_011580	2.878	0.0372	Mus musculus thrombospondin 1 (Thbs1), mRNA.	scl20449.19.91_3-S
Socs3	NM_007707.2	2.865	0.000244	Mus musculus suppressor of cytokine signaling 3 (Socs3), mRNA.	scl39282.4_366-S
Fpr-rs2	NM_008039.1	2.856	0.000816	Mus musculus formyl peptide receptor, related sequence 2 (Fpr-rs2), mRNA.	scl014289.2_177-S
Tnmd	NM_022322.2	2.854	0.0332	Mus musculus tenomodulin (Tnmd), mRNA.	scl54642.6.1_37-S
1110055O21Rik	AK027978	2.85	0.0442	weakly similar to ANGIOPOIETIN Y1 (DJ595C2.2) (ANGIOPOIETIN-RELATED PROTEIN 1 PRECURSOR) [Homo sapiens]	ri|1110055O21|ZA00008M11|AK027978|943-S
Thbs1	NM_011580.1	2.849	0.028	Mus musculus thrombospondin 1 (Thbs1), mRNA.	scl0021825.1_197-S
Lilrb4	NM_013532.1	2.838	0.0175		scl0014728.1_196-S
Fcer1g	NM_010185.2	2.835	0.0275	Mus musculus Fc receptor, IgE, high affinity I, gamma polypeptide (Fcer1g), mRNA.	scl15940.5.1_15-S
Hcph	NM_013545.1	2.833	0.000438	Mus musculus hemopoietic cell phosphatase (Hcph), mRNA.	scl28418.16.1_2-S
Myo1f	NM_053214.1	2.811	0.00177	Mus musculus myosin IF (Myo1f), mRNA.	scl50849.26.1_265-S
Samsn1	NM_023380.1	2.811	3.56e-06	Mus musculus SAM domain, SH3 domain and nuclear localisation signals, 1 (Samsn1), mRNA.	scl0067742.1_215-S
Selpl	NM_009151.2	2.811	0.00201	Mus musculus selectin, platelet (p-selectin) ligand (Selpl), mRNA.	scl26191.2_17-S
Abcg1	NM_009593.1	2.801	0.000825	Mus musculus ATP-binding cassette, sub-family G (WHITE), member 1 (Abcg1), mRNA.	scl0011307.2_72-S
Evi2a	NM_010161.1	2.8	0.000813	Mus musculus ecotropic viral integration site 2a (Evi2a), mRNA.	scl0014017.1_112-S
H2-Ab1	NM_010379.2	2.799	0.000852	Mus musculus histocompatibility 2, class II antigen A, beta 1 (H2-Ab1), mRNA.	scl0014961.2_33-S
Cd68	NM_009853.1	2.792	0.0147	Mus musculus CD68 antigen (Cd68), mRNA.	scl0012514.2_91-S
Bmper	NM_028472.1	2.771	6.82e-05	Mus musculus BMP-binding endothelial regulator (Bmper), mRNA.	scl37195.16.1_126-S
Gp49a	AK089366	2.768	0.0194	glycoprotein 49 A	ri|F730015K05|PL00003K09|AK089366|1217-S
Cxcl10	NM_021274	2.766	0.0284	Mus musculus chemokine (C-X-C motif) ligand 10 (Cxcl10), mRNA.	scl26371.6_22-S
2510015F01Rik	XM_354801.1	2.755	0.00649	Mus musculus RIKEN cDNA 2510015F01 gene (2510015F01Rik), mRNA.	scl46497.11.10_2-S
2510015F01Rik	AK010966	2.752	0.0066		ri|2510015F01|ZX00047N14|AK010966|669-S
Pilra	NM_153510.1	2.746	0.00717	Mus musculus paired immunoglobin-like type 2 receptor alpha (Pilra), mRNA.	scl00231805.2_145-S
Ccl4	NM_013652.1	2.743	0.0216	Mus musculus chemokine (C-C motif) ligand 4 (Ccl4), mRNA.	scl0001448.1_45-S
Bcl2a1a	NM_009742.2	2.723	0.0104	Mus musculus B-cell leukemia/lymphoma 2 related protein A1a (Bcl2a1a), mRNA.	scl0012044.1_118-S
Lpxn	NM_134152.1	2.714	0.00343	Mus musculus leupaxin (Lpxn), mRNA.	scl0107321.9_13-S
B130052G07Rik	NM_144879.1	2.705	0.0169	Mus musculus RIKEN cDNA B130052G07 gene (B130052G07Rik), mRNA.	scl15769.9_635-S
Sdc3	NM_011520.2	2.705	0.00157	Mus musculus syndecan 3 (Sdc3), mRNA.	scl24887.7_12-S
Arl11	NM_177337.3	2.701	0.00701		scl46215.1.1_293-S
Ms4a6d	NM_026835.1	2.686	0.0099	Mus musculus membrane-spanning 4-domains, subfamily A, member 6D (Ms4a6d), mRNA.	scl52722.6.1_6-S
AI132321	NM_178911.2	2.685	0.000495	Mus musculus expressed sequence AI132321 (AI132321), mRNA.	scl42725.12.1_79-S
Galgt1	NM_008080.3	2.671	0.00512	Mus musculus UDP-N-acetyl-alpha-D-galactosamine:(N-acetylneuraminyl)- galactosylglucosylceramide-beta-1, 4-N-acetylgalactosaminyltransferase (Galgt1), mRNA.	scl38328.12.1_41-S
Timp1	NM_011593	2.671	0.0432	Mus musculus tissue inhibitor of metalloproteinase 1 (Timp1), mRNA.	scl55015.6.1_13-S
Abcc3	XM_358306.1	2.644	0.0188	Mus musculus ATP-binding cassette, sub-family C (CFTR/MRP), member 3 (Abcc3), mRNA.	scl39713.31.1_94-S
Myo7a	NM_008663.1	2.642	0.00742	Mus musculus myosin VIIa (Myo7a), mRNA.	scl017921.2_30-S
Adamts4	NM_172845.1	2.639	0.00481	Mus musculus a disintegrin-like and metalloprotease (reprolysin type) with thrombospondin type 1 motif, 4 (Adamts4), mRNA.	scl0240913.9_121-S
Rmcs1	NM_207105.1	2.639	0.000688	Mus musculus response to metastatic cancers 1 (Rmcs1), mRNA.	scl0114887.6_24-S
Cdc2a	NM_007659.2	2.628	0.0112	Mus musculus cell division cycle 2 homolog A (S. pombe) (Cdc2a), mRNA.	scl0003783.1_100-S
Csf3r	NM_007782.1	2.627	9.99e-05	Mus musculus colony stimulating factor 3 receptor (granulocyte) (Csf3r), mRNA.	scl012986.17_26-S
Rmcs1	NM_207105.1	2.623	0.000688	Mus musculus histocompatibility 2, class II antigen A, beta 1 (H2-Ab1), mRNA.	scl014961.2_4-S
Dpep2	NM_176913.3	2.621	0.0164	Mus musculus dipeptidase 2 (Dpep2), mRNA.	scl000629.1_5-S
Thbs2	NM_011581.1	2.618	0.0263	Mus musculus thrombospondin 2 (Thbs2), mRNA.	scl0021826.1_238-S
Cd52	NM_013706	2.616	0.0303	Mus musculus CD52 antigen (Cd52), mRNA.	scl023833.2_2-S
Cdca3	NM_013538.3	2.611	0.00554	Mus musculus cell division cycle associated 3 (Cdca3), mRNA.	scl29516.6.1_30-S
Il6	NM_031168.1	2.61	0.0411	Mus musculus interleukin 6 (Il6), mRNA.	scl27987.4_57-S
Apoc4	NM_007385.2	2.609	0.0352	Mus musculus apolipoprotein C-IV (Apoc4), mRNA.	scl011425.3_30-S
Col24a1	XM_355436	2.609	0.000133	Mus musculus collagen, type XXIV, alpha 1 (Col24a1), mRNA.	scl22494.4.1_297-S
Cyp4f18	NM_024444	2.609	0.00267	Mus musculus cytochrome P450, family 4, subfamily f, polypeptide 18 (Cyp4f18), mRNA.	scl34663.13.1_152-S
Icsbp1	NM_008320.2	2.609	0.00267	Mus musculus interferon consensus sequence binding protein 1 (Icsbp1), mRNA.	scl33241.10_186-S
Gpr65	NM_008152.1	2.605	0.00827	Mus musculus G-protein coupled receptor 65 (Gpr65), mRNA.	scl42889.2_553-S
Cx3cr1	NM_009987.2	2.602	0.00131	Mus musculus chemokine (C-X3-C) receptor 1 (Cx3cr1), mRNA.	scl35213.3_207-S
Ltbp2	NM_013589.1	2.602	0.000752	Mus musculus latent transforming growth factor beta binding protein 2 (Ltbp2), mRNA.	scl0016997.2_276-S
C1qtnf3	NM_030888.2	2.594	0.0154	Mus musculus C1q and tumor necrosis factor related protein 3 (C1qtnf3), mRNA.	scl48080.5_118-S
Pilra	NM_153510	2.59	0.00579	Mus musculus paired immunoglobin-like type 2 receptor alpha (Pilra), mRNA.	scl25867.6_686-S
Vav1	NM_011691.2	2.584	0.00271	Mus musculus vav 1 oncogene (Vav1), mRNA.	scl50576.26.1_29-S
Slp	NM_011413	2.566	1.96e-05	Mus musculus sex-limited protein (Slp), mRNA.	scl0020567.1_162-S
		2.557	0.0356		IGKV5-48_V01564_Ig_kappa_variable_5-48_120-S
C1qb	NM_009777.1	2.549	0.0114	Mus musculus complement component 1, q subcomponent, beta polypeptide (C1qb), mRNA.	scl012260.3_14-S
Ncf4	NM_008677.1	2.538	0.000167	Mus musculus neutrophil cytosolic factor 4 (Ncf4), mRNA.	scl47772.10.1_9-S
Lst1	XM_359281.1	2.534	0.0363	Mus musculus leukocyte specific transcript 1 (Lst1), mRNA.	scl016988.2_22-S
Pstpip1	NM_011193.1	2.53	0.00343	Mus musculus proline-serine-threonine phosphatase-interacting protein 1 (Pstpip1), mRNA.	scl36920.15.1_107-S
1200013B08Rik	NM_028773.2	2.527	0.0001	Mus musculus RIKEN cDNA 1200013B08 gene (1200013B08Rik), mRNA.	scl54952.8_631-S
Cpxm1	NM_019696.1	2.515	0.00303	Mus musculus carboxypeptidase X 1 (M14 family) (Cpxm1), mRNA.	scl056264.2_29-S
Ucp2	NM_011671.2	2.514	0.000788	Mus musculus uncoupling protein 2, mitochondrial (Ucp2), mRNA.	scl00035.1_45-S
Mmp2	NM_008610.1	2.513	0.000969	Mus musculus matrix metalloproteinase 2 (Mmp2), mRNA.	scl33502.12_190-S
Coro1a	NM_009898.2	2.506	0.00029	Mus musculus coronin, actin binding protein 1A (Coro1a), mRNA.	scl30675.13.1_1-S
Pscd4	NM_028195	2.505	0.00232	Mus musculus pleckstrin homology, Sec7 and coiled/coil domains 4 (Pscd4), mRNA.	scl47766.12_451-S
Havcr2	NM_134250.1	2.5	0.016	Mus musculus hepatitis A virus cellular receptor 2 (Havcr2), mRNA.	scl41642.7_254-S
Ccl12	NM_011331	2.49	0.0132	Mus musculus chemokine (C-C motif) ligand 12 (Ccl12), mRNA.	scl41157.3.1_54-S
Plau	NM_008873.2	2.49	0.0126	Mus musculus plasminogen activator, urokinase (Plau), mRNA.	scl46587.11.1_61-S
Lhfpl2	NM_172589.1	2.486	0.0326	Mus musculus lipoma HMGIC fusion partner-like 2 (Lhfpl2), mRNA.	scl44517.9_405-S
Mpeg1	XM_129176	2.484	0.0162	Mus musculus macrophage expressed gene 1 (Mpeg1), mRNA.	scl53342.2_24-S
Was	NM_009515.1	2.484	0.000127	Mus musculus Wiskott-Aldrich syndrome homolog (human) (Was), mRNA.	scl54435.12.1_121-S
Gfra1	NM_010279.2	2.483	0.00617	Mus musculus glial cell line derived neurotrophic factor family receptor alpha 1 (Gfra1), mRNA.	scl014585.2_30-S
Ii	NM_010545.2	2.465	0.00719	Mus musculus Ia-associated invariant chain (Ii), mRNA.	scl016149.9_25-S
Cotl1	XM_150115.1	2.464	0.00124	Mus musculus coactosin-like 1 (Dictyostelium) (Cotl1), mRNA.	scl072042.2_8-S
Phf11	NM_172603.1	2.463	0.00371	Mus musculus PHD finger protein 11 (Phf11), mRNA.	scl0219131.1_319-S
Slp	NM_011413	2.461	7.08e-05	Mus musculus sex-limited protein (Slp), mRNA.	scl020567.3_14-S
Cenpa	NM_007681.1	2.458	0.00134	Mus musculus centromere autoantigen A (Cenpa), mRNA.	scl012615.5_26-S
D730019B10Rik	NM_172785.1	2.449	0.00781		scl39161.6.1_317-S
Selpl	AK089188	2.449	0.00544	selectin, platelet (p-selectin) ligand	ri|F630032C22|PL00002A10|AK089188|1532-S
Laptm5	NM_010686.2	2.443	0.000404	Mus musculus lysosomal-associated protein transmembrane 5 (Laptm5), mRNA.	scl24886.14_14-S
Ly86	NM_010745.1	2.443	0.00231	Mus musculus lymphocyte antigen 86 (Ly86), mRNA.	scl44899.5.1_87-S
Unc5b	NM_029770.1	2.431	0.000477	Mus musculus unc-5 homolog B (C. elegans) (Unc5b), mRNA.	scl0107449.1_138-S
Col24a1	XM_355436	2.423	1.01e-08	Mus musculus collagen, type XXIV, alpha 1 (Col24a1), mRNA.	scl0071355.1_296-S
Klrd1	NM_010654.1	2.421	0.000563	Mus musculus killer cell lectin-like receptor, subfamily D, member 1 (Klrd1), mRNA.	scl29460.6.1_6-S
Tyrobp	NM_011662.2	2.421	0.0267	Mus musculus TYRO protein tyrosine kinase binding protein (Tyrobp), mRNA.	scl32817.6.1_8-S
Igf1	NM_010512.2	2.42	0.00933	Mus musculus insulin-like growth factor 1 (Igf1), mRNA.	scl016000.2_30-S
Coro1a	NM_009898.2	2.418	0.00029	Mus musculus coronin, actin binding protein 1A (Coro1a), mRNA.	scl000111.1_99-S
Kcnk13	NM_146037.1	2.418	0.0156	Mus musculus potassium channel, subfamily K, member 13 (Kcnk13), mRNA.	scl0217826.2_241-S
D17H6S56E-5	NM_033075.2	2.416	0.00464	Mus musculus DNA segment, Chr 17, human D6S56E 5 (D17H6S56E-5), mRNA.	GI_31982600-S
Wisp1	NM_018865.1	2.41	0.0344	Mus musculus WNT1 inducible signaling pathway protein 1 (Wisp1), mRNA.	scl47854.5_552-S
C1qtnf5	NM_145613	2.409	0.0134	Mus musculus C1q and tumor necrosis factor related protein 5 (C1qtnf5), mRNA.	scl00235312.1_98-S
Ccnb1	NM_172301.2	2.4	0.00401	Mus musculus cyclin B1 (Ccnb1), mRNA.	scl0268697.4_6-S
Crlf1	NM_018827.1	2.397	0.0456	Mus musculus cytokine receptor-like factor 1 (Crlf1), mRNA.	scl33727.4.1_6-S
Aif1	NM_019467.2	2.387	0.00611	Mus musculus allograft inflammatory factor 1 (Aif1), mRNA.	scl0001712.1_14-S
Mefv	NM_019453.1	2.387	0.00921	Mus musculus Mediterranean fever (Mefv), mRNA.	scl48826.10.1_4-S
Dpep2	NM_176913.3	2.38	0.0164	Mus musculus dipeptidase 2 (Dpep2), mRNA.	scl00319446.2_1-S
Irf5	NM_012057.1	2.379	0.00189	Mus musculus interferon regulatory factor 5 (Irf5), mRNA.	scl30286.11_185-S
Ii	BC003476	2.376	0.00037	Mus musculus Ia-associated invariant chain (Ii), mRNA.	scl0002234.1_37-S
Apobec1	NM_031159.2	2.375	0.00525	Mus musculus apolipoprotein B editing complex 1 (Apobec1), mRNA.	scl28441.10_311-S
Blnk	NM_008528.3	2.37	0.00601	Mus musculus B-cell linker (Blnk), mRNA.	scl52495.17.1_252-S
Hemp1	NM_153505.2	2.365	0.00633		scl47441.30_193-S
Ly9	NM_008534.1	2.363	0.0393	Mus musculus lymphocyte antigen 9 (Ly9), mRNA.	scl15933.11.1_5-S
Tk1	NM_009387	2.361	0.00383	Mus musculus thymidine kinase 1 (Tk1), mRNA.	scl0001554.1_4-S
Myo1g	NM_178440.2	2.358	0.000981	Mus musculus myosin IG (Myo1g), mRNA.	scl40536.24.1_162-S
Rgs16	NM_011267.1	2.353	0.037	Mus musculus regulator of G-protein signaling 16 (Rgs16), mRNA.	scl17359.5_60-S
Fcgr2b	NM_010187.1	2.35	0.000431	Mus musculus Fc receptor, IgG, low affinity IIb (Fcgr2b), mRNA.	scl014130.1_14-S
Slfn1	NM_011407.1	2.349	0.00312	Mus musculus schlafen 1 (Slfn1), mRNA.	scl41147.2_666-S
2310015N21Rik	NM_181397.1	2.347	0.000117	Mus musculus RIKEN cDNA 2310015N21 gene (2310015N21Rik), mRNA.	scl0076438.2_4-S
Thy1	NM_009382.2	2.347	0.00559	Mus musculus thymus cell antigen 1, theta (Thy1), mRNA.	scl37046.4_393-S
Mmp14	NM_008608.2	2.345	0.00432	Mus musculus matrix metalloproteinase 14 (membrane-inserted) (Mmp14), mRNA.	scl46305.13_322-S
Cxcl16	NM_023158.3	2.343	0.0181	Mus musculus chemokine (C-X-C motif) ligand 16 (Cxcl16), mRNA.	scl0066102.2_212-S
Nid2	NM_008695.1	2.341	0.0182	Mus musculus nidogen 2 (Nid2), mRNA.	scl46602.21_8-S
4733401I05Rik		2.339	0.0115		scl0070848.1_225-S
H2-Eb1	NM_010382.1	2.338	0.00155	Mus musculus histocompatibility 2, class II antigen E beta (H2-Eb1), mRNA.	scl50824.6.23_33-S
Cd84	NM_013489.1	2.336	0.0238	Mus musculus CD84 antigen (Cd84), mRNA.	scl17217.5.1_10-S
Mlp	NM_010807.2	2.336	0.00215	Mus musculus MARCKS-like protein (Mlp), mRNA.	scl0017357.2_64-S
Uhrf1	NM_010931.2	2.33	0.00105	Mus musculus ubiquitin-like, containing PHD and RING finger domains, 1 (Uhrf1), mRNA.	scl018140.7_263-S
Col16a1	NM_028266.3	2.328	0.000213	Mus musculus procollagen, type XVI, alpha 1 (Col16a1), mRNA.	scl24899.72.1_88-S
Pkib	AK005281	2.327	0.0205	protein kinase inhibitor beta, cAMP dependent, testis specific	ri|1500017O11|ZX00057K11|AK005281|1288-S
Il7r	NM_008372.3	2.324	0.00615	Mus musculus interleukin 7 receptor (Il7r), mRNA.	scl0016197.1_98-S
Gm22	XM_111398	2.322	0.000531		scl33231.3_546-S
Htr2b	NM_008311.1	2.321	0.0128	Mus musculus 5-hydroxytryptamine (serotonin) receptor 2B (Htr2b), mRNA.	scl16526.4.1_10-S
9430028L06Rik	NM_172629	2.317	0.000346	Mus musculus RIKEN cDNA 9430028L06 gene (9430028L06Rik), mRNA.	scl51346.13.1_11-S
Plk2	NM_152804.1	2.316	0.00247	Mus musculus polo-like kinase 2 (Drosophila) (Plk2), mRNA.	scl44387.13_320-S
2900076A13Rik		2.311	0.000871		scl20295.1.1_330-S
Il10ra	NM_008348.1	2.304	0.00707	Mus musculus interleukin 10 receptor, alpha (Il10ra), mRNA.	scl35929.8_41-S
Lcp2	NM_010696.2	2.303	0.00579	Mus musculus lymphocyte cytosolic protein 2 (Lcp2), mRNA.	scl016822.21_5-S
Ctsk	NM_007802.2	2.302	0.0166	Mus musculus cathepsin K (Ctsk), mRNA.	scl22881.8.1_12-S
Fcgr3	NM_010188.2	2.301	0.0159	Mus musculus Fc receptor, IgG, low affinity III (Fcgr3), mRNA.	scl014131.3_5-S
Oas1g	NM_011852.2	2.29	0.00599	Mus musculus 2-5 oligoadenylate synthetase 1A (Oas1a), mRNA.	scl0246730.3_14-S
Cyp7b1	NM_007825.1	2.288	0.0196	Mus musculus cytochrome P450, family 7, subfamily b, polypeptide 1 (Cyp7b1), mRNA.	scl22366.7.1_2-S
Marcks	NM_008538	2.287	0.000159	Mus musculus myristoylated alanine rich protein kinase C substrate (Marcks), mRNA.	scl017118.3_6-S
2810417H13Rik	NM_026515.1	2.285	0.00882	Mus musculus RIKEN cDNA 2810417H13 gene (2810417H13Rik), mRNA.	scl36799.4_9-S
5830461L01Rik		2.279	0.0107		scl0076091.1_320-S
Kcnab2	NM_010598.2	2.278	0.000941	Mus musculus potassium voltage-gated channel, shaker-related subfamily, beta member 2 (Kcnab2), mRNA.	scl23461.27_162-S
Oas1g	NM_011852.2	2.275	0.00116	Mus musculus 2-5 oligoadenylate synthetase 1G (Oas1g), mRNA.	scl023960.6_30-S
Ccl2	NM_011333.1	2.263	0.021	Mus musculus chemokine (C-C motif) ligand 2 (Ccl2), mRNA.	scl020296.2_11-S
Ptpn8	NM_008979.1	2.261	0.00187	Mus musculus protein tyrosine phosphatase, non-receptor type 8 (Ptpn8), mRNA.	scl0001931.1_2-S
Gp49a	NM_008147.1	2.258	0.0194	Mus musculus glycoprotein 49 A (Gp49a), mRNA.	scl0014727.1_108-S
Nup210	NM_018815.1	2.256	1.68e-05	Mus musculus nucleoporin 210 (Nup210), mRNA.	scl28688.42_395-S
C1qa	NM_007572	2.254	0.0175	Mus musculus complement component 1, q subcomponent, alpha polypeptide (C1qa), mRNA.	scl012259.1_23-S
Gp38	NM_010329.1	2.253	0.00124	Mus musculus glycoprotein 38 (Gp38), mRNA.	scl23564.6_587-S
Prkcb	NM_008855.1	2.251	0.000273		scl018751.17_49-S
Ptpns1	XM_149178.1	2.251	0.00303	Mus musculus protein tyrosine phosphatase, non-receptor type substrate 1 (Ptpns1), mRNA.	scl20297.9_280-S
C4	NM_009780.1	2.248	0.000604	Mus musculus complement component 4 (within H-2S) (C4), mRNA.	scl012268.18_2-S
Unc93b	NM_019449.1	2.246	0.00214	Mus musculus unc-93 homolog B (C. elegans) (Unc93b), mRNA.	scl52793.9.1_8-S
Gpnmb	NM_053110	2.24	0.0135	Mus musculus glycoprotein (transmembrane) nmb (Gpnmb), mRNA.	scl30070.11.1_23-S
1700112C13Rik	NM_183103.1	2.239	0.035	Mus musculus RIKEN cDNA 1700112C13 gene (1700112C13Rik), mRNA.	scl36418.5.1_330-S
Birc5	NM_009689.1	2.237	0.0142	Mus musculus baculoviral IAP repeat-containing 5 (Birc5), mRNA.	scl011799.4_8-S
Lcp1	NM_008879.2	2.234	0.0253	Mus musculus lymphocyte cytosolic protein 1 (Lcp1), mRNA.	scl018826.17_181-S
Ctss	NM_021281.1	2.23	0.0211	Mus musculus cathepsin S (Ctss), mRNA.	scl22880.8.1_176-S
Fes	NM_010194.1	2.227	0.00104	Mus musculus feline sarcoma oncogene (Fes), mRNA.	scl31130.14_110-S
Alox5ap	NM_009663	2.225	0.0202	Mus musculus arachidonate 5-lipoxygenase activating protein (Alox5ap), mRNA.	scl26949.8.1_14-S
Ccr5	NM_009917.2	2.224	0.00187	Mus musculus chemokine (C-C motif) receptor 5 (Ccr5), mRNA.	scl012774.5_9-S
Slit2	NM_178804.2	2.223	0.0141	Mus musculus slit homolog 2 (Drosophila) (Slit2), mRNA.	scl0020563.2_90-S
1810011H11Rik	XM_358452	2.222	0.0146	Mus musculus RIKEN cDNA 1810011H11 gene (1810011H11Rik), mRNA.	scl46473.5_505-S
1200013B22Rik	NM_028778.2	2.218	0.004	Mus musculus RIKEN cDNA 1200013B22 gene (1200013B22Rik), mRNA.	scl17480.9.1_6-S
Anpep	NM_008486.1	2.216	0.000594	Mus musculus alanyl (membrane) aminopeptidase (Anpep), mRNA.	scl31141.20.4_13-S
Inpp5d	NM_010566.1	2.216	0.00269	Mus musculus inositol polyphosphate-5-phosphatase D (Inpp5d), mRNA.	scl17694.28_265-S
E430025L02Rik	NM_146069	2.215	0.00313	Mus musculus RIKEN cDNA E430025L02 gene (E430025L02Rik), mRNA.	scl0224109.1_93-S
P4ha3	NM_177161	2.213	0.0276		scl32318.13.1_62-S
Ccnb1	NM_172301.2	2.21	0.00653	Mus musculus cyclin B1 (Ccnb1), mRNA.	scl43586.8_295-S
Coro1a	NM_009898.2	2.201	0.000476	Mus musculus coronin, actin binding protein 1A (Coro1a), mRNA.	scl000112.1_18-S
Plk1	NM_011121.2	2.2	0.00253	Mus musculus polo-like kinase 1 (Drosophila) (Plk1), mRNA.	scl018817.10_297-S
Plek	NM_019549	2.197	0.00403	Mus musculus pleckstrin (Plek), mRNA.	scl40499.12_425-S
9130017C17Rik	NM_027840.1	2.196	0.00192	Mus musculus RIKEN cDNA 9130017C17 gene (9130017C17Rik), mRNA.	GI_21313649-I
	AK053042.1	2.193	0.014	Mus musculus 15 days embryo head cDNA, RIKEN full-length enriched library, clone:D930031H08 product:unknown EST, full insert sequence.	scl00260315.1_244-S
Csf2rb2	NM_007781.1	2.191	0.00237	Mus musculus colony stimulating factor 2 receptor, beta 2, low-affinity (granulocyte-macrophage) (Csf2rb2), mRNA.	scl46994.14_16-S
Pde1b	NM_008800.1	2.19	0.00492	Mus musculus phosphodiesterase 1B, Ca2+-calmodulin dependent (Pde1b), mRNA.	scl018574.14_254-S
BC032204	NM_153795.1	2.181	0.000547	Mus musculus cDNA sequence BC032204 (BC032204), mRNA.	scl52901.13.183_19-S
Gpr88	NM_022427.1	2.176	0.000484	Mus musculus G-protein coupled receptor 88 (Gpr88), mRNA.	scl21613.3_441-S
D17H6S56E-5	NM_033075.2	2.173	0.00404	Mus musculus DNA segment, Chr 17, human D6S56E 5 (D17H6S56E-5), mRNA.	scl50002.3_113-S
Mdk	NM_010784.2	2.172	0.0238	Mus musculus midkine (Mdk), mRNA.	scl18991.5.1_45-S
Mmp12	NM_008605.1	2.172	0.0232	Mus musculus matrix metalloproteinase 12 (Mmp12), mRNA.	scl0017381.2_217-S
Panx1	NM_019482.1	2.17	0.00795	Mus musculus pannexin 1 (Panx1), mRNA.	scl0055991.2_6-S
Cdca5	NM_026410.1	2.167	0.00925		scl52862.7_705-S
0610011I04Rik	NM_025326.2	2.165	0.000931	Mus musculus RIKEN cDNA 0610011I04 gene (0610011I04Rik), mRNA.	scl066058.8_40-S
Fxyd6	NM_022004.5	2.162	0.000579	Mus musculus FXYD domain-containing ion transport regulator 6 (Fxyd6), mRNA.	scl37011.7_65-S
Slc37a1	AK028984	2.159	0.0408	solute carrier family 37 (glycerol-3-phosphate transporter), member 1	ri|4732478E01|PX00052A23|AK028984|2945-S
Mki67	XM_133912.3	2.158	0.0143	Mus musculus antigen identified by monoclonal antibody Ki 67 (Mki67), mRNA.	scl0017345.1_1-S
Igf1	NM_010512	2.157	0.0128	Mus musculus insulin-like growth factor 1 (Igf1), mRNA.	scl0003896.1_252-S
Prc1	NM_145150.1	2.156	0.0248	Mus musculus protein regulator of cytokinesis 1 (Prc1), mRNA.	scl32477.13_570-S
Pfc	XM_135820.3	2.155	0.00349	Mus musculus properdin factor, complement (Pfc), mRNA.	scl54357.9.1_59-S
1110017L21Rik	AK003755	2.152	0.00412		ri|1110017L21|R000016O04|AK003755|762-S
9030625A04Rik	NM_172488.1	2.151	0.000117	Mus musculus RIKEN cDNA 9030625A04 gene (9030625A04Rik), mRNA.	scl45283.8.141_93-S
Sla	NM_009192	2.151	0.00106	Mus musculus src-like adaptor (Sla), mRNA.	scl47124.10_349-S
Akr1b8	NM_008012.1	2.15	0.0497	Mus musculus aldo-keto reductase family 1, member B8 (Akr1b8), mRNA.	scl30225.10.1_18-S
Kif22	NM_145588.1	2.148	0.000818	Mus musculus kinesin family member 22 (Kif22), mRNA.	scl30660.11.1_1-S
Msr2	NM_030707	2.147	0.00385	Mus musculus macrophage scavenger receptor 2 (Msr2), mRNA.	scl21994.9.1_30-S
2610318C08Rik	XM_149213.1	2.145	0.0106	Mus musculus RIKEN cDNA 2610318C08 gene (2610318C08Rik), mRNA.	scl18678.1.201_0-S
Emr1	NM_010130.1	2.145	0.00689	Mus musculus EGF-like module containing, mucin-like, hormone receptor-like sequence 1 (Emr1), mRNA.	scl50575.22.1_51-S
Ptpn18	NM_011206.1	2.144	0.0368	Mus musculus protein tyrosine phosphatase, non-receptor type 18 (Ptpn18), mRNA.	scl18090.14.9_4-S
Fap	NM_007986.1	2.142	0.044	Mus musculus fibroblast activation protein (Fap), mRNA.	scl19222.27.1_101-S
Ncf2	NM_010877	2.132	0.0125	Mus musculus neutrophil cytosolic factor 2 (Ncf2), mRNA.	scl017970.15_30-S
Serpina3n	NM_009252.1	2.132	0.0108	Mus musculus serine (or cysteine) proteinase inhibitor, clade A, member 3N (Serpina3n), mRNA.	scl020716.5_261-S
LOC218617	XM_122636.2	2.13	0.00397	Mus musculus similar to p67phox (LOC218617), mRNA.	GI_38075070-S
Renbp	NM_023132.1	2.13	0.00616	Mus musculus renin binding protein (Renbp), mRNA.	scl54150.7.1_69-S
Runx1	NM_009821.1	2.129	0.00569	Mus musculus runt related transcription factor 1 (Runx1), mRNA.	scl0012394.1_257-S
C4	NM_009780	2.127	2.69e-05	Mus musculus complement component 4 (within H-2S) (C4), mRNA.	scl012268.2_49-S
Cdkn3	XM_354809.1	2.127	0.0142	Mus musculus cyclin-dependent kinase inhibitor 3 (Cdkn3), mRNA.	GI_38076060-S
Gpr35	NM_022320.2	2.123	0.0109	Mus musculus G protein-coupled receptor 35 (Gpr35), mRNA.	scl064095.2_10-S
		2.123	0.00279		GI_54291705-S
	BC038148.1	2.122	8.65e-05	Mus musculus, Similar to Protein kinase C beta, clone IMAGE:1445957, mRNA.	scl000121.1_106-S
Ccl19	NM_011888	2.119	0.00758	Mus musculus chemokine (C-C motif) ligand 19 (Ccl19), mRNA.	scl024047.3_30-S
Tnfrsf22	NM_023680.2	2.119	0.0286	Mus musculus tumor necrosis factor receptor superfamily, member 22 (Tnfrsf22), mRNA.	scl0079202.2_327-S
C1qg	NM_007574.1	2.115	0.0328	Mus musculus complement component 1, q subcomponent, gamma polypeptide (C1qg), mRNA.	scl23656.3.1_6-S
Cd53	NM_007651.2	2.113	0.00278	Mus musculus CD53 antigen (Cd53), mRNA.	scl0012508.2_215-S
Cybb	NM_007807	2.113	0.0109	Mus musculus cytochrome b-245, beta polypeptide (Cybb), mRNA.	scl54410.13_641-S
9230117N10Rik	NM_133775.1	2.11	0.000762	Mus musculus RIKEN cDNA 9230117N10 gene (9230117N10Rik), mRNA.	scl53221.10_351-S
Pafah1b3	NM_008776.1	2.107	0.0249	Mus musculus platelet-activating factor acetylhydrolase, isoform 1b, alpha1 subunit (Pafah1b3), mRNA.	scl31635.5.1_15-S
Tnfrsf22	NM_023680	2.107	0.0286	Mus musculus tumor necrosis factor receptor superfamily, member 22 (Tnfrsf22), mRNA.	scl0319679.1_12-S
1810019A08Rik	NM_027206.1	2.105	0.0114	Mus musculus RIKEN cDNA 1810019A08 gene (1810019A08Rik), mRNA.	scl21847.2.1_30-S
		2.104	0.0167		GI_6755419-S
Adamts12	NM_175501	2.102	0.0351	Mus musculus a disintegrin-like and metalloprotease (reprolysin type) with thrombospondin type 1 motif, 12 (Adamts12), mRNA.	scl48076.25_607-S
BC020108		2.102	0.00286	Mus musculus cDNA sequence BC020108 (BC020108), mRNA.	scl51893.2_691-S
A630001G21Rik	NM_177055.2	2.096	0.000809	Mus musculus RIKEN cDNA A630001G21 gene (A630001G21Rik), mRNA.	GI_31342691-S
H2-DMb1	NM_010387.2	2.096	0.000928	Mus musculus histocompatibility 2, class II, locus Mb1 (H2-DMb1), mRNA.	scl0014999.1_162-S
Slfn2	NM_011408.1	2.096	0.00448	Mus musculus schlafen 2 (Slfn2), mRNA.	scl41148.2_393-S
Agc1	NM_007424.1	2.093	0.000288	Mus musculus aggrecan 1 (Agc1), mRNA.	scl000217.1_30-S
2610041P08Rik	NM_198008.1	2.09	0.000452	Mus musculus RIKEN cDNA 2610041P08 gene (2610041P08Rik), mRNA.	scl52908.26.6_30-S
H2-DMb2	NM_010388	2.086	0.000451	Mus musculus histocompatibility 2, class II, locus Mb2 (H2-DMb2), mRNA.	scl015000.6_157-S
Kif2c	NM_134471.2	2.085	0.0129	Mus musculus kinesin family member 2C (Kif2c), mRNA.	scl23939.20_239-S
E430002D04Rik	NM_172909.1	2.084	0.00235	Mus musculus RIKEN cDNA E430002D04 gene (E430002D04Rik), mRNA.	scl31916.12.1_47-S
Tbxas1	NM_011539.2	2.084	0.0259	Mus musculus thromboxane A synthase 1, platelet (Tbxas1), mRNA.	scl30177.14.1_175-S
Birc5	NM_009689.1	2.082	0.0118	Mus musculus baculoviral IAP repeat-containing 5 (Birc5), mRNA.	scl011799.1_11-S
Dctd	NM_178788.2	2.079	0.00899	Mus musculus dCMP deaminase (Dctd), mRNA.	scl33833.8_84-S
Col3a1	NM_009930.1	2.075	0.00738	Mus musculus procollagen, type III, alpha 1 (Col3a1), mRNA.	scl17998.3.11_20-S
5133400O11Rik	AK050281	2.074	0.0138		ri|C730033L13|PX00087I06|AK050281|2240-S
BC049354	XM_194289.2	2.074	0.005		scl0269799.6_89-S
Gpnmb	NM_053110.2	2.072	0.0063	Mus musculus glycoprotein (transmembrane) nmb (Gpnmb), mRNA.	scl0001206.1_83-S
Cd14	NM_009841.2	2.068	0.00045	Mus musculus CD14 antigen (Cd14), mRNA.	scl51506.2_48-S
Ifi30	NM_023065.2	2.067	0.00717	Mus musculus interferon gamma inducible protein 30 (Ifi30), mRNA.	scl000591.1_21-S
Lip1	NM_021460.1	2.065	0.0063	Mus musculus lysosomal acid lipase 1 (Lip1), mRNA.	scl52537.9_557-S
Tpbg	NM_011627.2	2.063	0.00681	Mus musculus trophoblast glycoprotein (Tpbg), mRNA.	scl0021983.2_246-S
Ptk2b	NM_172498.1	2.059	0.0012	Mus musculus PTK2 protein tyrosine kinase 2 beta (Ptk2b), mRNA.	scl45401.31_10-S
C4	NM_009780.1	2.058	0.000678	Mus musculus complement component 4 (within H-2S) (C4), mRNA.	scl0012268.1_78-S
C030002B11Rik		2.056	0.000168		scl38357.2.167_180-S
Csf2ra	NM_009970.1	2.055	0.000198	Mus musculus colony stimulating factor 2 receptor, alpha, low-affinity (granulocyte-macrophage) (Csf2ra), mRNA.	scl52308.5.1_95-S
Hcst	NM_011827	2.055	0.0114	Mus musculus hematopoietic cell signal transducer (Hcst), mRNA.	scl31527.4.1_25-S
Pira4	NM_011091.1	2.055	0.000715	Mus musculus paired-Ig-like receptor A4 (Pira4), mRNA.	GI_21617862-S
Slc7a7	NM_011405.1	2.052	0.00479	Mus musculus solute carrier family 7 (cationic amino acid transporter, y+ system), member 7 (Slc7a7), mRNA.	scl000331.1_58-S
Srpx2	NM_026838.1	2.05	0.00297		scl068792.10_256-S
Abcg1	NM_009593	2.049	0.00845	Mus musculus ATP-binding cassette, sub-family G (WHITE), member 1 (Abcg1), mRNA.	scl50881.16_363-S
B930095G15Rik	NM_177121.2	2.049	0.000563	Mus musculus RIKEN cDNA B930095G15 gene (B930095G15Rik), mRNA.	scl00320268.2_218-S
LOC380732	XM_354645.1	2.046	0.0207	Mus musculus similar to surface protein MCA-32 (LOC380732), mRNA.	GI_38091893-S
Dock2	NM_033374	2.043	0.00215	Mus musculus dedicator of cyto-kinesis 2 (Dock2), mRNA.	scl40363.52_151-S
Stk6	NM_011497.2	2.043	0.0111	Mus musculus serine/threonine kinase 6 (Stk6), mRNA.	scl18270.11_281-S
Tnfrsf13b	NM_021349	2.041	1.08e-06	Mus musculus tumor necrosis factor receptor superfamily, member 13b (Tnfrsf13b), mRNA.	scl41469.8_427-S
Aldh3b1	NM_026316.2	2.04	0.0111	Mus musculus aldehyde dehydrogenase 3 family, member B1 (Aldh3b1), mRNA.	scl067689.9_195-S
Ripk3	NM_019955.1	2.04	0.0161	Mus musculus receptor-interacting serine-threonine kinase 3 (Ripk3), mRNA.	scl45525.10.1_76-S
Padi2	NM_008812.1	2.038	0.000413	Mus musculus peptidyl arginine deiminase, type II (Padi2), mRNA.	scl0018600.1_295-S
Hcst	NM_011827.1	2.032	0.0303	Mus musculus hematopoietic cell signal transducer (Hcst), mRNA.	scl0023900.2_111-S
LOC383435	XM_357051.1	2.032	0.022	Mus musculus similar to sperm protein SSP3111; similar to testes development-related NYD-SP21 (LOC383435), mRNA.	GI_38084907-S
Usp18	NM_011909.1	2.032	0.00188	Mus musculus ubiquitin specific protease 18 (Usp18), mRNA.	scl29554.6.1_30-S
Clecsf12	NM_020008.1	2.031	0.0226	Mus musculus C-type (calcium dependent, carbohydrate recognition domain) lectin, superfamily member 12 (Clecsf12), mRNA.	scl28337.5.1_12-S
Ifit3	NM_010501.1	2.027	0.00657	Mus musculus interferon-induced protein with tetratricopeptide repeats 3 (Ifit3), mRNA.	scl015959.2_49-S
		2.026	0.0182		GI_84370287-S
Cxcl5	NM_009141.1	2.025	0.0283	Mus musculus chemokine (C-X-C motif) ligand 5 (Cxcl5), mRNA.	scl27604.2_9-S
Clecsf9	NM_019948.1	2.019	0.0102	Mus musculus C-type (calcium dependent, carbohydrate recognition domain) lectin, superfamily member 9 (Clecsf9), mRNA.	scl0001046.1_37-S
Msr2	NM_030707	2.019	0.00599	Mus musculus macrophage scavenger receptor 2 (Msr2), mRNA.	scl0001944.1_101-S
Ctsc	NM_009982.2	2.017	0.00309	Mus musculus cathepsin C (Ctsc), mRNA.	scl000253.1_401-S
AY078069	NM_172142.1	2.016	0.000411		scl32816.11.1_261-S
LOC383540	XM_357113.1	2.016	0.00865		scl00394432.2_50-S
E230029F23Rik	AK087634	2.013	0.00592	hypothetical Beta-Ig-H3/Fasciclin domain containing protein	ri|E230029F23|PX00675P17|AK087634|2118-S
A130092J06Rik	NM_175511.2	2.012	0.000367	Mus musculus RIKEN cDNA A130092J06 gene (A130092J06Rik), mRNA.	scl19453.6.2634_3-S
Oas1g	NM_011852	2.012	0.00652	Mus musculus 2-5 oligoadenylate synthetase 1G (Oas1g), mRNA.	scl0023960.2_17-S
Dok3	NM_013739.1	2.01	0.00392		scl43920.5.585_30-S
1500015O10Rik	NM_024283.1	2.007	0.0294	Mus musculus RIKEN cDNA 1500015O10 gene (1500015O10Rik), mRNA.	scl18005.4.1_0-S
Cd48	NM_007649.2	2.007	0.0211	Mus musculus CD48 antigen (Cd48), mRNA.	scl17219.5.1_76-S
Cxcl12	NM_021704.1	2.007	0.0211	Mus musculus chemokine (C-X-C motif) ligand 12 (Cxcl12), transcript variant 2, mRNA.	scl0001073.1_120-S
Mcoln2	NM_026656.2	2.007	0.0175	Mus musculus mucolipin 2 (Mcoln2), mRNA.	scl22482.15.1_7-S
Tcirg1	NM_016921.2	2.004	0.0146	Mus musculus T-cell, immune regulator 1 (Tcirg1), mRNA.	scl53436.18.1_9-S
4832420M10	NM_177757.3	2.001	0.0405	Mus musculus hypothetical protein 4832420M10 (4832420M10), mRNA.	scl17155.4.1_166-S
