# Supplementary material for: Whole genome expression analysis within the angiotensin II-apolipoprotein E deficient mouse model of abdominal aortic aneurysm
Source: BMC Genomics. 2009 Jul 6;10:298. doi: 10.1186/1471-2164-10-298 (PMC2728106; doi:10.1186/1471-2164-10-298)
Supplement: Additional file 9 — List of transcripts which were upregulated in the aortas of mice resistant to aneurysm formation (n = 85). Transcripts highlighted in yellow are increased (>2 fold, p < 0.05) in the no AAA group when compared to both AAA and saline groups. These genes are potentially protective role against AAA. Included are gene symbol (where an identified gene is associated with the transcript), genebank accession number, uncorrected p values, gene description, Illumina Probe identification number and fold differences when comparing aortas resistant to aneurysm formation to aortas with aneurysms and saline control aortas. [file 1471-2164-10-298-S9.xls]

## Sheet: Pattern 4 gene list
Pattern 4 gene list
Genes with protective role in AAA i.e. upregulated in no AAA group
Transcripts highlighted in yellow are increased (>2 fold, p<0.05) in both the comparisons: no AAA v AAA and no AAA versus saline
Symbol	Genbank accession	Fold change (aneurysm versus no aneurysm	Fold increase in no AAA versus AAA	P value (uncorrected)	Fold increase in no AAA versus saline	P value (uncorrected)	Gene description	Illumina Probe ID
Hspa1b		0.202	4.9505	0.00282	<2fold	>0.05		scl50004.2.690_3-S
BC055107	NM_183187.2	0.336	2.97619	0.00386	<2fold	>0.05		scl45912.6_183-S
Slc22a1	NM_009202.2	0.348	2.87356	0.00561	<2fold	>0.05	Mus musculus solute carrier family 22 (organic cation transporter), member 1 (Slc22a1), mRNA.	scl0001597.1_29-S
LOC381092	XM_110216.2	0.36	2.77778	0.00453	<2fold	>0.05	Mus musculus similar to HSP70 (LOC381092), mRNA.	GI_38082188-S
Dnajb4	NM_025926.1	0.363	2.75482	0.00322	<2fold	>0.05	Mus musculus DnaJ (Hsp40) homolog, subfamily B, member 4 (Dnajb4), mRNA.	scl0002109.1_724-S
2310068J10Rik		0.369	2.71003	0.0111	2.209	0.000662		scl21569.2.1_233-S
Slmap	NM_032008.2	0.373	2.68097	0.000497	<2fold	>0.05	Mus musculus sarcolemma associated protein (Slmap), mRNA.	scl000294.1_29-S
Sost	NM_024449.3	0.376	2.65957	0.0118	2.167	9.01e-06	Mus musculus sclerostin (Sost), mRNA.	scl39527.2_123-S
Slc22a1	NM_009202.2	0.391	2.55754	0.00561	<2fold	>0.05	Mus musculus solute carrier family 22 (organic cation transporter), member 1 (Slc22a1), mRNA.	scl50306.11.1_132-S
Kcnip4	NM_030265.2	0.401	2.49377	0.0026	<2fold	>0.05	Mus musculus Kv channel interacting protein 4 (Kcnip4), mRNA.	scl26603.11_362-S
Hhip	NM_020259	0.407	2.457	0.0416	<2fold	>0.05	Mus musculus Hedgehog-interacting protein (Hhip), mRNA.	scl34604.13_334-S
Rgs17	NM_019958	0.41	2.43902	0.00106	<2fold	>0.05	Mus musculus regulator of G-protein signaling 17 (Rgs17), mRNA.	scl38240.6_287-S
Npy1r	NM_010934.1	0.41	2.43902	0.000356	<2fold	>0.05	Mus musculus neuropeptide Y receptor Y1 (Npy1r), mRNA.	scl018166.3_27-S
C130068O12Rik	NM_175456.2	0.41	2.43902	0.00755	<2fold	>0.05	Mus musculus RIKEN cDNA C130068O12 gene (C130068O12Rik), mRNA.	scl00223513.2_240-S
Slmap	NM_032008.2	0.413	2.42131	0.000497	<2fold	>0.05	Mus musculus sarcolemma associated protein (Slmap), mRNA.	scl083997.2_23-S
	AF304451.1	0.413	2.42131	3.83e-05	<2fold	>0.05	Mus musculus sarcolemmal associated protein 1 mRNA, complete cds, alternatively spliced.	scl000392.1_7-S
2900054C01Rik		0.416	2.40385	0.000813	<2fold	>0.05		scl53648.1.1_147-S
LOC383576	XM_357131.1	0.417	2.39808	0.000356	<2fold	>0.05	Mus musculus similar to p75NTR-associated cell death executor (Nerve growth factor receptor associated protein 1) (Ovarian granulosa cell 13.0 kDa protein HGR74) (LOC383576), mRNA.	GI_38073510-S
Tes	NM_011570.2	0.42	2.38095	0.000148	2.457	0.000312	Mus musculus testis derived transcript (Tes), mRNA.	scl0001061.1_50-S
B930001P03Rik		0.425	2.35294	0.0364	<2fold	>0.05		scl35746.1.1_289-S
Ppp1r14a	NM_026731.2	0.428	2.33645	0.00612	<2fold	>0.05	Mus musculus protein phosphatase 1, regulatory (inhibitor) subunit 14A (Ppp1r14a), mRNA.	scl00061.1_10-S
LOC338535		0.429	2.331	0.0164	<2fold	>0.05		scl21281.3_435-S
Fbxo30	XM_125493	0.43	2.32558	0.000911	<2fold	>0.05	Mus musculus F-box protein 30 (Fbxo30), mRNA.	scl39152.4_674-S
A530016E13Rik	AK040698	0.43	2.32558	0.0364	<2fold	>0.05		ri|A530016E13|PX00140E18|AK040698|1376-S
Btc	NM_007568.2	0.432	2.31481	0.0412	<2fold	>0.05	Mus musculus betacellulin, epidermal growth factor family member (Btc), mRNA.	scl26388.10_270-S
AI415330	NM_178114	0.433	2.30947	0.00326	<2fold	>0.05	Mus musculus expressed sequence AI415330 (AI415330), mRNA.	scl46785.2.1_0-S
B130021B11Rik		0.435	2.29885	0.0173	<2fold	>0.05		scl47377.1_418-S
A530076E23Rik	AK041063	0.436	2.29358	0.045	<2fold	>0.05		ri|A530076E23|PX00141J16|AK041063|2548-S
D930014G18Rik	AK086221	0.437	2.28833	0.0148	2.551	0.00013		ri|D930014G18|PX00201E02|AK086221|3235-S
Hspa1a	NM_010479	0.442	2.26244	0.00944	<2fold	>0.05	Mus musculus heat shock protein 1A (Hspa1a), mRNA.	scl50005.1_19-S
Mtap1b	NM_008634.1	0.444	2.25225	0.0363	<2fold	>0.05	Mus musculus microtubule-associated protein 1 B (Mtap1b), mRNA.	scl017755.1_80-S
C130068O12Rik	NM_175456	0.445	2.24719	0.0131	<2fold	>0.05	Mus musculus RIKEN cDNA C130068O12 gene (C130068O12Rik), mRNA.	scl47257.2_377-S
LOC386457	XM_359280.1	0.445	2.24719	0.0129	<2fold	>0.05	Mus musculus similar to HSP70 (LOC386457), mRNA.	GI_38083084-S
mt-Nd4l		0.445	2.24719	0.00243	<2fold	>0.05		scl0017720.1_306-S
Fmo3	NM_008030.1	0.446	2.24215	0.00297	<2fold	>0.05	Mus musculus flavin containing monooxygenase 3 (Fmo3), mRNA.	scl16029.9.1_65-S
B130011F05Rik	AK044910	0.446	2.24215	0.00517	<2fold	>0.05	hypothetical Integrins alpha chain containing protein	ri|B130011F05|PX00156D12|AK044910|1265-S
5730494J16Rik	AK077637	0.446	2.24215	0.00586	<2fold	>0.05	similar to TRIP PROTEIN (FRAGMENT) [Cricetulus griseus]	ri|5730494J16|PX00005E23|AK077637|1875-S
Dtna	NM_207650.1	0.451	2.21729	0.0208	<2fold	>0.05	Mus musculus dystrobrevin alpha (Dtna), transcript variant 2, mRNA.	scl0013527.1_266-S
Gucy1b3	NM_017469.2	0.453	2.20751	0.00221	<2fold	>0.05	Mus musculus guanylate cyclase 1, soluble, beta 3 (Gucy1b3), mRNA.	scl22027.14_14-S
4631422O05Rik	XM_156304.1	0.454	2.20264	0.0025	<2fold	>0.05	Mus musculus RIKEN cDNA 4631422O05 gene (4631422O05Rik), mRNA.	scl49016.4_172-S
Sema3c	NM_013657.4	0.457	2.18818	0.00572	<2fold	>0.05	Mus musculus sema domain, immunoglobulin domain (Ig), short basic domain, secreted, (semaphorin) 3C (Sema3c), mRNA.	scl28084.18_388-S
Acta2	NM_007392	0.459	2.17865	0.0284	2.536	1.84e-06	Mus musculus actin, alpha 2, smooth muscle, aorta (Acta2), mRNA.	scl52540.10_3-S
Rgs4	NM_009062.2	0.46	2.17391	0.0143	<2fold	>0.05	Mus musculus regulator of G-protein signaling 4 (Rgs4), mRNA.	scl019736.1_86-S
Dstn	NM_019771.1	0.461	2.1692	0.00498	2.242	6.7e-06	Mus musculus destrin (Dstn), mRNA.	scl20206.6_190-S
Lmcd1	NM_144799.1	0.463	2.15983	0.0112	<2fold	>0.05	Mus musculus LIM and cysteine-rich domains 1 (Lmcd1), mRNA.	scl0001167.1_16-S
Cmya1	NM_011724.1	0.464	2.15517	0.0165	<2fold	>0.05	Mus musculus cardiomyopathy associated 1 (Cmya1), mRNA.	scl35214.3.1_115-S
1190003M12Rik	XM_355795.1	0.465	2.15054	0.00596	<2fold	>0.05	Mus musculus RIKEN cDNA 1190003M12 gene (1190003M12Rik), mRNA.	scl28735.6.1_187-S
Klk10	NM_133712.1	0.468	2.13675	7.42e-05	<2fold	>0.05		scl32742.5.1_10-S
Rgs17	NM_019958.1	0.469	2.1322	0.00489	<2fold	>0.05	Mus musculus regulator of G-protein signaling 17 (Rgs17), mRNA.	scl0056533.2_3-S
A430107O13Rik	XM_145117.3	0.469	2.1322	0.00674	<2fold	>0.05	Mus musculus RIKEN cDNA A430107O13 gene (A430107O13Rik), mRNA.	scl30322.25.1_54-S
A230069K02Rik	AK038867	0.469	2.1322	0.0409	<2fold	>0.05		ri|A230069K02|PX00129I21|AK038867|1744-S
Pdlim3	NM_016798.2	0.47	2.12766	0.00386	2.101	1.99e-06	Mus musculus PDZ and LIM domain 3 (Pdlim3), mRNA.	scl33854.9.1_18-S
	AF439859.1	0.47	2.12766	0.0404	<2fold	>0.05	Mus musculus h-caldesmon mRNA, partial cds.	scl0001163.1_8-S
Fbxo40	XM_156082.3	0.471	2.12314	0.000474	<2fold	>0.05		scl48496.6_388-S
Dtna	NM_010087.2	0.471	2.12314	0.0118	<2fold	>0.05	Mus musculus dystrobrevin alpha (Dtna), transcript variant 2, mRNA.	scl0002207.1_183-S
6430406H24Rik	AK032164	0.472	2.11864	0.00682	<2fold	>0.05		ri|6430406H24|PX00009J03|AK032164|1029-S
Niban	NM_022018.1	0.474	2.1097	0.00105	<2fold	>0.05	Mus musculus niban protein (Niban), mRNA.	scl0063913.2_46-S
D830025G17		0.475	2.10526	0.0142	<2fold	>0.05		scl52630.1.2_229-S
Enpp6	NM_177304.2	0.475	2.10526	0.0114	<2fold	>0.05	Mus musculus ectonucleotide pyrophosphatase/phosphodiesterase 6 (Enpp6), mRNA.	scl00320981.2_269-S
		0.48	2.08333	0.00699	2.061	2.58e-06		scl0003547.1_6-S
LOC243912	XM_145511.4	0.481	2.079	0.00389	<2fold	>0.05	Mus musculus similar to heat shock 20-kDa protein (LOC243912), mRNA.	GI_38086223-S
Hhip	NM_020259.3	0.482	2.07469	0.0256	<2fold	>0.05	Mus musculus Hedgehog-interacting protein (Hhip), mRNA.	scl0015245.2_68-S
Dtna	NM_207650.1	0.485	2.06186	0.0118	<2fold	>0.05	Mus musculus dystrobrevin alpha (Dtna), transcript variant 2, mRNA.	scl013527.8_0-S
Sh3bgr	XM_147272.1	0.485	2.06186	0.00244	<2fold	>0.05	Mus musculus SH3-binding domain glutamic acid-rich protein (Sh3bgr), mRNA.	scl050795.3_8-S
Ptpn11	NM_011202.2	0.486	2.05761	0.0352	<2fold	>0.05	Mus musculus protein tyrosine phosphatase, non-receptor type 11 (Ptpn11), mRNA.	scl019247.3_3-S
LOC237178	XM_142281.3	0.486	2.05761	0.0111	<2fold	>0.05	Mus musculus similar to Serine/threonine protein phosphatase with EF-hands-1 (PPEF-1) (Protein phosphatase with EF calcium-binding domain) (PPEF) (Serine/threonine protein phosphatase 7) (PP7) (LOC237178), mRNA.	GI_38086988-S
Fbxo30	XM_125493.4	0.486	2.05761	5.76e-05	<2fold	>0.05	Mus musculus F-box protein 30 (Fbxo30), mRNA.	GI_38090936-S
Cald1	NM_145575.1	0.487	2.05339	0.000625	2.379	5.64e-06	Mus musculus caldesmon 1 (Cald1), mRNA.	scl00109624.1_38-S
Ptprz1	XM_358362	0.487	2.05339	0.038	2.261	0.000171	Mus musculus protein tyrosine phosphatase, receptor type, Z polypeptide 1 (Ptprz1), mRNA.	scl30318.32.1_9-S
4933428L19Rik	XM_130015.2	0.487	2.05339	0.0256	2.007	0.000913	Mus musculus RIKEN cDNA 4933428L19 gene (4933428L19Rik), mRNA.	GI_38074478-S
Ppp1r14a	NM_026731.2	0.487	2.05339	0.00366	<2fold	>0.05	Mus musculus protein phosphatase 1, regulatory (inhibitor) subunit 14A (Ppp1r14a), mRNA.	scl32843.5.1_71-S
4933428L19Rik	XM_130015	0.488	2.04918	0.0084	2.007	0.000913	Mus musculus RIKEN cDNA 4933428L19 gene (4933428L19Rik), mRNA.	scl21238.1.2_171-S
AI415330	NM_178114.2	0.488	2.04918	0.00449	<2fold	>0.05	Mus musculus expressed sequence AI415330 (AI415330), mRNA.	scl00105827.2_285-S
Enah	NM_010135	0.488	2.04918	0.00416	<2fold	>0.05	Mus musculus enabled homolog (Drosophila) (Enah), mRNA.	scl15819.1.469_5-S
Kcnab1	NM_010597.2	0.49	2.04082	0.0194	<2fold	>0.05	Mus musculus potassium voltage-gated channel, shaker-related subfamily, beta member 1 (Kcnab1), mRNA.	scl23131.18_205-S
Gabra3	NM_008067.2	0.493	2.0284	0.00482	<2fold	>0.05	Mus musculus gamma-aminobutyric acid (GABA-A) receptor, subunit alpha 3 (Gabra3), mRNA.	scl54171.15.268_23-S
Ogn	NM_008760.2	0.493	2.0284	0.022	<2fold	>0.05	Mus musculus osteoglycin (Ogn), mRNA.	scl0003673.1_148-S
4930443F05Rik	XM_132070.2	0.495	2.0202	0.00814	<2fold	>0.05		scl27882.4.1_8-S
Hspa1l	NM_013558.1	0.495	2.0202	0.00844	<2fold	>0.05	Mus musculus heat shock protein 1-like (Hspa1l), mRNA.	scl50800.2_484-S
Bves	NM_024285	0.495	2.0202	0.0169	<2fold	>0.05	Mus musculus blood vessel epicardial substance (Bves), mRNA.	scl38950.5_617-S
4631404I11Rik	XM_134870.3	0.496	2.01613	0.0134	<2fold	>0.05	Mus musculus RIKEN cDNA 4631404I11 gene (4631404I11Rik), mRNA.	GI_38089883-S
Ppp1r12a	XM_137239.3	0.498	2.00803	0.00208	<2fold	>0.05	Mus musculus protein phosphatase 1, regulatory (inhibitor) subunit 12A (Ppp1r12a), mRNA.	scl0003827.1_21-S
Gstm6	NM_008184.1	0.498	2.00803	0.00764	<2fold	>0.05	Mus musculus glutathione S-transferase, mu 6 (Gstm6), mRNA.	scl0002118.1_28-S
Kcnmb1	NM_031169.2	0.499	2.00401	0.0129	2.262	7.45e-07	Mus musculus potassium large conductance calcium-activated channel, subfamily M, beta member 1 (Kcnmb1), mRNA.	scl016533.5_30-S
LOC231663	XM_124621.2	0.499	2.00401	0.00375	<2fold	>0.05	Mus musculus similar to Glutathione S-transferase Mu 1 (GST class-mu 1) (Glutathione S-transferase GT8.7) (pmGT10) (GST 1-1) (LOC231663), mRNA.	GI_38081895-S
