# Supplementary material for: Whole genome expression analysis within the angiotensin II-apolipoprotein E deficient mouse model of abdominal aortic aneurysm
Source: BMC Genomics. 2009 Jul 6;10:298. doi: 10.1186/1471-2164-10-298 (PMC2728106; doi:10.1186/1471-2164-10-298)
Supplement: Additional file 10 — Webgestalt analysis of transcripts upregulated in aortas of mice with aneurysms compared to those without. Both groups of mice received angiotensin II. Of 376 recognised transcripts 302 were known genes and 116 were assigned to one or more KEGG pathways. Included are gene symbol (where an identified gene is associated with the transcript), gene description, Illumina Probe identification number and KEGG title. [file 1471-2164-10-298-S10.xls]

## Sheet: webgestalt_AAAvnoAAA 2fold up 
Webgestalt analysis of transcripts upregulated in AAA versus no AAA
379 recognised transcripts of which 302 are known genes
116 genes assigned to one or more KEGG pathway
input_id	symbol	alias_symbol	gene_name	go_term	kegg_title	bio_title			Number of KEGG pathways that include gene
AU044919
Igh-1a	Igh-1a	1810060O09Rik///MGC18977///IGHG2A///Igh-1///MGC102662///MGC118125	immunoglobulin heavy chain 1a (serum IgG2a)	phagocytosis, recognition///positive regulation of B cell activation///positive regulation of endocytosis///positive regulation of immune response///positive regulation of phagocytosis///positive regulation of type I hypersensitivity///positive regulation of type IIa hypersensitivity///regulation of proteolysis///immunoglobulin complex, circulating///integral to membrane///membrane///multivesicul…
Igk-C	Igk-C	MGC118128///IGKC	immunoglobulin kappa chain, constant region
Igh-VJ558	Igh-VJ558	MGC6727///MGC118142///AI893585	immunoglobulin heavy chain (J558 family)
LOC381774
LOC384414
Hmox1	Hmox1	Hsp32///HO-1///Hmox///HO1///D8Wsu38e///Hemox	heme oxygenase (decycling) 1	heme oxygenase (decyclizing) activity///iron ion binding///metal ion binding///oxidoreductase activity///heme oxidation///response to stimulus///endoplasmic reticulum///integral to membrane///microsome	Porphyrin and chlorophyll metabolism	Oxidative Stress Induced Gene Expression Via Nrf2///IL-10 Anti-inflammatory Signaling Pathway			1
Mmp13	Mmp13	Mmp1///Clg///MMP-13	matrix metallopeptidase 13	calcium ion binding///collagenase activity///hydrolase activity///interstitial collagenase activity///metal ion binding///metalloendopeptidase activity///metallopeptidase activity///peptidase activity///zinc ion binding///bone mineralization///cartilage development///collagen catabolism///peptidoglycan metabolism///proteolysis///extracellular matrix (sensu Metazoa)///extracellular space
Clecsf10
LOC243467
Igl-V1	Igl-V1	IgL///1810027O01Rik	immunoglobulin lambda chain, variable 1	antigen binding///humoral immune response
Slpi	Slpi		secretory leukocyte peptidase inhibitor	endopeptidase inhibitor activity///peptidase activity///serine-type endopeptidase inhibitor activity///extracellular space		Proepithelin Conversion to Epithelin and Wound Repair Control
LOC385253
Clecsf8
Igk-V1	Igk-V1		immunoglobulin kappa chain variable 1 (V1)
Ddah1	Ddah1	2510015N06Rik///AI987801///2410006N07Rik///AW050362	dimethylarginine dimethylaminohydrolase 1	dimethylargininase activity///hydrolase activity///metal ion binding///zinc ion binding///nitric oxide biosynthesis///protein amino acid nitrosylation
Igfbp3	Igfbp3	AI649005///IGFBP-3///IGgfbp3	insulin-like growth factor binding protein 3	growth factor binding///insulin-like growth factor binding///metal ion binding///protein tyrosine phosphatase activator activity///negative regulation of signal transduction///positive regulation of apoptosis///positive regulation of myoblast differentiation///regulation of cell growth///extracellular region///extracellular space
LOC380980
Serpina3g	Serpina3g	2A2///AI119734///MGC107057///spi2 (2a2)///Spi2-1///Spi2/eb.1///Spi2A	serine (or cysteine) peptidase inhibitor, clade A, member 3G	cysteine protease inhibitor activity///endopeptidase inhibitor activity///serine-type endopeptidase inhibitor activity///apoptosis///biological process unknown///immune response///cellular component unknown///nucleus
LOC245281
LOC232065
LOC382696
9930027N05Rik
Col8a1	Col8a1	Col8a-1	procollagen, type VIII, alpha 1	extracellular matrix (sensu Metazoa)///extracellular space///extracellular matrix structural constituent conferring tensile strength///protein binding///structural molecule activity///cell adhesion///epithelial cell proliferation///eye morphogenesis (sensu Mammalia)///phosphate transport///collagen///cytoplasm
Ccl4	Ccl4	Scya4///Act-2///Mip1b///AT744.1///MIP-1B	chemokine (C-C motif) ligand 4	chemokine activity///cytokine activity///protein binding///chemotaxis///immune response///inflammatory response///signal transduction///extracellular region///extracellular space	Toll-like receptor signaling pathway///Cytokine-cytokine receptor interaction	Pertussis toxin-insensitive CCR5 Signaling in Macrophage///Selective expression of chemokine receptors during T-cell polarization			2
D6Mit97	D6Mit97	Vk24C	DNA segment, Chr 6, Massachusetts Institute of Technology 97
Comp	Comp		cartilage oligomeric matrix protein	calcium ion binding///protein binding///cell adhesion///extracellular region///extracellular space	Cell Communication///Focal adhesion///TGF-beta signaling pathway				3
LOC385291
Kng1	Kng1	MGC123437///Kng	kininogen 1	cysteine protease inhibitor activity///endopeptidase inhibitor activity///blood coagulation///inflammatory response///regulation of blood vessel size///vasodilation///extracellular space	Complement and coagulation cascades	Intrinsic Prothrombin Activation Pathway			1
Igh-6	Igh-6	Igh6///AI326478///Igm///MGC60843///MGC107036///IgH///muH///MGC107507///Igh-M///VH7183.1A/DSP2.5/JH4///VH7183.1A/DSP2.X/JH4	immunoglobulin heavy chain 6 (heavy chain of IgM)	antigen binding///protein binding///transmembrane receptor activity///B cell receptor signaling pathway///activation of MAPK activity///antigen processing and presentation///early endosome to late endosome transport///immunoglobulin mediated immune response///positive regulation of B cell activation///positive regulation of B cell proliferation///positive regulation of endocytosis///positive regu…
Il1b	Il1b	Il-1b///IL-1beta	interleukin 1 beta	cytokine activity///growth factor activity///interleukin-1 receptor binding///cell proliferation///fever///immune response///inflammatory response///leukocyte migration///neutrophil chemotaxis///positive regulation of chemokine biosynthesis///positive regulation of interleukin-6 biosynthesis///regulation of progression through cell cycle///extracellular region///extracellular space	Apoptosis///Cytokine-cytokine receptor interaction///Toll-like receptor signaling pathway///MAPK signaling pathway///Hematopoietic cell lineage///Type I diabetes mellitus	Signal transduction through IL1R///Msp/Ron Receptor Signaling Pathway///IL 5 Signaling Pathway///NFkB activation by Nontypeable Hemophilus influenzae			6
Slc40a1	Slc40a1	Slc39a1///MTP1///MTP///Ol5///Dusg///Pcm///IREG1///Slc11a3///Fpn1	solute carrier family 40 (iron-regulated transporter), member 1	binding///iron ion binding///iron ion transporter activity///ion transport///iron ion transport///transport///integral to membrane///membrane///mitochondrial inner membrane///synaptic vesicle
Cd72	Cd72	Ly-32///Ly-m19///Ly-19///CD72c///Lyb-2	CD72 antigen	sugar binding///defense response///integral to membrane///membrane///plasma membrane	B cell receptor signaling pathway				1
Basp1	Basp1	NAP-22///2610024P12Rik///Ckap3///CAP-23///NAP22///CAP23	brain abundant, membrane attached signal protein 1	DNA binding///regulation of transcription, DNA-dependent///nucleus
Fscn1	Fscn1	Fan1///AI663989	fascin homolog 1, actin bundling protein (Strongylocentrotus purpuratus)	actin binding///actin filament binding///protein binding, bridging///filopodium
Ifitm1	Ifitm1	Mil2///1110036C17Rik///MGC107121	interferon induced transmembrane protein 1	anterior/posterior pattern formation///response to biotic stimulus///somitogenesis///integral to membrane	B cell receptor signaling pathway				1
Bcl2a1d	Bcl2a1d	A1-d	B-cell leukemia/lymphoma 2 related protein A1d	molecular function unknown///biological process unknown///regulation of apoptosis///cellular component unknown
Cxcl14	Cxcl14	AI414372///BRAK///Scyb14///1200006I23Rik///KS1///NJAC///MIP-2g///MIP2gamma///Kec///bolekine///1110031L23Rik///BMAC///MGC90667	chemokine (C-X-C motif) ligand 14	chemokine activity///cytokine activity///immune response///extracellular region///extracellular space	Cytokine-cytokine receptor interaction///Leukocyte transendothelial migration				2
Gm1012
LOC243423
Bcl2a1b	Bcl2a1b	A1-b	B-cell leukemia/lymphoma 2 related protein A1b	apoptosis///regulation of apoptosis
Fcrl3
Plac8	Plac8	D5Wsu111e///C15	placenta-specific 8	molecular function unknown///biological process unknown///cellular component unknown
6330404C01Rik
Itga11	Itga11	4732459H24Rik	integrin, alpha 11	calcium ion binding///magnesium ion binding///protein binding///receptor activity///cell adhesion///cell-matrix adhesion///integrin-mediated signaling pathway///substrate-bound cell migration///integral to membrane///integrin complex///membrane	Regulation of actin cytoskeleton///ECM-receptor interaction///Focal adhesion				3
Ccl21a	Ccl21a	Scya21///TCA4///6CKBAC1///AI159701///Scya21a///6Ckine///SLC///CKb9	chemokine (C-C motif) ligand 21a	chemokine activity///immune response///leukocyte chemotaxis///negative regulation of myeloid cell differentiation///extracellular region	Cytokine-cytokine receptor interaction				1
Ccl21b	Ccl21b	Scya21b///6Ckine///AW987545///CKb9///SLC///plt///Scya21///ALP///Tca4///6CKBAC2///MGC107632	chemokine (C-C motif) ligand 21b	chemokine activity///cytokine activity///chemotaxis///immune response///induction of positive chemotaxis///inflammatory response///lymph node development///extracellular region///extracellular space	Cytokine-cytokine receptor interaction				1
Ccl21c	Ccl21c	CKb9///exodus-2///TCA4///Scya21c///SLC	chemokine (C-C motif) ligand 21c (leucine)	molecular function unknown///biological process unknown///cellular component unknown
Wbscr5
Apoc1	Apoc1		apolipoprotein C-I	lipid transporter activity///lipid transport///lipoprotein metabolism///transport///extracellular region///extracellular space
Col12a1	Col12a1	AW743884	procollagen, type XII, alpha 1	extracellular matrix structural constituent conferring tensile strength///protein binding///structural molecule activity///cell adhesion///phosphate transport///collagen///cytoplasm///extracellular matrix (sensu Metazoa)///extracellular space
Ms4a6d	Ms4a6d	Ms4a11///AI447446///1110058E16Rik	membrane-spanning 4-domains, subfamily A, member 6D	receptor activity///signal transduction///integral to membrane///membrane
9130422I10Rik
Prss35	Prss35	P3D9///6030424L22Rik	protease, serine, 35	extracellular space///chymotrypsin activity///hydrolase activity///peptidase activity///serine-type endopeptidase activity///trypsin activity///proteolysis
LOC207685
Mmp9	Mmp9	AW743869///protease///MMP-9///Clg4b///pro-MMP-9///zymogen///B/MMP9	matrix metallopeptidase 9	calcium ion binding///collagen binding///collagenase activity///gelatinase B activity///hydrolase activity///metal ion binding///metalloendopeptidase activity///metallopeptidase activity///peptidase activity///protein binding///zinc ion binding///collagen catabolism///extracellular matrix organization and biogenesis///macrophage differentiation///peptidoglycan metabolism///positive regulation of …	Leukocyte transendothelial migration	Inhibition of Matrix Metalloproteinases			1
Trem2	Trem2	Trem2a///Trem2b///Trem2c	triggering receptor expressed on myeloid cells 2	receptor activity///transmembrane receptor activity///integral to membrane///membrane
S100a8	S100a8	p8///B8Ag///CFAg///60B8Ag///MRP8///Caga///CP-10///AI323541	S100 calcium binding protein A8 (calgranulin A)	calcium ion binding///chemotaxis
Ccl7	Ccl7	MCP-3///fic///marc///Scya7///mcp3	chemokine (C-C motif) ligand 7	chemokine activity///cytokine activity///heparin binding///receptor activity///transporter activity///chemotaxis///immune response///inflammatory response///signal transduction///transport///extracellular region///extracellular space///membrane	Cytokine-cytokine receptor interaction				1
Pscdbp	Pscdbp	C80816///tamalin///AI462064///A130053M09Rik///Cbp///CYTIP	pleckstrin homology, Sec7 and coiled-coil domains, binding protein	protein binding///regulation of cell adhesion///cell cortex///cytoplasm///membrane
Col1a1	Col1a1	Col1a-1///Cola-1///Cola1///Mov13///Mov-13	procollagen, type I, alpha 1	extracellular matrix structural constituent///extracellular matrix structural constituent conferring tensile strength///structural molecule activity///cell adhesion///phosphate transport///collagen///cytoplasm///extracellular matrix (sensu Metazoa)///extracellular space	Cell Communication///ECM-receptor interaction///Focal adhesion				3
Col8a2	Col8a2	MGC90765///AI429819	procollagen, type VIII, alpha 2	extracellular matrix structural constituent conferring tensile strength///protein binding///structural molecule activity///cell adhesion///epithelial cell proliferation///eye morphogenesis (sensu Mammalia)///phosphate transport///collagen///cytoplasm///extracellular matrix (sensu Metazoa)
Cxcl9	Cxcl9	Mig///Scyb9///BB139920///crg-10///CMK	chemokine (C-X-C motif) ligand 9	chemokine activity///cytokine activity///immune response///inflammatory response///extracellular region///extracellular space	Cytokine-cytokine receptor interaction///Toll-like receptor signaling pathway				2
Ccl8	Ccl8	MCP-2///1810063B20Rik///Scya8///HC14///Mcp2///AB023418	chemokine (C-C motif) ligand 8	chemokine activity///cytokine activity///heparin binding///chemotaxis///immune response///inflammatory response///signal transduction///extracellular region///extracellular space	Cytokine-cytokine receptor interaction				1
Ch25h	Ch25h	AI462618///m25OH	cholesterol 25-hydroxylase	catalytic activity///iron ion binding///metal ion binding///monooxygenase activity///oxidoreductase activity///steroid hydroxylase activity///cholesterol metabolism///lipid biosynthesis///metabolism///steroid biosynthesis///sterol biosynthesis///endoplasmic reticulum///integral to membrane///membrane
Tlr13	Tlr13	AI666735///Gm713	toll-like receptor 13	receptor activity///transferase activity///transmembrane receptor activity///immune response///inflammatory response///innate immune response///integral to membrane///membrane
1810044J04Rik
Gpr171	Gpr171	A630006E05///H963///F730001G15Rik	G protein-coupled receptor 171	G-protein coupled receptor activity///G-protein coupled receptor activity, unknown ligand///purinergic nucleotide receptor activity, G-protein coupled///receptor activity///rhodopsin-like receptor activity///signal transducer activity///G-protein coupled receptor protein signaling pathway///signal transduction///integral to membrane///membrane
Cxcl12	Cxcl12	TPAR1///PBSF///AI174028///TLSF-a///Sdf1a///TLSF///SDF-1///PBSF/SDF-1///Sdf1///Sdf1b///Scyb12///TLSF-b	chemokine (C-X-C motif) ligand 12	chemokine activity///cytokine activity///growth factor activity///T cell proliferation///ameboidal cell migration///brain development///chemotaxis///germ cell development///germ cell migration///immune response///induction of positive chemotaxis///motor axon guidance///patterning of blood vessels///positive regulation of cell migration///regulation of cell migration///extracellular region///extra…	Leukocyte transendothelial migration///Cytokine-cytokine receptor interaction///Axon guidance	CXCR4 Signaling Pathway///Pertussis toxin-insensitive CCR5 Signaling in Macrophage			3
Prg4	Prg4	SZP///DOL54///MSF///CACP///JCAP	proteoglycan 4 (megakaryocyte stimulating factor, articular superficial zone protein)	extracellular space
Fcgr1	Fcgr1	CD64///IGGHAFC///FcgammaRI///AI323638///AV092959	Fc receptor, IgG, high affinity I	IgG binding///IgG receptor activity///receptor activity///antibody-dependent cellular cytotoxicity///antigen processing and presentation of exogenous antigen///antigen processing and presentation of exogenous peptide antigen via MHC class I///cell surface receptor linked signal transduction///defense response to bacterium///phagocytosis, engulfment///phagocytosis, recognition///positive regulatio…	Hematopoietic cell lineage				1
Mest	Mest	AA408879///Peg1///AI256745	mesoderm specific transcript	aminopeptidase activity///catalytic activity///proteolysis///extracellular space
Btk	Btk	AI528679///xid	Bruton agammaglobulinemia tyrosine kinase	ATP binding///kinase activity///metal ion binding///nucleotide binding///protein binding///protein kinase activity///protein serine/threonine kinase activity///protein-tyrosine kinase activity///transferase activity///zinc ion binding///I-kappaB kinase/NF-kappaB cascade///intracellular signaling cascade///peptidyl-tyrosine phosphorylation///protein amino acid phosphorylation///cytoplasmic vesicle…	B cell receptor signaling pathway///Fc epsilon RI signaling pathway	Fc Epsilon Receptor I Signaling in Mast Cells///Phosphoinositides and their downstream targets.///BCR Signaling Pathway			2
Cxcr4	Cxcr4	PB-CKR///CD184///PBSF/SDF-1///LESTR///Cmkar4	chemokine (C-X-C motif) receptor 4	C-C chemokine receptor activity///C-X-C chemokine receptor activity///G-protein coupled receptor activity///chemokine receptor activity///purinergic nucleotide receptor activity, G-protein coupled///receptor activity///rhodopsin-like receptor activity///signal transducer activity///G-protein coupled receptor protein signaling pathway///T cell proliferation///ameboidal cell migration///brain devel…	Axon guidance///Cytokine-cytokine receptor interaction///Leukocyte transendothelial migration	CXCR4 Signaling Pathway///Pertussis toxin-insensitive CCR5 Signaling in Macrophage///Selective expression of chemokine receptors during T-cell polarization			3
Cd68	Cd68	gp110///Scard1	CD68 antigen	extracellular space///integral to membrane///lysosome///membrane///plasma membrane
2510004L01Rik
Thbs1	Thbs1	TSP-1///tbsp1///Thbs-1///TSP1	thrombospondin 1	calcium ion binding///heparin binding///protein binding///structural molecule activity///cell adhesion///inflammatory response///negative regulation of angiogenesis///extracellular region///extracellular space	Cell Communication///Focal adhesion///TGF-beta signaling pathway///ECM-receptor interaction				4
Socs3	Socs3	CIS3///Cish3///EF-10///SOCS-3///SSI-3	suppressor of cytokine signaling 3	protein binding///intracellular signaling cascade///negative regulation of insulin receptor signaling pathway///negative regulation of signal transduction///regulation of cell growth///regulation of protein amino acid phosphorylation	Jak-STAT signaling pathway///Type II diabetes mellitus///Adipocytokine signaling pathway///Insulin signaling pathway	IL-2 Receptor Beta Chain in T cell Activation///IL22 Soluble Receptor Signaling Pathway			4
S100a9	S100a9	Cagb///AW546964///60B8Ag///GAGB///L1Ag///p14///BEE22///MRP14	S100 calcium binding protein A9 (calgranulin B)	calcium ion binding///actin cytoskeleton reorganization///leukocyte chemotaxis///regulation of integrin biosynthesis
Ccl5	Ccl5	Scya5///MuRantes///SISd///TCP228///RANTES	chemokine (C-C motif) ligand 5	chemotaxis///immune response///inflammatory response///signal transduction///extracellular region///extracellular space///chemokine activity///cytokine activity	Cytokine-cytokine receptor interaction///Toll-like receptor signaling pathway	The Role of Eosinophils in the Chemokine Network of Allergy			2
Fpr-rs2	Fpr-rs2	MGC151443///E330010I07Rik	formyl peptide receptor, related sequence 2	C3a anaphylatoxin receptor activity///N-formyl peptide receptor activity///receptor activity///rhodopsin-like receptor activity///G-protein coupled receptor protein signaling pathway///chemotaxis///integral to membrane	Neuroactive ligand-receptor interaction				1
Tnmd	Tnmd	tendin///1110017I01Rik///ChM1L	tenomodulin	integral to membrane///membrane
1110055O21Rik
Lilrb4	Lilrb4	gp49///CD85K///LIR-5///ILT3///HM18///Gp49b	leukocyte immunoglobulin-like receptor, subfamily B, member 4	receptor activity///immune response///integral to membrane///membrane
Fcer1g	Fcer1g	FcR[g]///FcR-gamma///CD23///Fce1g///Ly-50///AI573376	Fc receptor, IgE, high affinity I, gamma polypeptide	external side of plasma membrane///integral to membrane///integral to plasma membrane///lipid raft///membrane///plasma membrane///IgE binding///IgG binding///protein binding///receptor activity///transmembrane receptor activity///antigen processing and presentation of exogenous peptide antigen via MHC class I///antigen processing and presentation of exogenous peptide antigen via MHC class II///ce…	Fc epsilon RI signaling pathway///Natural killer cell mediated cytotoxicity	Fc Epsilon Receptor I Signaling in Mast Cells			2
Hcph
Samsn1	Samsn1	930571B16Rik///4930571B16Rik///Hacs1	SAM domain, SH3 domain and nuclear localization signals, 1	phosphotyrosine binding///cytoplasm
Selpl	Selpl	Psgl1///CD162///Psgl-1///Selplg	selectin, platelet (p-selectin) ligand	protein binding///sugar binding///cell adhesion///integral to membrane///membrane	Cell adhesion molecules (CAMs)				1
Myo1f	Myo1f	C330006B10Rik	myosin IF	cytoskeleton///myosin///ATP binding///actin binding///calmodulin binding///motor activity///nucleotide binding///cytoskeleton organization and biogenesis
Abcg1	Abcg1	AW413978///White///Abc8///MGC141022	ATP-binding cassette, sub-family G (WHITE), member 1	ATP binding///ATPase activity///nucleoside-triphosphatase activity///nucleotide binding///permease activity///cholesterol transport///lipid transport///transport///extracellular space///integral to membrane///membrane	ABC transporters - General	Nuclear Receptors in Lipid Metabolism and Toxicity			1
Evi2a	Evi2a	AW491894///Evi2///Evi-2	ecotropic viral integration site 2a	transmembrane receptor activity///cell proliferation///cellular physiological process///integral to membrane///membrane
H2-Ab1	H2-Ab1	H-2Ab///AI845868///Abeta///IAb///Ia2///Rmcs1///I-A<b>///Ia-2///I-Abeta///H2-Ab	histocompatibility 2, class II antigen A, beta 1	MHC class II receptor activity///antigen binding///peptide antigen binding///protein binding///antigen processing and presentation///antigen processing and presentation of exogenous antigen///antigen processing and presentation of exogenous peptide antigen via MHC class II///antigen processing and presentation of peptide antigen///defense response///immune response///Golgi apparatus///MHC class I…	Cell adhesion molecules (CAMs)///Type I diabetes mellitus///Antigen processing and presentation				2
Upp1	Upp1	Up///UdRPase///AI325217///UPase///Upp	uridine phosphorylase 1	catalytic activity///transferase activity///transferase activity, transferring glycosyl groups///uridine phosphorylase activity///nucleoside metabolism///nucleotide catabolism///pyrimidine nucleotide metabolism///uridine metabolism///cytoplasm	Pyrimidine metabolism				1
Cldn11	Cldn11	Otm///Claudin-11///Claudin11///Osp	claudin 11	identical protein binding///protein binding///structural molecule activity///axon ensheathment///calcium-independent cell-cell adhesion///cell adhesion///spermatogenesis///integral to membrane///integral to plasma membrane///membrane///tight junction	Tight junction///Leukocyte transendothelial migration///Cell adhesion molecules (CAMs)				3
Bmper	Bmper	CV-2///Crim3///3110056H04Rik///Cv2	BMP-binding endothelial regulator	protein binding///negative regulation of BMP signaling pathway///extracellular region
Gp49a	Gp49a	gp49	glycoprotein 49 A	integral to membrane///membrane
Cxcl10	Cxcl10	CRG-2///IP-10///IP10///INP10///Scyb10///gIP-10///C7///Ifi10///mob-1	chemokine (C-X-C motif) ligand 10	chemokine activity///cytokine activity///electron carrier activity///chemotaxis///electron transport///immune response///inflammatory response///extracellular region///extracellular space	Toll-like receptor signaling pathway///Cytokine-cytokine receptor interaction				2
2510015F01Rik
Retnlg	Retnlg	Relmg///Fizz3///Xcp1	resistin like gamma	hormone activity///molecular function unknown///biological process unknown///cellular component unknown///extracellular region
Pilra	Pilra	AV021745///FDF03	paired immunoglobin-like type 2 receptor alpha	protein binding///signal transduction
Bcl2a1a	Bcl2a1a	BB218357///Bcl2a1///Hbpa1///A1///Bfl-1	B-cell leukemia/lymphoma 2 related protein A1a	protein binding///apoptosis///regulation of apoptosis
Lpxn	Lpxn	A530083L21Rik///4933402K05Rik///LDPL///AV278559	leupaxin	protein complex assembly///signal transduction///cytoplasm///metal ion binding///zinc ion binding///cell adhesion
B130052G07Rik
Sdc3	Sdc3	MGC69616///syn-3///Synd3///MGC65603///mKIAA0468	syndecan 3	cytoskeletal protein binding///integral to membrane///membrane	Cell adhesion molecules (CAMs)///ECM-receptor interaction				2
Arl11	Arl11	C730007L20Rik///ARLTS1	ADP-ribosylation factor-like 11	GTP binding///nucleotide binding///rRNA processing///ribosome biogenesis///small GTPase mediated signal transduction///intracellular
AI132321
Galgt1
Timp1	Timp1	Clgi///MGC7143///TIMP-1///Timp	tissue inhibitor of metalloproteinase 1	enzyme inhibitor activity///metalloendopeptidase inhibitor activity///erythrocyte maturation///basement membrane///extracellular matrix (sensu Metazoa)///extracellular space		Inhibition of Matrix Metalloproteinases
LOC380805
Abcc3	Abcc3	MRP3///ABC31///1700019L09Rik///MLP2///MOAT-D	ATP-binding cassette, sub-family C (CFTR/MRP), member 3	ATP binding///ATPase activity///ATPase activity, coupled to transmembrane movement of substances///nucleotide binding///transporter activity///canalicular bile acid transport///transport///integral to plasma membrane	ABC transporters - General	Nuclear Receptors in Lipid Metabolism and Toxicity///Multi-Drug Resistance Factors			1
Myo7a	Myo7a	Myo7///sh-1///nmf371///sh1///USH1B	myosin VIIa	ATP binding///actin binding///binding///calmodulin binding///motor activity///nucleotide binding///protein binding///cytoskeleton organization and biogenesis///sensory perception of sound///signal transduction///cytoplasm///cytoskeleton///myosin
Rmcs1
Adamts4	Adamts4	ADAM-TS4///ADMP-1///mKIAA0688///ADAMTS-2///3830423K05	a disintegrin-like and metallopeptidase (reprolysin type) with thrombospondin type 1 motif, 4	hydrolase activity///metal ion binding///metalloendopeptidase activity///metallopeptidase activity///peptidase activity///zinc ion binding///integrin-mediated signaling pathway///proteolysis///skeletal development///extracellular matrix///extracellular matrix (sensu Metazoa)
Cdc2a	Cdc2a	p34<CDC2>///Cdc2///CDK1	cell division cycle 2 homolog A (S. pombe)	ATP binding///Hsp70 protein binding///kinase activity///nucleotide binding///protein binding///protein kinase activity///protein serine/threonine kinase activity///protein-tyrosine kinase activity///transferase activity///cell cycle///cell division///mitosis///mitotic G2 checkpoint///protein amino acid phosphorylation///nucleus	Cell cycle///Gap junction	Sonic Hedgehog (SHH) Receptor Ptc1 Regulates cell cycle///AKAP95 role in mitosis and chromosome dynamics///Regulation of Splicing through Sam68///Activation of Src by Protein-tyrosine phosphatase alpha///cdc25 and chk1 Regulatory Pathway in response to DNA damage///Cell Cycle: G2/M Checkpoint///Protein Kinase A at the Centrosome///Cyclins and Cell Cycle Regulation///How Progesterone Initiates the…			2
Csf3r	Csf3r	G-CSFR///MGC141473///Csfgr///MGC141472///Cd114	colony stimulating factor 3 receptor (granulocyte)	hematopoietin/interferon-class (D200-domain) cytokine receptor activity///protein binding///receptor activity///cell adhesion///neutrophil chemotaxis///extracellular space///integral to membrane///membrane	Cytokine-cytokine receptor interaction///Hematopoietic cell lineage///Jak-STAT signaling pathway				3
Dpep2	Dpep2	MBD-2///F630103D06Rik	dipeptidase 2	GPI anchor binding///dipeptidase activity///dipeptidyl-peptidase activity///exopeptidase activity///hydrolase activity///membrane dipeptidase activity///metal ion binding///metallopeptidase activity///peptidase activity///zinc ion binding///proteolysis///membrane
Thbs2	Thbs2	TSP2///Thbs-2	thrombospondin 2	calcium ion binding///heparin binding///protein binding///structural molecule activity///cell adhesion///extracellular region///extracellular space	TGF-beta signaling pathway///Focal adhesion///ECM-receptor interaction///Cell Communication				4
Cd52	Cd52	CLS1///B7-Ag///AI463198///B7///MB7///CAMPATH-1	CD52 antigen	GPI anchor binding///extracellular space///integral to membrane///membrane
Cdca3	Cdca3	C8///Grcc8///2410005A12Rik///Tome-1	cell division cycle associated 3	molecular function unknown///biological process unknown///cell division///cellular component unknown
Il6	Il6	Il-6	interleukin 6	cytokine activity///growth factor activity///interleukin-6 receptor binding///protein binding///acute-phase response///immune response///negative regulation of chemokine biosynthesis///neutrophil apoptosis///extracellular region///extracellular space	Hematopoietic cell lineage///Jak-STAT signaling pathway///Toll-like receptor signaling pathway///Cytokine-cytokine receptor interaction	Erythrocyte Differentiation Pathway///Regulation of hematopoiesis by cytokines///IL 17 Signaling Pathway///IL 6 signaling pathway///Cytokines and Inflammatory Response///IL 5 Signaling Pathway///Role of ERBB2 in Signal Transduction and Oncology///Cytokine Network///IL-10 Anti-inflammatory Signaling Pathway///Signal transduction through IL1R			4
Apoc4	Apoc4	Acl	apolipoprotein C-IV	lipid transport///transport///extracellular space
Itga6	Itga6	5033401O05Rik///Cd49f///AI115430	integrin alpha 6	calcium ion binding///protein binding///receptor activity///cell adhesion///cell-matrix adhesion///filopodium formation///integrin-mediated signaling pathway///leukocyte migration///odontogenesis (sensu Vertebrata)///basolateral plasma membrane///integral to membrane///integrin complex///membrane///plasma membrane	ECM-receptor interaction///Cell Communication///Cell adhesion molecules (CAMs)///Hematopoietic cell lineage///Focal adhesion///Regulation of actin cytoskeleton				6
Col24a1	Col24a1	MGC107332///5430404K19Rik	procollagen, type XXIV, alpha 1	cell adhesion///phosphate transport///cellular component unknown///collagen///cytoplasm///extracellular matrix (sensu Metazoa)///extracellular matrix structural constituent///molecular function unknown///structural molecule activity///biological process unknown
Icsbp1
Cyp4f18	Cyp4f18	1810054N16Rik///Cypf18	cytochrome P450, family 4, subfamily f, polypeptide 18	heme binding///iron ion binding///leukotriene-B4 20-monooxygenase activity///metal ion binding///monooxygenase activity///nucleic acid binding///oxidoreductase activity///electron transport///endoplasmic reticulum///extracellular space///integral to membrane///membrane///microsome	Arachidonic acid metabolism				1
Gpr65	Gpr65	Dig1///TDAG8///Gpcr25	G-protein coupled receptor 65	G-protein coupled receptor activity///purinergic nucleotide receptor activity, G-protein coupled///receptor activity///rhodopsin-like receptor activity///signal transducer activity///G-protein coupled receptor protein signaling pathway///signal transduction///integral to membrane///integral to plasma membrane///membrane
Ltbp2	Ltbp2	AW208642///MGC144212	latent transforming growth factor beta binding protein 2	calcium ion binding///growth factor binding///oxidoreductase activity///metabolism
Robo4	Robo4	1200012D01Rik///AI593217	roundabout homolog 4 (Drosophila)	protein binding///receptor activity///angiogenesis///cell differentiation///development///negative regulation of cell migration///external side of plasma membrane///integral to membrane
Cx3cr1	Cx3cr1		chemokine (C-X3-C) receptor 1	C-C chemokine receptor activity///G-protein coupled receptor activity///chemokine receptor activity///receptor activity///rhodopsin-like receptor activity///signal transducer activity///G-protein coupled receptor protein signaling pathway///signal transduction///integral to membrane///membrane	Cytokine-cytokine receptor interaction				1
Gpx3	Gpx3	GPx///AA960521	glutathione peroxidase 3	glutathione peroxidase activity///oxidoreductase activity///peroxidase activity///selenium binding///transcription factor binding///hydrogen peroxide catabolism///protein homotetramerization///response to lipid hydroperoxide///response to oxidative stress///extracellular space	Arachidonic acid metabolism///Glutathione metabolism				2
C1qtnf3	C1qtnf3	2310005P21Rik///CTRP3///Cors///AI315029///Corcs///CORS-26	C1q and tumor necrosis factor related protein 3	molecular function unknown///biological process unknown///phosphate transport///cytoplasm///extracellular region///extracellular space
Vav1	Vav1	vav-T///Vav	vav 1 oncogene	Rac guanyl-nucleotide exchange factor activity///Rho guanyl-nucleotide exchange factor activity///diacylglycerol binding///guanyl-nucleotide exchange factor activity///metal ion binding///zinc ion binding///T cell activation///T cell differentiation///immune response///integrin-mediated signaling pathway///intracellular signaling cascade///phagocytosis///positive regulation of cell adhesion///reg…	T cell receptor signaling pathway///Leukocyte transendothelial migration///Natural killer cell mediated cytotoxicity///B cell receptor signaling pathway///Focal adhesion///Regulation of actin cytoskeleton///Fc epsilon RI signaling pathway	Ras-Independent pathway in NK cell-mediated cytotoxicity///T Cell Receptor Signaling Pathway///Fc Epsilon Receptor I Signaling in Mast Cells///Rac 1 cell motility signaling pathway///BCR Signaling Pathway///Phospholipase C Signaling Pathway			5
A230020G22Rik
Rnase6	Rnase6	9530043P15Rik	ribonuclease, RNase A family, 6	endonuclease activity///hydrolase activity///nuclease activity///nucleic acid binding///pancreatic ribonuclease activity///extracellular space
Slp
Hp	Hp	HP-1	haptoglobin	chymotrypsin activity///hemoglobin binding///serine-type endopeptidase activity///trypsin activity///acute-phase response///proteolysis///extracellular region///extracellular space
C1qb	C1qb		complement component 1, q subcomponent, beta polypeptide	complement activation///complement activation, classical pathway///immune response///innate immune response///phosphate transport///cytoplasm///extracellular space	Complement and coagulation cascades				1
Ncf4	Ncf4	AI451400///p40phox	neutrophil cytosolic factor 4	phosphoinositide binding///protein binding///electron transport///intracellular signaling cascade///cytoplasm	Leukocyte transendothelial migration				1
Lst1	Lst1	B144	leukocyte specific transcript 1	immune response///negative regulation of lymphocyte proliferation///regulation of cell shape///Golgi apparatus///cytoplasm///integral to membrane///membrane///molecular function unknown///cell morphogenesis///dendrite development
Rac2	Rac2	AI323801///AI452260	RAS-related C3 botulinum substrate 2	GTP binding///GTPase activity///nucleotide binding///actin cytoskeleton organization and biogenesis///cell projection biogenesis///chemotaxis///small GTPase mediated signal transduction///cytoplasm///intracellular///membrane fraction///nuclear envelope	Natural killer cell mediated cytotoxicity///Regulation of actin cytoskeleton///Pancreatic cancer///Axon guidance///Focal adhesion///Colorectal cancer///B cell receptor signaling pathway///Wnt signaling pathway///VEGF signaling pathway///Leukocyte transendothelial migration///Adherens junction///Fc epsilon RI signaling pathway///MAPK signaling pathway				13
Pstpip1	Pstpip1	def-2	proline-serine-threonine phosphatase-interacting protein 1	actin binding///protein binding///protein phosphatase binding///cell adhesion///cytokinesis///contractile ring///stress fiber
1200013B08Rik	1200013B08Rik	SLY1///AW413946	RIKEN cDNA 1200013B08 gene
A630077B13Rik	A630077B13Rik		RIKEN cDNA A630077B13 gene
Cpxm1	Cpxm1	Cpx-1///Cpxm///Cpx1///AA986902	carboxypeptidase X 1 (M14 family)	binding///carboxypeptidase A activity///carboxypeptidase activity///hydrolase activity///metal ion binding///metallopeptidase activity///peptidase activity///zinc ion binding///cell adhesion///proteolysis///transport///extracellular space///mitochondrial inner membrane
Ucp2	Ucp2	Slc25a8	uncoupling protein 2 (mitochondrial, proton carrier)	binding///transporter activity///mitochondrial transport///transport///integral to membrane///membrane///mitochondrial inner membrane///mitochondrion
Mmp2	Mmp2	GelA///Clg4a///MMP-2	matrix metallopeptidase 2	peptidoglycan metabolism///proteolysis///extracellular matrix (sensu Metazoa)///extracellular space///calcium ion binding///gelatinase A activity///hydrolase activity///metal ion binding///metalloendopeptidase activity///metallopeptidase activity///peptidase activity///zinc ion binding///blood vessel maturation///collagen catabolism	GnRH signaling pathway///Leukocyte transendothelial migration	Inhibition of Matrix Metalloproteinases			2
Angptl4	Angptl4	pp1158///HFARP///Ng27///ARP4///Bk89///PGAR///FIAF///PGARG	angiopoietin-like 4	enzyme inhibitor activity///molecular function unknown///cellular response to starvation///negative regulation of apoptosis///negative regulation of lipoprotein lipase activity///positive regulation of angiogenesis///positive regulation of lipid metabolism///response to hypoxia///extracellular region///extracellular space	PPAR signaling pathway				1
Coro1a	Coro1a	TACO///p57///Clabp	coronin, actin binding protein 1A	actin binding
Pscd4	Pscd4	AI467541///2510004M07Rik///FLJ00017///5830469K17Rik///mFLJ00017	pleckstrin homology, Sec7 and coiled/coil domains 4	ARF guanyl-nucleotide exchange factor activity///guanyl-nucleotide exchange factor activity///regulation of ARF protein signal transduction///intracellular
Havcr2	Havcr2	Timd3///Tim3///MGC124149///MGC124150	hepatitis A virus cellular receptor 2	membrane///ATP binding///protein kinase activity///receptor activity///protein amino acid phosphorylation///integral to membrane
Rab15	Rab15	2310012G06Rik///AI840042	RAB15, member RAS oncogene family	ATP binding///DNA binding///GTP binding///nucleotide binding///protein binding///transcription factor binding///protein transport///regulation of transcription, DNA-dependent///small GTPase mediated signal transduction///transport///two-component signal transduction system (phosphorelay)///intracellular///membrane
Gng2	Gng2	82///1110003P13Rik	guanine nucleotide binding protein (G protein), gamma 2 subunit	GTPase activity///signal transducer activity///G-protein coupled receptor protein signaling pathway///cell proliferation///signal transduction///heterotrimeric G-protein complex///membrane
Ccl12	Ccl12	MCP-5///Scya12	chemokine (C-C motif) ligand 12	chemokine activity///cytokine activity///chemotaxis///immune response///inflammatory response///signal transduction///extracellular region///extracellular space	Cytokine-cytokine receptor interaction				1
Plau	Plau	uPA///u-PA	plasminogen activator, urokinase	hydrolase activity///kinase activity///peptidase activity///plasminogen activator activity///serine-type endopeptidase activity///proteolysis///extracellular space	Complement and coagulation cascades	Platelet Amyloid Precursor Protein Pathway///Fibrinolysis Pathway			1
Lhfpl2	Lhfpl2	6030465B15///AI447312///mKIAA0206///AW050335	lipoma HMGIC fusion partner-like 2	transferase activity///metabolism///integral to membrane///membrane
Mpeg1	Mpeg1	MPS1///Mpg-1	macrophage expressed gene 1
Was	Was	U42471///Wasp	Wiskott-Aldrich syndrome homolog (human)	identical protein binding///T cell activation///actin filament polymerization///actin filament-based movement///actin polymerization and/or depolymerization///endosome transport///cytoskeleton///vesicle membrane	Regulation of actin cytoskeleton///Adherens junction				2
Adam12	Adam12	Mltna///KIAA4001///M[a]///mKIAA4001	a disintegrin and metallopeptidase domain 12 (meltrin alpha)	hydrolase activity///metal ion binding///metalloendopeptidase activity///metallopeptidase activity///peptidase activity///protein binding///zinc ion binding///cell adhesion///proteolysis///extracellular matrix (sensu Metazoa)///integral to membrane///membrane		Role of EGF Receptor Transactivation by GPCRs in Cardiac Hypertrophy
Gfra1	Gfra1	AU042498	glial cell line derived neurotrophic factor family receptor alpha 1	GPI anchor binding///receptor activity///morphogenesis///nervous system development///transmembrane receptor protein tyrosine kinase signaling pathway///extracellular space///extrinsic to membrane///membrane
Scg2	Scg2	Chgc///SgII	secretogranin II	chemoattractant activity///cytokine activity///MAPKKK cascade///angiogenesis///cell motility///endothelial cell migration///eosinophil chemotaxis///induction of positive chemotaxis///inflammatory response///intracellular signaling cascade///negative regulation of endothelial cell proliferation///extracellular space///calcium ion binding
Ii
Cotl1	Cotl1	1810074P22Rik///2010004C08Rik///Clp	coactosin-like 1 (Dictyostelium)	actin binding///enzyme binding///protein binding///biological process unknown///defense response to fungus///cellular component unknown///cytoskeleton///intracellular
Phf11	Phf11	4933417L10Rik	PHD finger protein 11	beta-lactamase activity///beta-lactam antibiotic catabolism///response to antibiotic
Cenpa	Cenpa	Cenp-A	centromere protein A	DNA binding///chromosome organization and biogenesis (sensu Eukaryota)///nucleosome assembly///chromosome///chromosome, pericentric region///inner kinetochore of condensed chromosome///nucleosome///nucleus
D730019B10Rik
Laptm5	Laptm5	E3	lysosomal-associated protein transmembrane 5	integral to membrane///lysosome///membrane
Ly86	Ly86	MD1///MD-1	lymphocyte antigen 86	defense response///immune response///inflammatory response///extracellular space///plasma membrane///protein binding
Ifi205	Ifi205	D3///D3cDNA	interferon activated gene 205
Unc5b	Unc5b	A630020F16///Unc5h2///D10Bwg0792e///6330415E02Rik	unc-5 homolog B (C. elegans)	protein binding///receptor activity///apoptosis///development///signal transduction///integral to membrane///membrane	Axon guidance				1
Klrd1	Klrd1	CD94	killer cell lectin-like receptor, subfamily D, member 1	receptor activity///sugar binding///extracellular space	Natural killer cell mediated cytotoxicity///Antigen processing and presentation	Ras-Independent pathway in NK cell-mediated cytotoxicity			2
Tyrobp	Tyrobp	DAP12///KARAP///Ly83	TYRO protein tyrosine kinase binding protein	kinase activity///protein binding///integral to membrane///membrane	Natural killer cell mediated cytotoxicity				1
Igf1	Igf1	C730016P09Rik///Igf-1///Igf-I	insulin-like growth factor 1	growth factor activity///hormone activity///insulin-like growth factor receptor binding///protein binding///prothoracicotrophic hormone activity///anti-apoptosis///body growth///cell development///glial cell differentiation///insulin-like growth factor receptor signaling pathway///nervous system development///organ morphogenesis///physiological process///extracellular region///extracellular space	Focal adhesion///Glioma///mTOR signaling pathway///Long-term depression	Control of skeletal myogenesis by HDAC & calcium/calmodulin-dependent kinase (CaMK)///Skeletal muscle hypertrophy is regulated via AKT/mTOR pathway///Regulation of BAD phosphorylation///Erythrocyte Differentiation Pathway///IGF-1 Signaling Pathway///NFAT and Hypertrophy of the heart (Transcription in the broken heart)///The IGF-1 Receptor and Longevity			4
Kcnk13	Kcnk13	MGC31053///F730021E22Rik///Gm1685///Gm1570///BB085247	potassium channel, subfamily K, member 13	ion channel activity///potassium channel activity///potassium ion binding///voltage-gated ion channel activity///ion transport///potassium ion transport///transport///integral to membrane///membrane
D17H6S56E-5	D17H6S56E-5	G7e	DNA segment, Chr 17, human D6S56E 5	viral envelope///structural molecule activity///viral capsid
1110048P06Rik
Wisp1	Wisp1	AW146261///Elm1	WNT1 inducible signaling pathway protein 1	insulin-like growth factor binding///protein binding///Wnt receptor signaling pathway///cell adhesion///regulation of cell growth///extracellular region///extracellular space
C1qtnf5	C1qtnf5	CTRP5	C1q and tumor necrosis factor related protein 5	transmembrane receptor activity///development///phosphate transport///cytoplasm///membrane///extracellular space
Agtrl1	Agtrl1	msr/apj///APJ	angiotensin receptor-like 1	G-protein coupled receptor activity///receptor activity///rhodopsin-like receptor activity///signal transducer activity///G-protein coupled receptor protein signaling pathway///signal transduction///integral to membrane///membrane	Neuroactive ligand-receptor interaction				1
Ccnb1	Ccnb1	MGC18763///Cycb-4///Ccnb1-rs13///MGC90915	cyclin B1	cyclin-dependent protein kinase regulator activity///kinase activity///protein binding///cell cycle///cell division///cytokinesis///mitosis///protein amino acid phosphorylation///regulation of progression through cell cycle///nucleus	Cell cycle				1
Rasgrp3	Rasgrp3	BC066069///Gm327///MGC74365///MGC79207	RAS, guanyl releasing protein 3	Ras GTPase binding///Ras guanyl-nucleotide exchange factor activity///calcium ion binding///Ras protein signal transduction///regulation of GTPase activity///regulation of small GTPase mediated signal transduction///cytoplasm///intracellular	B cell receptor signaling pathway///MAPK signaling pathway				2
Crlf1	Crlf1	CLF-1///CRLM3///NR6.1	cytokine receptor-like factor 1	receptor activity///extracellular space
Aif1	Aif1	G1///D17H6S50E///AIF-1///Iba1///AI607846	allograft inflammatory factor 1	calcium ion binding///protein binding///actin filament bundle formation///actin filament///cytoplasm///phagocytic cup///ruffle
Mefv	Mefv	MGC124345///FMF///pyrin///TRIM20///MGC124344	Mediterranean fever	actin binding///metal ion binding///zinc ion binding///biological process unknown///inflammatory response///cytoskeleton///intracellular///microtubule///microtubule associated complex
Cd69	Cd69	5830438K24Rik///VEA///AIM///AI452015	CD69 antigen	sugar binding///external side of plasma membrane///integral to membrane///membrane
Irf5	Irf5	AW491843///mirf5	interferon regulatory factor 5	DNA binding///transcription factor activity///regulation of transcription, DNA-dependent///transcription///nucleus
Apobec1	Apobec1	Cdar1	apolipoprotein B editing complex 1	cytidine deaminase activity///hydrolase activity///hydrolase activity, acting on carbon-nitrogen (but not peptide) bonds, in cyclic amidines///metal ion binding///zinc ion binding///cytidine to uridine editing///lipoprotein metabolism///mRNA editing///mRNA processing	Atrazine degradation				1
Blnk	Blnk	Ly57///Ly-57///SLP-65///Lyw-57///Bca///BASH	B-cell linker	protein binding///B cell activation///defense response///intracellular signaling cascade///plasma membrane	B cell receptor signaling pathway	BCR Signaling Pathway			1
Il4i1	Il4i1	Fig1///Fig1-ps	interleukin 4 induced 1	L-amino-acid oxidase activity///oxidoreductase activity///aromatic amino acid family metabolism///electron transport///lysosome
Hemp1
Ly9	Ly9	CD229///Lgp100///T100///SLAMF3///Ly-9///AI893573	lymphocyte antigen 9	protein binding///cell adhesion///defense response///extracellular space///integral to membrane///membrane///plasma membrane
Tk1	Tk1	D530002A18Rik///Tk-1///Tk1b///Tk1a	thymidine kinase 1	kinase activity///nucleotide binding///thymidine kinase activity///transferase activity///DNA replication///ATP binding	Pyrimidine metabolism				1
Myo1g	Myo1g	E430002D17Rik///myosin 1G	myosin IG	ATP binding///motor activity///myosin
Rgs16	Rgs16	Rgsr///Rgs14	regulator of G-protein signaling 16	GTPase activator activity///signal transducer activity///G-protein coupled receptor protein signaling pathway///negative regulation of signal transduction///cytoplasm
Ocil
Fcgr2b	Fcgr2b	Fcr-3///AI528646///CD32///Fcr-2///Fcgr2///LyM-1///FcgRII///Fcgr2a///Ly-17///Ly-m20///Fc[g]RII///F630109E10Rik///Lym-1	Fc receptor, IgG, low affinity IIb	antigen processing and presentation of exogenous peptide antigen via MHC class II///cell surface receptor linked signal transduction///defense response///immune response///immunoglobulin mediated immune response///mast cell activation///negative regulation of B cell proliferation///negative regulation of immune response///negative regulation of type I hypersensitivity///phagocytosis, engulfment//…	B cell receptor signaling pathway	B Lymphocyte Cell Surface Molecules			1
Ugt1a10	Ugt1a10	Ugt1a13///A13///MGC107546	UDP glycosyltransferase 1 family, polypeptide A10	transferase activity///transferase activity, transferring glycosyl groups///transferase activity, transferring hexosyl groups///metabolism
Slfn1	Slfn1	AV316259	schlafen 1	G1/S transition of mitotic cell cycle///cell cycle arrest///negative regulation of cell proliferation///cellular component unknown
2310015N21Rik
Thy1	Thy1	Thy1.1///CD90///Thy-1.2///T25///Thy-1///Thy1.2	thymus cell antigen 1, theta	GPI anchor binding///Rho GTPase activator activity///T cell receptor signaling pathway///angiogenesis///cell-cell adhesion///cytoskeleton organization and biogenesis///focal adhesion formation///mast cell activation///negative regulation of T cell receptor signaling pathway///negative regulation of apoptosis///negative regulation of axonogenesis///negative regulation of cell migration///negative …	Leukocyte transendothelial migration	T Cytotoxic Cell Surface Molecules///T Helper Cell Surface Molecules			1
Mmp14	Mmp14	AI325305///MT1-MMP///MT-MMP-1	matrix metallopeptidase 14 (membrane-inserted)	calcium ion binding///hydrolase activity///metal ion binding///metalloendopeptidase activity///metallopeptidase activity///peptidase activity///zinc ion binding///collagen catabolism///peptidoglycan metabolism///proteolysis///extracellular matrix (sensu Metazoa)///extracellular space///integral to membrane///membrane	GnRH signaling pathway	Inhibition of Matrix Metalloproteinases			1
Cxcl16	Cxcl16	SR-PSOX///AV290116///BB024863///0910001K24Rik	chemokine (C-X-C motif) ligand 16	chemokine activity///cytokine activity///low-density lipoprotein receptor activity///scavenger receptor activity///chemotaxis///immune response///extracellular region///extracellular space///integral to membrane///membrane	Leukocyte transendothelial migration///Cytokine-cytokine receptor interaction				2
Nid2	Nid2	nidogen-2///entactin-2///NID-2///Ly111///AW547149	nidogen 2	calcium ion binding///protein binding///cell adhesion///cell-matrix adhesion///basement membrane///extracellular matrix (sensu Metazoa)///extracellular space///membrane
4733401I05Rik
H2-Eb1	H2-Eb1	Ia4///H-2E beta///E-beta-b///H2Eb///Ia-4///H-2Eb///H2-Eb	histocompatibility 2, class II antigen E beta	MHC class II receptor activity///antigen binding///protein binding///antigen processing and presentation of exogenous antigen///antigen processing and presentation of exogenous peptide antigen via MHC class II///immune response///integral to membrane///membrane	Cell adhesion molecules (CAMs)///Hematopoietic cell lineage///Antigen processing and presentation///Type I diabetes mellitus				4
Mlp
Cd84	Cd84	SLAMF5///A130013D22Rik///CDw84	CD84 antigen	plasma membrane
Mmrn1	Mmrn1	Emilin4///Mmrn///4921530G03Rik	multimerin 1	calcium ion binding
Uhrf1	Uhrf1	AL022808///Np95///ICBP90///RNF106	ubiquitin-like, containing PHD and RING finger domains, 1	DNA binding///ligase activity///metal ion binding///protein binding///transporter activity///zinc ion binding///DNA repair///cell cycle///cell proliferation///development///protein modification///regulation of transcription, DNA-dependent///response to DNA damage stimulus///transcription///transport///ubiquitin cycle///nucleus	Tryptophan metabolism				1
Col16a1	Col16a1	2700007F12Rik///A530052M23Rik///CA1F///AI838662	procollagen, type XVI, alpha 1	extracellular matrix structural constituent conferring tensile strength///structural molecule activity///cell adhesion///phosphate transport///collagen///cytoplasm///extracellular matrix (sensu Metazoa)
Pkib	Pkib	PKIbeta///Prkacn2	protein kinase inhibitor beta, cAMP dependent, testis specific	cAMP-dependent protein kinase inhibitor activity///kinase activity///protein kinase inhibitor activity///negative regulation of protein kinase activity
Il7r	Il7r	IL-7Ralpha///CD127///MGC107557	interleukin 7 receptor	cell surface receptor linked signal transduction///lymph node development///external side of plasma membrane///integral to membrane///membrane///hematopoietin/interferon-class (D200-domain) cytokine receptor activity///interleukin receptor activity///receptor activity	Hematopoietic cell lineage///Jak-STAT signaling pathway///Cytokine-cytokine receptor interaction	IL-7 Signal Transduction			3
Gm22	Gm22		gene model 22, (NCBI)	ATP binding///nucleic acid binding///protein kinase activity///zinc ion binding///protein amino acid phosphorylation///intracellular
Htr2b	Htr2b	AV377389///AJ012488///5-HT2B	5-hydroxytryptamine (serotonin) receptor 2B	integral to membrane///membrane///G-protein coupled receptor activity///receptor activity///rhodopsin-like receptor activity///serotonin receptor activity///signal transducer activity///G-protein coupled receptor protein signaling pathway///heart development///serotonin receptor, phospholipase C activating pathway///signal transduction	Calcium signaling pathway///Gap junction///Neuroactive ligand-receptor interaction				3
9430028L06Rik	9430028L06Rik	5930434P17	RIKEN cDNA 9430028L06 gene	extracellular space///integral to membrane///membrane
Plk2	Plk2	Snk	polo-like kinase 2 (Drosophila)	protein amino acid phosphorylation///ATP binding///kinase activity///nucleotide binding///protein binding///protein kinase activity///protein serine/threonine kinase activity///protein-tyrosine kinase activity///transferase activity///mitotic cell cycle
2900076A13Rik	2900076A13Rik		RIKEN cDNA 2900076A13 gene
Cd79b	Cd79b	B29///Igb///Igbeta///Ig-beta	CD79B antigen	protein binding///transmembrane receptor activity///B cell receptor signaling pathway///cell surface receptor linked signal transduction///B cell receptor complex///external side of plasma membrane///integral to membrane///membrane	B cell receptor signaling pathway	B Cell Receptor Complex///CTCF: First Multivalent Nuclear Factor///BCR Signaling Pathway			1
BC013481	BC013481	9530077J19Rik///MGC18900	cDNA sequence BC013481	RNA binding///nucleotide binding
Il10ra	Il10ra	mIL-10R///AW553859///Il10r///CDw210	interleukin 10 receptor, alpha	interleukin receptor activity///receptor activity///cell surface receptor linked signal transduction///integral to membrane///integral to plasma membrane///membrane	Cytokine-cytokine receptor interaction///Jak-STAT signaling pathway	IL-10 Anti-inflammatory Signaling Pathway///IL22 Soluble Receptor Signaling Pathway			2
Lcp2	Lcp2	SLP-76///AI323664///BB161688///twm	lymphocyte cytosolic protein 2	cytokine secretion///intracellular signaling cascade///mast cell activation	Natural killer cell mediated cytotoxicity///Fc epsilon RI signaling pathway///T cell receptor signaling pathway				3
Ctsk	Ctsk	MMS10-Q///AI323530///Ms10q	cathepsin K	cathepsin K activity///cysteine-type endopeptidase activity///cysteine-type peptidase activity///hydrolase activity///peptidase activity///proteolysis///extracellular space///lysosome
Fcgr3	Fcgr3	CD16	Fc receptor, IgG, low affinity III	IgG binding///IgG receptor activity///receptor activity///antibody-dependent cellular cytotoxicity///antigen processing and presentation of exogenous peptide antigen via MHC class I///cell surface receptor linked signal transduction///mast cell activation///neutrophil chemotaxis///phagocytosis, engulfment///phagocytosis, recognition///positive regulation of phagocytosis///positive regulation of t…	Natural killer cell mediated cytotoxicity				1
Ugt1a9	Ugt1a9	mUGTBr/P///A12///Ugt1a12	UDP glucuronosyltransferase 1 family, polypeptide A9	transferase activity///transferase activity, transferring glycosyl groups///transferase activity, transferring hexosyl groups///metabolism
Ugt1a6
Oas1g	Oas1g	Oas1a///Mmu-L///Mmu-L2///Oias1///Oias-1///L2///AI449562	2'-5' oligoadenylate synthetase 1G	RNA binding///nucleotidyltransferase activity///transferase activity///immune response///ATP binding
Cyp7b1	Cyp7b1	D3Ertd552e///AW261589///hct-1	cytochrome P450, family 7, subfamily b, polypeptide 1	heme binding///iron ion binding///metal ion binding///monooxygenase activity///oxidoreductase activity///oxysterol 7-alpha-hydroxylase activity///bile acid biosynthesis///cholesterol metabolism///digestion///electron transport///lipid metabolism///steroid metabolism///endoplasmic reticulum///extracellular space///integral to membrane///membrane///microsome
Marcks	Marcks	Macs///PKCSL	myristoylated alanine rich protein kinase C substrate	membrane///actin binding///calmodulin binding///cell cortex///centrosome///cytoplasm///germinal vesicle		Effects of calcineurin in Keratinocyte Differentiation
2810417H13Rik	2810417H13Rik	AA409629///Ns5atp9///Ns5apt9///p15(PAF)///mKIAA0101///MGC29306	RIKEN cDNA 2810417H13 gene	mitochondrion///nucleus
Stxbp2	Stxbp2	C79054///Sxtbp2///Unc18b///Munc-18b///Munc-18-2	syntaxin binding protein 2	syntaxin binding///protein transport///transport///vesicle docking during exocytosis///vesicle-mediated transport
5830461L01Rik
Kcnab2	Kcnab2	I2rf5///Kcnb3///F5	potassium voltage-gated channel, shaker-related subfamily, beta member 2	potassium ion transport///transport///cytoplasm///integral to membrane///integral to plasma membrane///ion channel activity///oxidoreductase activity///potassium channel activity///potassium ion binding///voltage-gated ion channel activity///voltage-gated potassium channel activity///ion transport
Bst2	Bst2	C87040///2310015I10Rik///DAMP-1	bone marrow stromal cell antigen 2	integral to membrane
Ccl2	Ccl2	MCP1///SMC-CF///MCP-1///Sigje///MCAF///Scya2///JE///HC11///AI323594	chemokine (C-C motif) ligand 2	G-protein-coupled receptor binding///chemokine activity///cytokine activity///protein binding///chemotaxis///immune response///inflammatory response///signal transduction///extracellular region///extracellular space	Cytokine-cytokine receptor interaction	Msp/Ron Receptor Signaling Pathway///Pertussis toxin-insensitive CCR5 Signaling in Macrophage			1
Ptpn8
Nup210	Nup210	gp210///gp190///Pom210///9830001L10///AI836801	nucleoporin 210	porin activity///mRNA export from nucleus///mRNA processing///protein targeting///protein transport///transport///integral to membrane///membrane///nuclear envelope///nuclear pore///nucleus///outer membrane
C1qa	C1qa	C1q///AI255395	complement component 1, q subcomponent, alpha polypeptide	complement activation///complement activation, classical pathway///immune response///innate immune response///phosphate transport///cytoplasm///extracellular space
Gp38
Prkcb
Ptpns1
C4
Unc93b
Cyp2f2	Cyp2f2	Cyp2f	cytochrome P450, family 2, subfamily f, polypeptide 2	heme binding///iron ion binding///metal ion binding///monooxygenase activity///oxidoreductase activity///oxidoreductase activity, acting on paired donors, with incorporation or reduction of molecular oxygen, reduced flavin or flavoprotein as one donor, and incorporation of one atom of oxygen///electron transport///endoplasmic reticulum///extracellular space///membrane///microsome	Metabolism of xenobiotics by cytochrome P450				1
Gpnmb	Gpnmb	Dchil///ipd	glycoprotein (transmembrane) nmb	heparin binding///integrin binding///cell adhesion///metabolism///cytoplasmic membrane-bound vesicle///integral to membrane///integral to plasma membrane///membrane
1700112C13Rik	1700112C13Rik	MGC107146///79H19B	RIKEN cDNA 1700112C13 gene	chymotrypsin activity///peptidase activity///serine-type endopeptidase activity///trypsin activity///proteolysis
Birc5	Birc5	survivin40///AAC-11///Api4///TIAP	baculoviral IAP repeat-containing 5	caspase inhibitor activity///cofactor binding///cysteine protease inhibitor activity///endopeptidase inhibitor activity///metal ion binding///microtubule binding///protein binding///protein heterodimerization activity///protein homodimerization activity///zinc ion binding///G2/M transition of mitotic cell cycle///anti-apoptosis///apoptosis///cell cycle///cell division///cytokinesis///embryonic de…	Colorectal cancer	B Cell Survival Pathway			1
Lcp1	Lcp1	AW536232///Pls2///D14Ertd310e///L-fimbrin	lymphocyte cytosolic protein 1	actin binding///actin filament binding///calcium ion binding///identical protein binding///protein binding///actin filament bundle formation///response to wounding///actin filament///cytoplasm///phagocytic cup///ruffle
Ctss	Ctss		cathepsin S	cathepsin S activity///cysteine-type endopeptidase activity///cysteine-type peptidase activity///hydrolase activity///peptidase activity///proteolysis///extracellular space///lysosome///membrane	Antigen processing and presentation				1
Fes	Fes	BB137047///c-fes///AI586313///FPS	feline sarcoma oncogene	ATP binding///kinase activity///nucleotide binding///protein kinase activity///protein-tyrosine kinase activity///transferase activity///cellular physiological process///intracellular signaling cascade///protein amino acid phosphorylation///regulation of progression through cell cycle///intracellular	Axon guidance				1
Cxcl13	Cxcl13	BLC///BCA-1///Angie///ANGIE2///BLR1L///Scyb13	chemokine (C-X-C motif) ligand 13	chemokine activity///cytokine activity///chemotaxis///immune response///inflammatory response///lymph node development///extracellular region///extracellular space	Leukocyte transendothelial migration///Cytokine-cytokine receptor interaction				2
Alox5ap	Alox5ap	Flap	arachidonate 5-lipoxygenase activating protein	membrane///enzyme activator activity///leukotriene biosynthesis///leukotriene metabolism///extracellular space///integral to membrane		Eicosanoid Metabolism
Ccr5	Ccr5	AM4-7///Cmkbr5///CD195	chemokine (C-C motif) receptor 5	C-C chemokine receptor activity///G-protein coupled receptor activity///receptor activity///rhodopsin-like receptor activity///signal transducer activity///G-protein coupled receptor protein signaling pathway///chemotaxis///defense response///signal transduction///cell surface///integral to membrane///membrane	Cytokine-cytokine receptor interaction	NO2-dependent IL 12 Pathway in NK cells///Selective expression of chemokine receptors during T-cell polarization///HIV Induced T Cell Apoptosis///Pertussis toxin-insensitive CCR5 Signaling in Macrophage///IL12 and Stat4 Dependent Signaling Pathway in Th1 Development			1
Slit2	Slit2	mKIAA4141///E130320P19Rik///KIAA4141///Slil3///E030015M03Rik///Drad-1	slit homolog 2 (Drosophila)	calcium ion binding///follicle stimulating hormone receptor activity///receptor binding///transferase activity///G-protein coupled receptor protein signaling pathway///axon guidance///cell differentiation///chemotaxis///development///metanephros development///nervous system development///extracellular matrix (sensu Metazoa)///extracellular space///integral to membrane	Axon guidance				1
1810011H11Rik	1810011H11Rik	4733401I05Rik	RIKEN cDNA 1810011H11 gene
Lrg1	Lrg1	Lrg///Lrhg///1300008B03Rik///MGC102387///2310031E04Rik	leucine-rich alpha-2-glycoprotein 1	transferase activity///extracellular space
1200013B22Rik
Inpp5d	Inpp5d	145kDa///s-SHIP///SHIP-1///AI323613///SHIP///MGC117680	inositol polyphosphate-5-phosphatase D	inositol or phosphatidylinositol phosphatase activity///protein binding///determination of adult life span///immunoglobulin mediated immune response///intracellular signaling cascade///negative regulation of B cell activation///negative regulation of B cell proliferation///negative regulation of bone resorption///negative regulation of granulocyte differentiation///negative regulation of immune r…	Insulin signaling pathway///B cell receptor signaling pathway///Fc epsilon RI signaling pathway///Phosphatidylinositol signaling system				4
Anpep	Anpep	Cd13///p150///Apn///Lap1///Lap-1	alanyl (membrane) aminopeptidase	aminopeptidase activity///hydrolase activity///membrane alanyl aminopeptidase activity///metal ion binding///metallopeptidase activity///peptidase activity///zinc ion binding///angiogenesis///cell differentiation///development///proteolysis///integral to membrane///membrane	Glutathione metabolism///Hematopoietic cell lineage				2
E430025L02Rik
A930008A22Rik
P4ha3	P4ha3	D930031A02Rik///MGC99449	procollagen-proline, 2-oxoglutarate 4-dioxygenase (proline 4-hydroxylase), alpha polypeptide III	L-ascorbic acid binding///binding///iron ion binding///metal ion binding///oxidoreductase activity///oxidoreductase activity, acting on paired donors, with incorporation or reduction of molecular oxygen, 2-oxoglutarate as one donor, and incorporation of one atom each of oxygen into both donors///oxidoreductase activity, acting on single donors with incorporation of molecular oxygen, incorporation…	Arginine and proline metabolism				1
Plk1	Plk1	STPK13///Plk	polo-like kinase 1 (Drosophila)	ATP binding///kinase activity///nucleotide binding///protein binding///protein kinase activity///protein serine/threonine kinase activity///protein-tyrosine kinase activity///transferase activity///cell cycle///cell proliferation///mitosis///protein amino acid phosphorylation///regulation of progression through cell cycle///nucleus	Cell cycle	Cell Cycle: G2/M Checkpoint			1
Plek	Plek	2010300B13Rik	pleckstrin	calcium ion binding///intracellular signaling cascade
9130017C17Rik	9130017C17Rik		RIKEN cDNA 9130017C17 gene	binding///phosphoinositide binding///protein binding///intracellular signaling cascade///protein transport///transport
Csf2rb2	Csf2rb2	Bil3///Il3rb///Il3r///AIC2A///Csfgmrb///BetaIl3///Il3rb2	colony stimulating factor 2 receptor, beta 2, low-affinity (granulocyte-macrophage)	hematopoietin/interferon-class (D200-domain) cytokine receptor activity///interleukin receptor activity///receptor activity///cytokine and chemokine mediated signaling pathway///integral to membrane///membrane	Apoptosis///Cytokine-cytokine receptor interaction///Jak-STAT signaling pathway				3
Pde1b	Pde1b	63kDa///Pde1b1	phosphodiesterase 1B, Ca2+-calmodulin dependent	3',5'-cyclic-nucleotide phosphodiesterase activity///calmodulin binding///catalytic activity///hydrolase activity///locomotory behavior///signal transduction///visual learning	Purine metabolism///Calcium signaling pathway				2
Fgl1	Fgl1	MGC37822///Mfire1	fibrinogen-like protein 1
BC032204	BC032204	MGC38286///C79673///MGC36836	cDNA sequence BC032204	binding///protein binding///cell adhesion///cytoskeleton
4921501M20Rik
3110018A08Rik
Gpr88	Gpr88	AW061286///Strg	G-protein coupled receptor 88	G-protein coupled receptor activity///receptor activity///rhodopsin-like receptor activity///signal transducer activity///transmembrane receptor activity///G-protein coupled receptor protein signaling pathway///signal transduction///integral to membrane///membrane
Gpr18	Gpr18		G protein-coupled receptor 18	G-protein coupled receptor activity///purinergic nucleotide receptor activity, G-protein coupled///receptor activity///rhodopsin-like receptor activity///signal transducer activity///G-protein coupled receptor protein signaling pathway///signal transduction///integral to membrane///integral to plasma membrane///membrane
Mmp12	Mmp12	Mmel///AV378681	matrix metallopeptidase 12	calcium ion binding///hydrolase activity///macrophage elastase activity///metal ion binding///metalloendopeptidase activity///metallopeptidase activity///peptidase activity///zinc ion binding///peptidoglycan metabolism///proteolysis///extracellular matrix (sensu Metazoa)///extracellular space
Mdk	Mdk	MK///Mek	midkine	extracellular space///growth factor activity///heparin binding///adrenal gland development///cell differentiation///cell proliferation///development///nervous system development///regulation of progression through cell cycle///response to wounding
Panx1	Panx1	AI847747	pannexin 1	gap junction///integral to membrane///membrane
LOC238447
Cdca5	Cdca5	2610036L13Rik///C85404///AW536684///AL024086	cell division cycle associated 5	chromatin binding///protein binding///G1/S transition of mitotic cell cycle///cell cycle///cell division///mitosis///mitotic chromosome condensation///mitotic metaphase plate congression///cytoplasm///nucleus
0610011I04Rik
Fxyd6	Fxyd6	Php///0610030I18Rik	FXYD domain-containing ion transport regulator 6	ion channel activity///ion transport///transport///extracellular space///integral to membrane///membrane
Slc37a1	Slc37a1	MGC28167///G3PP	solute carrier family 37 (glycerol-3-phosphate transporter), member 1	transporter activity///transport///integral to membrane///membrane
Mki67	Mki67	D630048A14Rik///Ki-67	antigen identified by monoclonal antibody Ki 67	cell proliferation///meiosis///chromosome, pericentric region///condensed chromosome///cytoplasm///nucleolus///nucleus
Prc1	Prc1	MGC6745///D7Ertd348e	protein regulator of cytokinesis 1	cell cycle///cell division///cytokinesis///microtubule///nucleus///spindle
Pfc
1110017L21Rik
9030625A04Rik	9030625A04Rik		RIKEN cDNA 9030625A04 gene
Sla	Sla	Slap///Slap-1	src-like adaptor	intracellular signaling cascade
Akr1b8	Akr1b8	Fgfrp///Fgrp///FR-1	aldo-keto reductase family 1, member B8	aldehyde reductase activity///oxidoreductase activity	Glycerolipid metabolism///Galactose metabolism///Fructose and mannose metabolism///Pentose and glucuronate interconversions///Pyruvate metabolism				5
G1p2
Xcl1	Xcl1	SCM-1a///SCM-1///Scyc1///ATAC///LTN///AI661682///Lptn	chemokine (C motif) ligand 1	chemokine activity///cytokine activity///chemotaxis///immune response///extracellular region///extracellular space	Cytokine-cytokine receptor interaction				1
Napsa	Napsa	Kdap///KAP///SNAPA///pronapsin///NAP1	napsin A aspartic peptidase	aspartic-type endopeptidase activity///hydrolase activity///pepsin A activity///peptidase activity///proteolysis///extracellular space
Kif22	Kif22	Kif22a///AU021460///Kid///C81217	kinesin family member 22	sequence-specific DNA binding///microtubule-based movement///microtubule-based process///chromatin///intracellular///kinesin complex///microtubule///microtubule associated complex///spindle///ATP binding///microtubule motor activity///motor activity///nucleotide binding
Msr2	Msr2	9330158F12///IgSR///MMAN-g///IFGP2///2810439C17Rik///Fcrh2///moFcRH2sc///FcRH2sc	macrophage scavenger receptor 2	receptor activity///scavenger receptor activity///extracellular space///membrane
2610318C08Rik
Emr1	Emr1	TM7LN3///F4/80///Gpf480///Ly71///DD7A5-7///EGF-TM7	EGF-like module containing, mucin-like, hormone receptor-like sequence 1	calcium ion binding///receptor activity///signal transducer activity///G-protein coupled receptor protein signaling pathway///neuropeptide signaling pathway///signal transduction///external side of plasma membrane///integral to membrane///membrane///G-protein coupled receptor activity
Ptpn18	Ptpn18	HSCF///Ptpk1///PTP-K1///PTP-HSCF///FLP1	protein tyrosine phosphatase, non-receptor type 18	hydrolase activity///non-membrane spanning protein tyrosine phosphatase activity///phosphoprotein phosphatase activity///protein binding///protein tyrosine phosphatase activity///protein amino acid dephosphorylation///cytoplasm///nucleus
Fap	Fap		fibroblast activation protein	dipeptidyl-peptidase IV activity///hydrolase activity///peptidase activity///prolyl oligopeptidase activity///serine-type endopeptidase activity///serine-type peptidase activity///proteolysis///integral to membrane///membrane		FAS signaling pathway ( CD95 )
Ncf2	Ncf2	Ncf-2///p67phox///NOXA2	neutrophil cytosolic factor 2	binding///superoxide-generating NADPH oxidase activity///NADP catabolism///superoxide metabolism///acrosome///cytoplasm///cytosol	Leukocyte transendothelial migration	fMLP induced chemokine gene expression in HMC-1 cells///Rac 1 cell motility signaling pathway			1
Serpina3n	Serpina3n	Spi2.2///Spi2-2///Spi2/eb.4	serine (or cysteine) peptidase inhibitor, clade A, member 3N	endopeptidase inhibitor activity///serine-type endopeptidase inhibitor activity///acute-phase response///biological process unknown///extracellular space
LOC218617
Renbp	Renbp		renin binding protein	N-acylglucosamine 2-epimerase activity///isomerase activity///mannose-6-phosphate isomerase activity///protein binding///N-acetylglucosamine metabolism///mannose metabolism///cellular component unknown	Aminosugars metabolism				1
Runx1	Runx1	Pebpa2b///AML1///Cbfa2///AI462102///Pebp2a2	runt related transcription factor 1	ATP binding///DNA binding///protein binding///transcription factor activity///transcriptional activator activity///behavioral response to pain///hemopoiesis///neuron development///neuron differentiation///positive regulation of angiogenesis///positive regulation of granulocyte differentiation///positive regulation of transcription from RNA polymerase II promoter///regulation of transcription, DNA…	Chronic myeloid leukemia				1
Cdkn3	Cdkn3	2410006H10Rik	cyclin-dependent kinase inhibitor 3	kinase activity///phosphoprotein phosphatase activity///protein serine/threonine phosphatase activity///protein tyrosine phosphatase activity///cell cycle arrest///protein amino acid dephosphorylation///cellular component unknown
Gpr35	Gpr35	KPG_007	G protein-coupled receptor 35	G-protein coupled receptor activity///purinergic nucleotide receptor activity, G-protein coupled///receptor activity///rhodopsin-like receptor activity///signal transducer activity///G-protein coupled receptor protein signaling pathway///signal transduction///integral to membrane///membrane	Neuroactive ligand-receptor interaction				1
Tnfrsf22	Tnfrsf22	Tnfrh2///Tnfrsf1al2///2810028K06Rik///C130035G06Rik///mDcTrailr2///SOBa	tumor necrosis factor receptor superfamily, member 22	protein binding///receptor activity///regulation of apoptosis///integral to membrane///membrane///TRAIL binding
Ccl19	Ccl19	MIP3B///exodus-3///ELC///Scya19///CKb11	chemokine (C-C motif) ligand 19	chemokine activity///cytokine activity///chemotaxis///immune response///inflammatory response///extracellular region///extracellular space	Cytokine-cytokine receptor interaction				1
C1qg
Cd53	Cd53	Ox-44///Tspan25///AI323659	CD53 antigen	integral to membrane///membrane///plasma membrane
Cybb	Cybb	gp91phox///C88302///gp91<phox>///Nox2///Cgd	cytochrome b-245, beta polypeptide	FAD binding///ion channel activity///iron ion binding///metal ion binding///oxidoreductase activity///voltage-gated ion channel activity///electron transport///ion transport///transport///cytoplasm///integral to membrane///membrane///mitochondrion///plasma membrane	Leukocyte transendothelial migration				1
9230117N10Rik	9230117N10Rik	Il33///NF-HEV	RIKEN cDNA 9230117N10 gene	cytokine activity///molecular function unknown///biological process unknown///extracellular space///nucleus
Eltd1	Eltd1	Etl///ETL1///1110033N21Rik	EGF, latrophilin seven transmembrane domain containing 1	G-protein coupled receptor activity///calcium ion binding///receptor activity///signal transducer activity///G-protein coupled receptor protein signaling pathway///neuropeptide signaling pathway///signal transduction///extracellular space///integral to membrane///membrane
Jak3	Jak3	fae///wil	Janus kinase 3	ATP binding///Janus kinase activity///kinase activity///nucleotide binding///protein binding///protein kinase activity///protein-tyrosine kinase activity///transferase activity///intracellular signaling cascade///lymph node development///peptidyl-tyrosine phosphorylation///positive regulation of transcription from RNA polymerase II promoter///protein amino acid phosphorylation///cytoskeleton	Adipocytokine signaling pathway///Jak-STAT signaling pathway	IL-2 Receptor Beta Chain in T cell Activation///IL 2 signaling pathway///IL 4 signaling pathway///IL-7 Signal Transduction			1
Pafah1b3	Pafah1b3	Pafahg///mus[g]	platelet-activating factor acetylhydrolase, isoform 1b, alpha1 subunit	1-alkyl-2-acetylglycerophosphocholine esterase activity///hydrolase activity///hydrolase activity, acting on ester bonds///lipid catabolism///lipid metabolism///spermatogenesis///cytoplasm	Ether lipid metabolism				1
1810019A08Rik
Adamts12	Adamts12	ADAMTS-12///AI605170	a disintegrin-like and metallopeptidase (reprolysin type) with thrombospondin type 1 motif, 12	hydrolase activity///metal ion binding///metalloendopeptidase activity///metallopeptidase activity///peptidase activity///zinc ion binding///integrin-mediated signaling pathway///proteolysis///extracellular matrix///extracellular matrix (sensu Metazoa)
BC020108
Arhgap4	Arhgap4	A530015A20Rik///A130009C12Rik///MGC124367///c1///mKIAA0131///MGC124368	Rho GTPase activating protein 4	GTPase activator activity///molecular function unknown///translation initiation factor activity///biological process unknown///cell division///signal transduction///cellular component unknown///intracellular		Rho cell motility signaling pathway
A630001G21Rik	A630001G21Rik		RIKEN cDNA A630001G21 gene	nucleus
H2-DMb1	H2-DMb1	H-2Mb1///H2-Mb1///AI385589	histocompatibility 2, class II, locus Mb1	MHC class II receptor activity///antigen binding///antigen processing and presentation///antigen processing and presentation of exogenous antigen///antigen processing and presentation of exogenous peptide antigen via MHC class II///chaperone cofactor-dependent protein folding///immune response///integral to membrane///membrane	Antigen processing and presentation///Type I diabetes mellitus///Cell adhesion molecules (CAMs)				3
Slfn2	Slfn2	Shlf2	schlafen 2	negative regulation of cell proliferation
Agc1	Agc1	Agc///cmd///Cspg1	aggrecan 1	calcium ion binding///hyaluronic acid binding///protein binding///sugar binding///cartilage condensation///cell adhesion///collagen fibril organization///proteoglycan biosynthesis///basement membrane///extracellular matrix (sensu Metazoa)
Lgals3bp	Lgals3bp	90K///CyCAP///MAC-2BP///Ppicap	lectin, galactoside-binding, soluble, 3 binding protein	copper ion binding///isomerase activity///protein binding///protein-lysine 6-oxidase activity///scavenger receptor activity///membrane
Pla2g7	Pla2g7	R75400	phospholipase A2, group VII (platelet-activating factor acetylhydrolase, plasma)	2-acetyl-1-alkylglycerophosphocholine esterase complex///extracellular space///1-alkyl-2-acetylglycerophosphocholine esterase activity///catalytic activity///hydrolase activity///inflammatory response///lipid catabolism	Ether lipid metabolism				1
2610041P08Rik
H2-DMb2	H2-DMb2	H2-Mb2///H-2Mb2	histocompatibility 2, class II, locus Mb2	MHC class II receptor activity///antigen binding///protein binding///antigen processing and presentation///antigen processing and presentation of exogenous antigen///antigen processing and presentation of exogenous peptide antigen via MHC class II///chaperone cofactor-dependent protein folding///endosome membrane///integral to membrane///late endosome///lysosomal membrane///lysosome///membrane///…
Mapkapk3	Mapkapk3	MAPKAP3///MapkKapk3///AI874665///3PK	mitogen-activated protein kinase-activated protein kinase 3	ATP binding///kinase activity///nucleotide binding///protein kinase activity///protein serine/threonine kinase activity///transferase activity///protein amino acid phosphorylation///nucleus	VEGF signaling pathway///MAPK signaling pathway				2
Kif2c	Kif2c	X83316///4930402F02Rik///MCAK///Knsl6///MGC11883///ESTM5	kinesin family member 2C	ATP binding///microtubule motor activity///motor activity///nucleotide binding///protein binding///microtubule-based movement///microtubule///microtubule associated complex///nucleus
Tcra	Tcra	Tcralpha///N30.7TCRA///TRAV6D-7///TRAV6-7	T-cell receptor alpha chain	alpha-beta T cell receptor complex
Tbxas1	Tbxas1	TS///TXS///CYP5///THAS///TXAS///CYP5A1	thromboxane A synthase 1, platelet	heme binding///iron ion binding///isomerase activity///metal ion binding///monooxygenase activity///oxidoreductase activity///oxidoreductase activity, acting on paired donors, with incorporation or reduction of molecular oxygen, reduced flavin or flavoprotein as one donor, and incorporation of one atom of oxygen///thromboxane-A synthase activity///electron transport///fatty acid biosynthesis///li…	Arachidonic acid metabolism	Eicosanoid Metabolism			1
E430002D04Rik	E430002D04Rik	B430307C05	RIKEN cDNA E430002D04 gene	receptor activity///scavenger receptor activity///membrane
Dctd	Dctd	6030466N05Rik	dCMP deaminase	catalytic activity///dCMP deaminase activity///hydrolase activity///metal ion binding///zinc ion binding///nucleotide biosynthesis	Pyrimidine metabolism				1
Col3a1	Col3a1	MMS10-W///AW550625///KIAA4231///Ms10w///Col3a-1///mKIAA4231	procollagen, type III, alpha 1	extracellular matrix structural constituent///extracellular matrix structural constituent conferring tensile strength///structural molecule activity///cell adhesion///phosphate transport///collagen///cytoplasm///extracellular matrix (sensu Metazoa)	Focal adhesion///Cell Communication///ECM-receptor interaction				3
5133400O11Rik
BC049354
Gpihbp1
Cd14	Cd14		CD14 antigen	GPI anchor binding///transferase activity///immune response///inflammatory response///extracellular space///membrane///plasma membrane	Regulation of actin cytoskeleton///Hematopoietic cell lineage///MAPK signaling pathway///Toll-like receptor signaling pathway	Inactivation of Gsk3 by AKT causes accumulation of b-catenin in Alveolar Macrophages///Toll-Like Receptor Pathway			4
Ifi30	Ifi30	GILT///IP30	interferon gamma inducible protein 30	disulfide oxidoreductase activity///antigen processing and presentation of exogenous peptide antigen via MHC class II///extracellular space///lysosome	Antigen processing and presentation				1
Lip1	Lip1	Lipa///Lal///Lip-1///AA960673	lysosomal acid lipase 1	carboxylic ester hydrolase activity///catalytic activity///hydrolase activity///sterol esterase activity///lipid catabolism///lipid metabolism///extracellular space///lysosome	Bile acid biosynthesis				1
Tpbg	Tpbg	5T4///AW495680	trophoblast glycoprotein	transferase activity///extracellular matrix (sensu Metazoa)///integral to membrane///membrane
Ptk2b	Ptk2b	Raftk///A6///CAKB///FAK2///CAK[B]///CAKbeta///E430023O05Rik///PKB///PYK2///CADTK///PTK	PTK2 protein tyrosine kinase 2 beta	protein serine/threonine kinase activity///protein-tyrosine kinase activity///protein amino acid phosphorylation///cytoskeleton///ATP binding///kinase activity///protein binding///protein kinase activity	Calcium signaling pathway///Leukocyte transendothelial migration///Natural killer cell mediated cytotoxicity///GnRH signaling pathway	CXCR4 Signaling Pathway///IL-7 Signal Transduction///Signaling of Hepatocyte Growth Factor Receptor///Ras-Independent pathway in NK cell-mediated cytotoxicity///Role of nicotinic acetylcholine receptors in the regulation of apoptosis///Bioactive Peptide Induced Signaling Pathway///Links between Pyk2 and Map Kinases///Angiotensin II mediated activation of JNK Pathway via Pyk2 dependent signaling//…			4
C030002B11Rik	C030002B11Rik		RIKEN cDNA C030002B11 gene
Pira4	Pira4	6M7	paired-Ig-like receptor A4
Reln	Reln	rl///reeler	reelin	hydrolase activity///cellular morphogenesis during differentiation///central nervous system development///development///glial cell differentiation///locomotory behavior///neuron migration///peptidyl-tyrosine phosphorylation///positive regulation of protein kinase activity///positive regulation of small GTPase mediated signal transduction///cytoplasm///extracellular matrix (sensu Metazoa)///extrac…	Cell Communication///Focal adhesion///ECM-receptor interaction				3
Hcst	Hcst	DAP10///KAP10	hematopoietic cell signal transducer	protein binding///extracellular space///integral to membrane	Natural killer cell mediated cytotoxicity				1
Csf2ra	Csf2ra	CD116///GM-CSFR///GM-CSF-Ra///Csfgmra	colony stimulating factor 2 receptor, alpha, low-affinity (granulocyte-macrophage)	hematopoietin/interferon-class (D200-domain) cytokine receptor activity///receptor activity///extracellular space///integral to membrane///membrane
Slc7a7	Slc7a7	AI790233///my+lat1	solute carrier family 7 (cationic amino acid transporter, y+ system), member 7	integral to membrane///integral to plasma membrane///membrane///plasma membrane///amino acid-polyamine transporter activity///basic amino acid permease activity///carrier activity///amino acid metabolism///amino acid transport///protein complex assembly///transport
Srpx2	Srpx2	SRPUL///SRP///1110039C07Rik	sushi-repeat-containing protein, X-linked 2	electron transport
Psmb8	Psmb8	Lmp-7///Lmp7	proteosome (prosome, macropain) subunit, beta type 8 (large multifunctional peptidase 7)	endopeptidase activity///hydrolase activity///peptidase activity///threonine endopeptidase activity///antigen processing and presentation///immune response///ubiquitin-dependent protein catabolism///cytosol///nucleus///proteasome core complex (sensu Eukaryota)///protein complex
B930095G15Rik	B930095G15Rik		RIKEN cDNA B930095G15 gene
LOC380732
Stk6
Dock2	Dock2	AW122239///CED-5///Hch///AI662014///MBC	dedicator of cyto-kinesis 2	GTP binding///GTPase binding///Rac GTPase activator activity///guanyl-nucleotide exchange factor activity///T cell activation///T cell proliferation///alpha-beta T cell activation///alpha-beta T cell proliferation///chemotaxis///cytoskeleton organization and biogenesis///establishment of T cell polarity///formation of immunological synapse///lipid raft polarization///negative thymic T cell select…
Pcdh12	Pcdh12	Pcdh14///VE-cad-2	protocadherin 12	calcium ion binding///protein binding///calcium-dependent cell-cell adhesion///cell adhesion///homophilic cell adhesion///cytoskeleton///extracellular space///integral to membrane///integral to plasma membrane///intercellular junction///membrane
Tnfrsf13b	Tnfrsf13b	1200009E08Rik///Taci	tumor necrosis factor receptor superfamily, member 13b	membrane///receptor activity///B cell homeostasis///immune response///negative regulation of B cell proliferation///external side of plasma membrane///integral to membrane///integral to plasma membrane	Cytokine-cytokine receptor interaction	TACI and BCMA stimulation of B cell immune responses.			1
Aldh3b1	Aldh3b1	ALDH7///ALDH4///1700001N19Rik	aldehyde dehydrogenase 3 family, member B1	aldehyde dehydrogenase [NAD(P)+] activity///oxidoreductase activity///aldehyde metabolism///metabolism	Glycolysis / Gluconeogenesis///Phenylalanine metabolism///Histidine metabolism///Metabolism of xenobiotics by cytochrome P450///Tyrosine metabolism				5
Ripk3	Ripk3	2610528K09Rik///Rip3///AW107945	receptor-interacting serine-threonine kinase 3	nucleotide binding///protein kinase activity///protein serine/threonine kinase activity///protein-tyrosine kinase activity///receptor activity///transferase activity///I-kappaB kinase/NF-kappaB cascade///apoptosis///induction of apoptosis///protein amino acid phosphorylation///intracellular///ATP binding///NF-kappaB-inducing kinase activity///kinase activity
Padi2	Padi2	Pdi///Pdi2///mKIAA0994	peptidyl arginine deiminase, type II	calcium ion binding///hydrolase activity///protein-arginine deiminase activity///protein modification
Myo1b	Myo1b	AA406997///myosin-1b	myosin IB	ATP binding///actin binding///calmodulin binding///motor activity///nucleotide binding///cytoskeleton organization and biogenesis///cytoskeleton///myosin
LOC383435
Usp18	Usp18	UBP43///Ubp15///1110058H21Rik///AW047653	ubiquitin specific peptidase 18	ISG15-specific protease activity///cysteine-type endopeptidase activity///cysteine-type peptidase activity///hydrolase activity///peptidase activity///ubiquitin thiolesterase activity///ISG15-protein conjugation///ubiquitin cycle///ubiquitin-dependent protein catabolism
Clecsf12
Ifit3	Ifit3	MGC107331///Ifi49	interferon-induced protein with tetratricopeptide repeats 3	binding///immune response
Cxcl5	Cxcl5	Scyb5///AMCF-II///LIX///GCP-2///Scyb6///ENA-78	chemokine (C-X-C motif) ligand 5	chemokine activity///cytokine activity///chemotaxis///immune response///inflammatory response///signal transduction///extracellular region///extracellular space	Cytokine-cytokine receptor interaction				1
8430408G22Rik	8430408G22Rik	Fseg///MGC6835	RIKEN cDNA 8430408G22 gene
Cd3d	Cd3d	T3d	CD3 antigen, delta polypeptide	protein binding///receptor activity///transmembrane receptor activity///T cell activation///cell surface receptor linked signal transduction///positive thymic T cell selection///protein complex assembly///T cell receptor complex///alpha-beta T cell receptor complex///integral to membrane///membrane	T cell receptor signaling pathway///Hematopoietic cell lineage	T Cytotoxic Cell Surface Molecules///CTL mediated immune response against target cells ///T Helper Cell Surface Molecules///HIV Induced T Cell Apoptosis///Activation of Csk by cAMP-dependent Protein Kinase Inhibits Signaling through the T Cell Receptor///IL 17 Signaling Pathway///T Cell Receptor and CD3 Complex///The Co-Stimulatory Signal During T-cell Activation///T Cell Receptor Signaling Pathw…			2
Clecsf9
LOC245892
Ctsc	Ctsc	DPP1///AI047818///DPPI	cathepsin C	chloride ion binding///cysteine-type endopeptidase activity///cysteine-type peptidase activity///dipeptidyl-peptidase I activity///hydrolase activity///peptidase activity///proteolysis///extracellular space///lysosome
LOC383540
AY078069	AY078069	MGC130396///IkappaBNS	cDNA sequence AY078069
E230029F23Rik
A130092J06Rik	A130092J06Rik		RIKEN cDNA A130092J06 gene
Dok3	Dok3	AI450713///Dokl///MGC151299	docking protein 3	insulin receptor binding///protein binding///Ras protein signal transduction///cytoplasm
Chst1	Chst1	Gst1///C6ST///GST-1///KSGAL6ST///2610008E20Rik///AW125896	carbohydrate (keratan sulfate Gal-6) sulfotransferase 1	keratan sulfotransferase activity///sulfotransferase activity///transferase activity///carbohydrate metabolism///inflammatory response///extracellular space///integral to membrane///membrane	Keratan sulfate biosynthesis///Glycan structures - biosynthesis 1				2
Il2rg	Il2rg	CD132///gamma(c)///[g]c	interleukin 2 receptor, gamma chain	hematopoietin/interferon-class (D200-domain) cytokine receptor activity///interleukin-2 binding///protein binding///receptor activity///external side of plasma membrane///integral to membrane///membrane	Jak-STAT signaling pathway///Cytokine-cytokine receptor interaction	IL 2 signaling pathway///IL 4 signaling pathway///IL-7 Signal Transduction///IL-2 Receptor Beta Chain in T cell Activation			2
Cd48	Cd48	SLAMF2///AI449234///BCM1///BLAST1///Sgp-60///MEM-102///Bcm-1///BLAST-1///BLAST///AW610730	CD48 antigen	GPI anchor binding///extracellular space///integral to membrane///membrane///plasma membrane	Natural killer cell mediated cytotoxicity				1
1500015O10Rik	1500015O10Rik	Ecrg4	RIKEN cDNA 1500015O10 gene	extracellular space
Mcoln2	Mcoln2	C86638///3300002C04Rik///TRPML2///AI549968	mucolipin 2	cation transport///ion transport///transport///integral to membrane///membrane///cation channel activity///ion channel activity
C230071H18Rik	C230071H18Rik		RIKEN cDNA C230071H18 gene
Tcirg1	Tcirg1	oc///OPTB1///Atp6i///TIRC7///Stv1///ATP6a3///ATP6N1C///Vph1///OC-116	T-cell, immune regulator 1, ATPase, H+ transporting, lysosomal V0 protein A3	hydrogen-exporting ATPase activity, phosphorylative mechanism///hydrogen transport///proton transport///integral to membrane///membrane///plasma membrane	Oxidative phosphorylation				1
4832420M10
